# Supplementary material for: Untangling the clinicopathological significance of MRE11-RAD50-NBS1 complex in sporadic breast cancers
Source: NPJ Breast Cancer. 2021 Nov 15;7:143. doi: 10.1038/s41523-021-00350-5 (PMC8593132; doi:10.1038/s41523-021-00350-5)
Supplement: Supplementary file 2 — Supplementary Data 1 [file 41523_2021_350_MOESM2_ESM.xlsx]

## Sheet: Sheet1
Correlations
			MRE11	RAD50	NBS1	APE1	ATM	ATR	BLM	BRCA1	BRCA2	CHK1	CHK2	DPK	POLB	ERCC1	PARP1	pChk1	RAD51	RECQL1	RECQL4	RECQL5	RPA1	RPA2	SMUG	gH2AX
Spearman's rho	MRE11	Correlation Coefficient	1	.606**	.413**	-0.0122313	.197**	-0.04175	.235**	.291**	.138**	.224**	.376**	.335**	.357**	.433**	.318**	.288**	.334**	.382**	.267**	.273**	.405**	.172*	.340**	.431**
		Sig. (2-tailed)		5.58557e-63	4.21467e-23	0.848934	5.92266e-05	0.339243	6.15014e-08	9.37586e-12	0.000989653	1.21683e-06	5.61247e-17	4.80291e-14	7.35464e-18	6.33481e-20	2.99722e-13	6.55584e-13	3.83393e-12	2.66395e-17	3.47724e-09	2.23146e-10	5.29967e-18	0.012933	2.36658e-14	1.72112e-21
		N	659	616	527	245	410	526	518	526	568	461	462	480	546	405	501	600	410	457	476	522	419	208	476	444
	RAD50	Correlation Coefficient	.606**	1	.271**	0.0391655	0.0856094	.156**	.334**	.191**	.133**	.120**	.248**	.278**	.289**	.255**	.234**	.130**	.260**	.315**	.263**	.217**	.225**	.235**	.169**	.332**
		Sig. (2-tailed)	5.58557e-63		4.21914e-11	0.507956	0.0693156	0.000184514	2.93533e-16	2.41319e-06	0.000834358	0.00745369	1.6427e-08	1.50718e-10	4.4301e-13	6.41033e-08	2.74987e-08	0.000811535	4.1121e-08	4.93062e-13	1.53918e-09	1.42966e-07	1.22275e-06	0.000357314	0.00010411	6.63183e-14
		N	616	733	572	288	451	568	569	598	628	499	506	513	602	438	550	661	434	501	512	574	456	226	520	482
	NBS1	Correlation Coefficient	.413**	.271**	1	-0.0251173	.117**	-0.00462606	.119**	.220**	-0.0111013	.202**	.250**	.286**	.168**	.085*	.190**	.137**	.210**	.116**	.092*	.238**	.134**	0.0432534	.267**	.253**
		Sig. (2-tailed)	4.21467e-23	4.21914e-11		0.609036	0.00208431	0.890817	0.000456004	1.5225e-11	0.727324	4.78112e-08	3.78936e-12	7.95647e-16	2.00969e-07	0.0405631	3.81187e-08	7.44635e-06	1.209e-07	0.00261829	0.0109163	1.26591e-13	0.00104161	0.45543	8.68739e-14	7.05962e-12
		N	527	572	1172	417	694	883	861	918	989	716	750	763	943	581	824	1059	625	668	765	941	592	300	752	716
	APE1	Correlation Coefficient	-0.0122313	0.0391655	-0.0251173	1	.207**	0.0422854	-0.0101473	0.00834146	.149**	-0.0171795	-0.00288954	-0.0441013	0.00818563	-0.0313788	0.0877469	-0.0373066	0.0844088	-0.00197593	0.0106891	0.0767851	-0.00882532	0.0389528	-0.00558132	0.0587712
		Sig. (2-tailed)	0.848934	0.507956	0.609036		6.36923e-07	0.358816	0.827065	0.842759	0.000317782	0.721485	0.954291	0.375451	0.854409	0.588887	0.0517603	0.355688	0.101756	0.970281	0.837635	0.101883	0.869136	0.5755	0.906117	0.236793
		N	245	288	417	806	571	473	466	568	582	433	396	406	505	299	492	615	377	358	370	455	351	209	449	407
	ATM	Correlation Coefficient	.197**	0.0856094	.117**	.207**	1	-0.0151942	-0.0269516	BRCA1	0.0559666	.170**	b	-0.00236235	0.0178081	0.035313	.118**	0.045485	.169**	.122**	0.0520445	.109**	.148**	0.102975	.224**	.196**
		Sig. (2-tailed)	5.92266e-05	0.0693156	0.00208431	6.36923e-07		0.670006	0.459328	4.22687e-22	0.0829063	1.22884e-05	0.00181762	0.952103	0.609081	0.450412	0.00114477	0.149206	5.14331e-05	0.00409664	0.197796	0.00325194	0.000426569	0.0702096	2.91717e-09	5.18577e-07
		N	410	451	694	571	1249	789	756	923	961	658	648	649	827	459	752	1007	566	548	614	732	565	310	690	643
	ATR	Correlation Coefficient	-0.04175	.156**	-0.00462606	0.0422854	-0.0151942	1	.186**	-.064*	-0.0445946	-.129**	.122**	.308**	0.0494705	.159**	0.0450694	0.0333138	-0.010648	0.0670324	.194**	.194**	0.00651146	0.0507139	-.126**	.086**
		Sig. (2-tailed)	0.339243	0.000184514	0.890817	0.358816	0.670006		2.24487e-10	0.0419367	0.142117	0.000305506	0.000209285	3.32984e-22	0.0964826	5.99949e-05	0.171517	0.233274	0.781812	0.0647483	7.99953e-09	7.97274e-10	0.870429	0.351909	0.000291112	0.00765923
		N	526	568	883	473	789	1287	1148	1004	1085	780	912	946	1130	634	922	1282	679	760	870	984	630	339	819	955
	BLM	Correlation Coefficient	.235**	.334**	.119**	-0.0101473	-0.0269516	.186**	1	.125**	.086**	.141**	.215**	.276**	.260**	0.0584696	.098**	.285**	.138**	.235**	.356**	.261**	.186**	.157**	0.054763	.333**
		Sig. (2-tailed)	6.15014e-08	2.93533e-16	0.000456004	0.827065	0.459328	2.24487e-10		7.68381e-05	0.00499378	9.20585e-05	8.5523e-11	1.35492e-17	2.23564e-18	0.142353	0.00333311	1.66183e-24	0.000362829	6.84041e-11	5.28544e-27	1.19917e-16	2.85287e-06	0.00359968	0.120539	4.0969e-25
		N	518	569	861	466	756	1148	1240	988	1056	767	892	921	1097	631	900	1238	668	755	857	973	624	342	805	915
	BRCA1	Correlation Coefficient	.291**	.191**	.220**	0.00834146	.311**	-.064*	.125**	1	.182**	.302**	.299**	.129**	.279**	.138**	.218**	.216**	.370**	.240**	.263**	.207**	.343**	.324**	.367**	.309**
		Sig. (2-tailed)	9.37586e-12	2.41319e-06	1.5225e-11	0.842759	4.22687e-22	0.0419367	7.68381e-05		1.23637e-11	1.08149e-19	2.78313e-19	0.000167788	4.57917e-21	0.000735965	3.21326e-12	3.1943e-15	2.74234e-25	6.42765e-11	3.04023e-14	1.09589e-10	6.1539e-23	3.07978e-12	1.26753e-30	1.58544e-19
		N	526	598	918	568	923	1004	988	1492	1361	866	860	852	1094	598	1002	1304	737	725	808	954	777	442	917	814
	BRCA2	Correlation Coefficient	.138**	.133**	-0.0111013	.149**	0.0559666	-0.0445946	.086**	.182**	1	0.0083741	.069*	0.0355809	.094**	.126**	-0.0160072	0.0425338	0.0462778	.092*	.125**	0.0559226	0.038864	0.0933441	-0.0112869	.093**
		Sig. (2-tailed)	0.000989653	0.000834358	0.727324	0.000317782	0.0829063	0.142117	0.00499378	1.23637e-11		0.797214	0.0370385	0.284691	0.00139134	0.0014418	0.597395	0.110896	0.185005	0.0103612	0.000230215	0.0753711	0.282384	0.0608651	0.721075	0.00623018
		N	568	628	989	582	961	1085	1056	1361	1609	944	905	906	1164	635	1091	1406	822	769	864	1012	767	404	1003	867
	CHK1	Correlation Coefficient	.224**	.120**	.202**	-0.0171795	.170**	-.129**	.141**	.302**	0.0083741	1	.160**	.109**	.136**	-0.0347412	.290**	.224**	.440**	.104**	.153**	.161**	.268**	.258**	.297**	.174**
		Sig. (2-tailed)	1.21683e-06	0.00745369	4.78112e-08	0.721485	1.22884e-05	0.000305506	9.20585e-05	1.08149e-19	0.797214		3.32251e-05	0.00478481	7.13184e-05	0.432794	1.05929e-20	1.2083e-12	2.01259e-41	0.00996623	9.19061e-05	8.5265e-06	8.55924e-11	6.07321e-06	2.68184e-22	9.56883e-06
		N	461	499	716	433	658	780	767	866	944	1079	666	666	844	512	994	979	848	612	649	753	569	299	1022	637
	CHK2	Correlation Coefficient	.376**	.248**	.250**	-0.00288954	.122**	.122**	.215**	.299**	.069*	.160**	1	.361**	.350**	.297**	.165**	.333**	.232**	.317**	.262**	.251**	.204**	0.0568132	.201**	.372**
		Sig. (2-tailed)	5.61247e-17	1.6427e-08	3.78936e-12	0.954291	0.00181762	0.000209285	8.5523e-11	2.78313e-19	0.0370385	3.32251e-05		1.0757e-24	2.52475e-30	6.50436e-13	3.53239e-06	5.82144e-29	1.46826e-08	7.936e-17	4.67297e-13	1.65416e-13	1.13828e-06	0.314058	1.09491e-07	2.35332e-26
		N	462	506	750	396	648	912	892	860	905	666	1066	758	1002	562	777	1062	585	656	740	838	559	316	688	760
	DPK	Correlation Coefficient	.335**	.278**	.286**	-0.0441013	-0.00236235	.308**	.276**	.129**	0.0355809	.109**	.361**	1	.284**	.320**	.216**	.295**	.234**	.230**	.413**	.253**	.268**	.182**	.111**	.387**
		Sig. (2-tailed)	4.80291e-14	1.50718e-10	7.95647e-16	0.375451	0.952103	3.32984e-22	1.35492e-17	0.000167788	0.284691	0.00478481	1.0757e-24		3.40652e-18	3.99241e-14	1.86292e-09	2.0538e-21	1.01678e-08	9.24848e-09	1.71548e-30	6.16302e-13	8.7108e-11	0.00124875	0.00361967	1.41288e-31
		N	480	513	763	406	649	946	921	852	906	666	758	1061	902	530	760	991	586	611	708	788	569	312	682	843
	POLB	Correlation Coefficient	.357**	.289**	.168**	0.00818563	0.0178081	0.0494705	.260**	.279**	.094**	.136**	.350**	.284**	1	.280**	.172**	.289**	.280**	.273**	.357**	.217**	.321**	.209**	.136**	.404**
		Sig. (2-tailed)	7.35464e-18	4.4301e-13	2.00969e-07	0.854409	0.609081	0.0964826	2.23564e-18	4.57917e-21	0.00139134	7.13184e-05	2.52475e-30	3.40652e-18		1.92167e-13	6.08463e-08	7.48475e-28	1.82581e-14	3.33141e-15	1.50141e-28	1.19458e-12	4.14954e-18	4.23589e-05	4.71917e-05	3.73106e-37
		N	546	602	943	505	827	1130	1097	1094	1164	844	1002	902	1378	663	980	1376	719	802	903	1050	694	378	889	912
	ERCC1	Correlation Coefficient	.433**	.255**	.085*	-0.0313788	0.035313	.159**	0.0584696	.138**	.126**	-0.0347412	.297**	.320**	.280**	1	.135**	.178**	.122**	.238**	.199**	.152**	.202**	0.110389	0.0827832	.282**
		Sig. (2-tailed)	6.33481e-20	6.41033e-08	0.0405631	0.588887	0.450412	5.99949e-05	0.142353	0.000735965	0.0014418	0.432794	6.50436e-13	3.99241e-14	1.92167e-13		0.00119117	1.07186e-06	0.00955876	2.19078e-10	7.98634e-07	0.000105145	5.39527e-05	0.10406	0.0585039	2.62057e-11
		N	405	438	581	299	459	634	631	598	635	512	562	530	663	743	571	742	451	696	605	642	393	218	523	540
	PARP1	Correlation Coefficient	.318**	.234**	.190**	0.0877469	.118**	0.0450694	.098**	.218**	-0.0160072	.290**	.165**	.216**	.172**	.135**	1	.126**	.402**	.166**	.107**	.185**	.228**	.147**	.383**	.207**
		Sig. (2-tailed)	2.99722e-13	2.74987e-08	3.81187e-08	0.0517603	0.00114477	0.171517	0.00333311	3.21326e-12	0.597395	1.05929e-20	3.53239e-06	1.86292e-09	6.08463e-08	0.00119117		1.77352e-05	1.91234e-34	1.10839e-05	0.00379308	3.91493e-08	4.54673e-09	0.00681335	5.7619e-38	1.69272e-08
		N	501	550	824	492	752	922	900	1002	1091	994	777	760	980	571	1269	1158	854	692	737	867	645	339	1048	729
	pChk1	Correlation Coefficient	.288**	.130**	.137**	-0.0373066	0.045485	0.0333138	.285**	.216**	0.0425338	.224**	.333**	.295**	.289**	.178**	.126**	1	.219**	.260**	.324**	.259**	.258**	0.000392299	.117**	.389**
		Sig. (2-tailed)	6.55584e-13	0.000811535	7.44635e-06	0.355688	0.149206	0.233274	1.66183e-24	3.1943e-15	0.110896	1.2083e-12	5.82144e-29	2.0538e-21	7.48475e-28	1.07186e-06	1.77352e-05		1.02699e-10	2.03895e-15	3.20193e-26	9.29189e-20	1.82919e-13	0.99362	0.000151153	6.77952e-38
		N	600	661	1059	615	1007	1282	1238	1304	1406	979	1062	991	1376	742	1158	1680	850	903	1012	1193	786	418	1046	1009
	RAD51	Correlation Coefficient	.334**	.260**	.210**	0.0844088	.169**	-0.010648	.138**	.370**	0.0462778	.440**	.232**	.234**	.280**	.122**	.402**	.219**	1	.177**	.259**	.162**	.322**	.170**	.376**	.341**
		Sig. (2-tailed)	3.83393e-12	4.1121e-08	1.209e-07	0.101756	5.14331e-05	0.781812	0.000362829	2.74234e-25	0.185005	2.01259e-41	1.46826e-08	1.01678e-08	1.82581e-14	0.00955876	1.91234e-34	1.02699e-10		3.64686e-05	5.2681e-10	3.35149e-05	1.86776e-13	0.00651396	2.25801e-30	9.46156e-17
		N	410	434	625	377	566	679	668	737	822	848	585	586	719	451	854	850	929	535	560	648	497	255	861	563
	RECQL1	Correlation Coefficient	.382**	.315**	.116**	-0.00197593	.122**	0.0670324	.235**	.240**	.092*	.104**	.317**	.230**	.273**	.238**	.166**	.260**	.177**	1	.228**	.225**	.321**	.148*	.211**	.343**
		Sig. (2-tailed)	2.66395e-17	4.93062e-13	0.00261829	0.970281	0.00409664	0.0647483	6.84041e-11	6.42765e-11	0.0103612	0.00996623	7.936e-17	9.24848e-09	3.33141e-15	2.19078e-10	1.10839e-05	2.03895e-15	3.64686e-05		7.34748e-10	3.59083e-10	1.09185e-12	0.0178611	8.11472e-08	1.20684e-18
		N	457	501	668	358	548	760	755	725	769	612	656	611	802	696	692	903	535	904	715	757	467	257	637	624
	RECQL4	Correlation Coefficient	.267**	.263**	.092*	0.0106891	0.0520445	.194**	.356**	.263**	.125**	.153**	.262**	.413**	.357**	.199**	.107**	.324**	.259**	.228**	1	.341**	.155**	.267**	0.0532425	.348**
		Sig. (2-tailed)	3.47724e-09	1.53918e-09	0.0109163	0.837635	0.197796	7.99953e-09	5.28544e-27	3.04023e-14	0.000230215	9.19061e-05	4.67297e-13	1.71548e-30	1.50141e-28	7.98634e-07	0.00379308	3.20193e-26	5.2681e-10	7.34748e-10		3.92878e-24	0.000444761	5.03267e-06	0.16675	8.81345e-22
		N	476	512	765	370	614	870	857	808	864	649	740	708	903	605	737	1012	560	715	1014	834	510	284	676	714
	RECQL5	Correlation Coefficient	.273**	.217**	.238**	0.0767851	.109**	.194**	.261**	.207**	0.0559226	.161**	.251**	.253**	.217**	.152**	.185**	.259**	.162**	.225**	.341**	1	.212**	0.0855884	.138**	.293**
		Sig. (2-tailed)	2.23146e-10	1.42966e-07	1.26591e-13	0.101883	0.00325194	7.97274e-10	1.19917e-16	1.09589e-10	0.0753711	8.5265e-06	1.65416e-13	6.16302e-13	1.19458e-12	0.000105145	3.91493e-08	9.29189e-20	3.35149e-05	3.59083e-10	3.92878e-24		1.34743e-07	0.124181	9.32209e-05	1.37471e-17
		N	522	574	941	455	732	984	973	954	1012	753	838	788	1050	642	867	1193	648	757	834	1196	609	324	794	815
	RPA1	Correlation Coefficient	.405**	.225**	.134**	-0.00882532	.148**	0.00651146	.186**	.343**	0.038864	.268**	.204**	.268**	.321**	.202**	.228**	.258**	.322**	.321**	.155**	.212**	1	.620**	.234**	.275**
		Sig. (2-tailed)	5.29967e-18	1.22275e-06	0.00104161	0.869136	0.000426569	0.870429	2.85287e-06	6.1539e-23	0.282384	8.55924e-11	1.13828e-06	8.7108e-11	4.14954e-18	5.39527e-05	4.54673e-09	1.82919e-13	1.86776e-13	1.09185e-12	0.000444761	1.34743e-07		1.95211e-44	5.20346e-09	7.85487e-11
		N	419	456	592	351	565	630	624	777	767	569	559	569	694	393	645	786	497	467	510	609	889	405	607	541
	RPA2	Correlation Coefficient	.172*	.235**	0.0432534	0.0389528	0.102975	0.0507139	.157**	.324**	0.0933441	.258**	0.0568132	.182**	.209**	0.110389	.147**	0.000392299	.170**	.148*	.267**	0.0855884	.620**	1	.194**	.142*
		Sig. (2-tailed)	0.012933	0.000357314	0.45543	0.5755	0.0702096	0.351909	0.00359968	3.07978e-12	0.0608651	6.07321e-06	0.314058	0.00124875	4.23589e-05	0.10406	0.00681335	0.99362	0.00651396	0.0178611	5.03267e-06	0.124181	1.95211e-44		0.000586838	0.0140296
		N	208	226	300	209	310	339	342	442	404	299	316	312	378	218	339	418	255	257	284	324	405	463	311	300
	SMUG	Correlation Coefficient	.340**	.169**	.267**	-0.00558132	.224**	-.126**	0.054763	.367**	-0.0112869	.297**	.201**	.111**	.136**	0.0827832	.383**	.117**	.376**	.211**	0.0532425	.138**	.234**	.194**	1	.285**
		Sig. (2-tailed)	2.36658e-14	0.00010411	8.68739e-14	0.906117	2.91717e-09	0.000291112	0.120539	1.26753e-30	0.721075	2.68184e-22	1.09491e-07	0.00361967	4.71917e-05	0.0585039	5.7619e-38	0.000151153	2.25801e-30	8.11472e-08	0.16675	9.32209e-05	5.20346e-09	0.000586838		1.03607e-13
		N	476	520	752	449	690	819	805	917	1003	1022	688	682	889	523	1048	1046	861	637	676	794	607	311	1149	655
	gH2AX	Correlation Coefficient	.431**	.332**	.253**	0.0587712	.196**	.086**	.333**	.309**	.093**	.174**	.372**	.387**	.404**	.282**	.207**	.389**	.341**	.343**	.348**	.293**	.275**	.142*	.285**	1
		Sig. (2-tailed)	1.72112e-21	6.63183e-14	7.05962e-12	0.236793	5.18577e-07	0.00765923	4.0969e-25	1.58544e-19	0.00623018	9.56883e-06	2.35332e-26	1.41288e-31	3.73106e-37	2.62057e-11	1.69272e-08	6.77952e-38	9.46156e-17	1.20684e-18	8.81345e-22	1.37471e-17	7.85487e-11	0.0140296	1.03607e-13
		N	444	482	716	407	643	955	915	814	867	637	760	843	912	540	729	1009	563	624	714	815	541	300	655	1015
**. Correlation is significant at the 0.01 level (2-tailed).
*. Correlation is significant at the 0.05 level (2-tailed).
