# Supplementary material for: Untangling the clinicopathological significance of MRE11-RAD50-NBS1 complex in sporadic breast cancers
Source: NPJ Breast Cancer. 2021 Nov 15;7:143. doi: 10.1038/s41523-021-00350-5 (PMC8593132; doi:10.1038/s41523-021-00350-5)
Supplement: Supplementary file 3 — Supplementary Data 2 [file 41523_2021_350_MOESM3_ESM.csv]

	baseMean	log2FoldChange	lfcSE	stat	pvalue	padj
ENSG00000020922	1865.911645	-1.265938425	0.026686523	-47.43736912	0	0
ENSG00000077458	929.7472409	-1.062685398	0.041003145	-25.91716776	4.27E-148	9.06E-144
ENSG00000166037	2247.984244	-0.95922947	0.040114232	-23.91244742	2.27E-126	3.22E-122
ENSG00000042429	1872.794437	-0.860903199	0.037142886	-23.17814514	7.57E-119	8.03E-115
ENSG00000166266	2606.615343	-0.901885755	0.038969579	-23.14332843	1.70E-118	1.44E-114
ENSG00000168876	812.9478055	-0.883399747	0.038776488	-22.7818401	6.94E-115	4.91E-111
ENSG00000166004	1016.826836	-1.259020466	0.055480896	-22.69286477	5.27E-114	3.20E-110
ENSG00000149308	1375.317801	-1.015885735	0.046646878	-21.7782148	3.73E-105	1.98E-101
ENSG00000110330	3587.944683	-0.811566381	0.038746131	-20.94573995	2.05E-97	9.68E-94
ENSG00000048028	1592.075794	-0.86139052	0.044433368	-19.38611796	1.01E-83	4.29E-80
ENSG00000182154	2095.538373	1.428631989	0.077365319	18.4660519	3.87E-76	1.50E-72
ENSG00000086827	1435.32542	-0.800777659	0.043385212	-18.45738711	4.55E-76	1.61E-72
ENSG00000140264	27745.89191	1.079197006	0.060044557	17.97326947	3.16E-72	1.03E-68
ENSG00000186010	1846.682115	1.244847829	0.06948936	17.91422221	9.13E-72	2.77E-68
ENSG00000135404	33510.41981	0.884568616	0.049555805	17.8499494	2.89E-71	8.19E-68
ENSG00000150776	2146.835555	-0.621249127	0.03491553	-17.79291719	8.02E-71	2.13E-67
ENSG00000252010	38.83236107	-4.225963809	0.239010093	-17.6811103	5.86E-70	1.46E-66
ENSG00000257704	689.5444269	1.269562145	0.071992545	17.63463337	1.34E-69	3.15E-66
ENSG00000054148	3613.605913	1.168741713	0.066513762	17.57142698	4.08E-69	9.12E-66
ENSG00000182919	1539.887177	-0.859207255	0.048918751	-17.56396535	4.65E-69	9.88E-66
ENSG00000151503	2413.177803	-0.947139793	0.054296951	-17.44370137	3.84E-68	7.77E-65
ENSG00000196323	3689.78894	-0.84381213	0.048618086	-17.35593055	1.78E-67	3.43E-64
ENSG00000152404	1113.524584	-0.714915032	0.04146733	-17.24044029	1.32E-66	2.44E-63
ENSG00000105404	5164.132103	1.16555067	0.067678827	17.2217918	1.82E-66	3.23E-63
ENSG00000107223	12138.23681	1.05310282	0.061463966	17.13366208	8.32E-66	1.41E-62
ENSG00000103363	8948.265503	1.096588854	0.065077154	16.85059626	1.04E-63	1.70E-60
ENSG00000167257	823.4985114	-0.596878841	0.035491222	-16.81764674	1.81E-63	2.85E-60
ENSG00000099624	2879.413747	1.347737504	0.08081181	16.67748204	1.91E-62	2.90E-59
ENSG00000167768	82.33667774	3.762441296	0.227706866	16.52317896	2.50E-61	3.66E-58
ENSG00000170906	2691.069883	1.08648367	0.065886733	16.49017369	4.32E-61	6.11E-58
ENSG00000155366	14803.77325	0.887347749	0.053894815	16.46443642	6.61E-61	9.05E-58
ENSG00000169020	4326.645391	1.022902493	0.062256296	16.43050673	1.16E-60	1.54E-57
ENSG00000162585	2170.055927	1.050532338	0.064167935	16.37160894	3.05E-60	3.93E-57
ENSG00000135441	1499.312862	0.976103788	0.05972859	16.34232086	4.93E-60	6.16E-57
ENSG00000213523	2065.938795	0.745021164	0.045613936	16.33319159	5.73E-60	6.95E-57
ENSG00000149313	2567.081564	-0.732415867	0.044851244	-16.32988983	6.05E-60	7.14E-57
ENSG00000150768	2747.383209	-0.742405086	0.045545486	-16.30029991	9.82E-60	1.13E-56
ENSG00000086848	473.9088413	-0.643585182	0.039842925	-16.15306066	1.08E-58	1.21E-55
ENSG00000128185	2123.184623	1.002162272	0.062121991	16.13216593	1.52E-58	1.65E-55
ENSG00000175756	4093.294921	1.198323948	0.074456826	16.09421213	2.80E-58	2.97E-55
ENSG00000161677	1033.936243	1.268789162	0.079161891	16.02777728	8.18E-58	8.47E-55
ENSG00000200087	83.83975312	-2.633666266	0.164694802	-15.99119237	1.47E-57	1.49E-54
ENSG00000125611	1230.723113	1.041366068	0.065175501	15.97787579	1.82E-57	1.80E-54
ENSG00000163481	1262.952981	0.667877903	0.041850371	15.95870913	2.48E-57	2.39E-54
ENSG00000105619	1200.751182	1.189424443	0.074862918	15.88803206	7.67E-57	7.24E-54
ENSG00000152082	4139.77984	1.380083417	0.08698984	15.86488057	1.11E-56	1.02E-53
ENSG00000027847	1666.373101	0.769893526	0.048538789	15.86140781	1.17E-56	1.06E-53
ENSG00000092841	45765.80742	0.748461103	0.047368225	15.80091075	3.07E-56	2.71E-53
ENSG00000110344	2638.832883	-0.846666792	0.053647472	-15.78204462	4.14E-56	3.58E-53
ENSG00000239002	23.37009586	-3.693791467	0.234797898	-15.73179101	9.16E-56	7.78E-53
ENSG00000125652	1981.38562	1.164251862	0.074063798	15.71958091	1.11E-55	9.25E-53
ENSG00000137710	3751.551913	-0.961246524	0.061162141	-15.71636485	1.17E-55	9.54E-53
ENSG00000106211	33870.16672	1.590821654	0.101252756	15.71139112	1.26E-55	1.01E-52
ENSG00000110395	2436.535601	-0.780967624	0.049879345	-15.65713465	2.97E-55	2.34E-52
ENSG00000178980	10533.21633	0.889189724	0.05702018	15.59429868	7.96E-55	6.15E-52
ENSG00000149311	3121.253161	-0.933075106	0.059920823	-15.57180049	1.13E-54	8.58E-52
ENSG00000182809	12078.97702	1.325159442	0.085160779	15.56067783	1.35E-54	1.00E-51
ENSG00000188186	3670.730008	1.023112551	0.065767564	15.55649144	1.44E-54	1.05E-51
ENSG00000106400	4198.935339	0.926620253	0.059634036	15.538446	1.91E-54	1.37E-51
ENSG00000177556	3497.256468	0.866638	0.055973128	15.48310827	4.51E-54	3.19E-51
ENSG00000125995	2768.446848	1.226523989	0.079555018	15.41730519	1.25E-53	8.58E-51
ENSG00000130748	277.5958416	1.273002757	0.082568815	15.41747641	1.25E-53	8.58E-51
ENSG00000171222	2561.908975	1.250591312	0.081210207	15.39943504	1.65E-53	1.11E-50
ENSG00000233493	316.149475	1.486067687	0.096694861	15.36863143	2.66E-53	1.76E-50
ENSG00000172590	1941.208289	0.86052041	0.056082237	15.34390306	3.89E-53	2.54E-50
ENSG00000131495	3397.53662	0.938007005	0.061456602	15.26291687	1.35E-52	8.69E-50
ENSG00000110172	1806.873402	-0.891840278	0.058735703	-15.18395507	4.52E-52	2.86E-49
ENSG00000228474	7216.472504	0.67855224	0.044710192	15.17667916	5.05E-52	3.15E-49
ENSG00000105669	7493.912378	0.866853098	0.057140654	15.17051399	5.54E-52	3.41E-49
ENSG00000120725	4060.73733	0.946184594	0.062414455	15.15970279	6.54E-52	3.97E-49
ENSG00000175416	3534.025441	1.018170373	0.06721861	15.14715001	7.91E-52	4.73E-49
ENSG00000211459	65857.70188	1.681131744	0.111060946	15.1370199	9.23E-52	5.44E-49
ENSG00000066557	999.4598471	-0.663926418	0.043881814	-15.1298764	1.03E-51	5.99E-49
ENSG00000197982	2283.314087	1.006262155	0.066608543	15.10710349	1.45E-51	8.34E-49
ENSG00000137760	660.4214191	-0.730039406	0.048331011	-15.10498941	1.50E-51	8.50E-49
ENSG00000119650	1221.442042	0.794677608	0.052623733	15.10112574	1.59E-51	8.90E-49
ENSG00000167617	272.5986272	1.600189491	0.10603008	15.09184456	1.83E-51	1.01E-48
ENSG00000146066	2842.787645	0.816425099	0.054292857	15.03743115	4.17E-51	2.27E-48
ENSG00000214253	4659.192712	0.834449937	0.055608137	15.0058964	6.72E-51	3.61E-48
ENSG00000228300	1931.767877	1.031708695	0.068829383	14.98936427	8.62E-51	4.57E-48
ENSG00000071859	4214.625419	0.90417134	0.060451291	14.9570229	1.40E-50	7.35E-48
ENSG00000103254	868.5960555	1.324791003	0.088691862	14.93700748	1.89E-50	9.80E-48
ENSG00000171159	2279.53943	0.994230871	0.066847837	14.87304473	4.93E-50	2.51E-47
ENSG00000172428	2794.331443	1.047652943	0.070441183	14.87273353	4.95E-50	2.51E-47
ENSG00000175701	561.3833306	1.147566251	0.077188587	14.86704567	5.39E-50	2.70E-47
ENSG00000170322	2087.353249	-0.583358742	0.039332519	-14.83146164	9.17E-50	4.53E-47
ENSG00000063241	2913.099359	0.972087404	0.065549138	14.82990364	9.39E-50	4.58E-47
ENSG00000143774	10843.09696	0.910886505	0.061496278	14.8120591	1.22E-49	5.91E-47
ENSG00000118412	1609.814145	-0.877425551	0.059332822	-14.78819855	1.75E-49	8.33E-47
ENSG00000130313	3261.234148	0.858069652	0.058084775	14.77271196	2.20E-49	1.04E-46
ENSG00000103024	3357.925065	1.28804276	0.087337149	14.74793694	3.17E-49	1.48E-46
ENSG00000111678	4126.196202	0.950433889	0.064532598	14.72796569	4.26E-49	1.97E-46
ENSG00000145494	3236.320787	1.029079927	0.069876966	14.72702656	4.32E-49	1.97E-46
ENSG00000104960	7518.350959	0.810060989	0.055029773	14.72041295	4.77E-49	2.15E-46
ENSG00000171443	822.1327067	1.062026198	0.072274914	14.69425751	7.02E-49	3.14E-46
ENSG00000169738	4909.077029	1.218690742	0.08312479	14.66097826	1.15E-48	5.07E-46
ENSG00000179271	2504.346208	1.152397772	0.078622802	14.65729708	1.21E-48	5.30E-46
ENSG00000144591	2961.898152	0.668535022	0.045619677	14.65453197	1.26E-48	5.46E-46
ENSG00000173992	1950.374339	1.051289513	0.071749765	14.65216657	1.30E-48	5.60E-46
ENSG00000107872	622.7994602	1.176370325	0.08029243	14.65107398	1.33E-48	5.63E-46
ENSG00000168894	3796.7685	0.744992997	0.051123866	14.57231326	4.21E-48	1.77E-45
ENSG00000162910	2361.154607	0.980109032	0.067295061	14.56435314	4.73E-48	1.97E-45
ENSG00000183011	1956.773435	0.994085998	0.068326484	14.54905828	5.92E-48	2.44E-45
ENSG00000170903	806.9967485	-0.78558997	0.054130316	-14.51293892	1.00E-47	4.10E-45
ENSG00000127540	3423.175086	0.813474163	0.056076434	14.50652441	1.10E-47	4.46E-45
ENSG00000169223	10894.99721	0.754825715	0.052059738	14.49922226	1.23E-47	4.91E-45
ENSG00000146540	3778.873768	0.938489927	0.064757649	14.49234101	1.35E-47	5.38E-45
ENSG00000105672	67.03345848	1.108418911	0.076547051	14.48023002	1.62E-47	6.35E-45
ENSG00000118058	5348.121152	-0.768843708	0.05318583	-14.45579974	2.30E-47	8.98E-45
ENSG00000178105	1900.418592	-0.62832403	0.043476042	-14.45219024	2.43E-47	9.38E-45
ENSG00000122390	1880.98002	0.744926987	0.051616666	14.43190831	3.26E-47	1.25E-44
ENSG00000101439	18101.10367	1.250260101	0.086718471	14.41746023	4.02E-47	1.52E-44
ENSG00000099385	2895.363048	0.932773217	0.064746842	14.40646652	4.71E-47	1.77E-44
ENSG00000103145	3502.74842	0.966656792	0.067206186	14.38344964	6.57E-47	2.45E-44
ENSG00000137504	3505.793602	-0.688360696	0.04786725	-14.3806192	6.85E-47	2.53E-44
ENSG00000154114	1293.864821	-0.599625584	0.041703921	-14.37815836	7.10E-47	2.60E-44
ENSG00000099795	3578.109081	1.033924121	0.071928896	14.37425258	7.51E-47	2.73E-44
ENSG00000119632	798.8165801	1.19936822	0.08344315	14.37347723	7.59E-47	2.73E-44
ENSG00000176101	2977.486331	0.887871751	0.061811703	14.3641368	8.69E-47	3.10E-44
ENSG00000074071	4504.525162	0.890731817	0.062016798	14.36275082	8.86E-47	3.14E-44
ENSG00000173486	3235.808972	1.152100575	0.080287185	14.34974434	1.07E-46	3.75E-44
ENSG00000128228	1244.30417	1.123632671	0.078366834	14.33811495	1.26E-46	4.40E-44
ENSG00000177700	5524.298163	0.979739192	0.068376418	14.32861249	1.45E-46	5.01E-44
ENSG00000165644	642.3312509	1.370207182	0.095631578	14.3279784	1.46E-46	5.01E-44
ENSG00000115268	15344.2469	0.98892222	0.069080317	14.31554263	1.75E-46	5.95E-44
ENSG00000042753	5101.352098	0.814224079	0.056911294	14.30689799	1.98E-46	6.68E-44
ENSG00000105472	1037.827884	1.396385889	0.097790001	14.27943419	2.94E-46	9.83E-44
ENSG00000175550	4612.608472	0.996175618	0.069809898	14.26983336	3.37E-46	1.12E-43
ENSG00000142546	2598.216085	0.874240895	0.061304265	14.26068639	3.85E-46	1.27E-43
ENSG00000225969	83.52770705	1.837287045	0.129030874	14.23912733	5.24E-46	1.71E-43
ENSG00000164405	6653.742305	0.974728664	0.068480109	14.23374875	5.66E-46	1.83E-43
ENSG00000147874	1570.772741	-0.755526428	0.053117534	-14.22367293	6.53E-46	2.10E-43
ENSG00000130724	7299.051411	0.869652188	0.061158402	14.21966827	6.92E-46	2.21E-43
ENSG00000165502	8095.649133	0.743200644	0.052452484	14.16902661	1.42E-45	4.52E-43
ENSG00000104129	982.7897476	0.775728316	0.054778587	14.16115958	1.59E-45	5.01E-43
ENSG00000198832	5010.065893	1.260318306	0.089149845	14.13707793	2.24E-45	7.01E-43
ENSG00000137693	6237.733434	-0.822020053	0.05817976	-14.12896942	2.52E-45	7.81E-43
ENSG00000007520	2541.445869	0.864296723	0.061184629	14.12604331	2.62E-45	8.08E-43
ENSG00000167468	14932.60317	0.876120124	0.062063238	14.11657138	3.00E-45	9.17E-43
ENSG00000105617	564.1367917	0.940257472	0.066650068	14.10737454	3.42E-45	1.04E-42
ENSG00000173272	2333.55377	1.146617054	0.081313225	14.10123698	3.73E-45	1.12E-42
ENSG00000280502	13.04414514	-1.170862353	0.083117714	-14.08679689	4.58E-45	1.37E-42
ENSG00000130511	2135.186041	0.901970454	0.064101654	14.0709388	5.73E-45	1.70E-42
ENSG00000110717	4575.66464	0.996498946	0.070856108	14.06369866	6.35E-45	1.87E-42
ENSG00000131055	113.5415824	1.217490595	0.086758538	14.03309252	9.78E-45	2.84E-42
ENSG00000136280	2769.747691	0.712304656	0.050758082	14.03332492	9.75E-45	2.84E-42
ENSG00000255121	81.5503976	-0.94449358	0.067400336	-14.0131879	1.29E-44	3.74E-42
ENSG00000232112	4184.494832	0.781207763	0.055821024	13.99486614	1.68E-44	4.81E-42
ENSG00000130731	2876.569063	0.95684757	0.068465867	13.97554151	2.20E-44	6.27E-42
ENSG00000129559	3845.731137	0.625774746	0.044842046	13.95508918	2.93E-44	8.29E-42
ENSG00000170325	782.8441531	-0.503522892	0.036111673	-13.94349393	3.45E-44	9.69E-42
ENSG00000090266	4475.006573	0.773815125	0.055597378	13.91819451	4.91E-44	1.37E-41
ENSG00000164896	3941.502332	0.821082636	0.059094332	13.89443967	6.85E-44	1.90E-41
ENSG00000136149	261.1383543	1.339038348	0.096383189	13.892862	7.00E-44	1.93E-41
ENSG00000110218	1443.945967	-0.669578321	0.048202655	-13.89090134	7.19E-44	1.97E-41
ENSG00000093010	6129.857703	0.878651087	0.063275763	13.8860607	7.70E-44	2.08E-41
ENSG00000264644	7.214931486	1.908870274	0.137463588	13.88637017	7.66E-44	2.08E-41
ENSG00000117691	4985.141507	0.952747392	0.068629791	13.8824173	8.10E-44	2.18E-41
ENSG00000183617	1541.621501	0.896786818	0.064620901	13.8776589	8.65E-44	2.31E-41
ENSG00000174917	2198.987628	0.913187187	0.065823944	13.87317635	9.21E-44	2.44E-41
ENSG00000160799	1861.399993	0.84530926	0.060953294	13.86814737	9.88E-44	2.61E-41
ENSG00000187630	873.6095431	0.876716768	0.063230915	13.86531836	1.03E-43	2.69E-41
ENSG00000165886	1056.315014	0.838937273	0.060598966	13.84408571	1.38E-43	3.60E-41
ENSG00000115286	2022.513941	0.888507637	0.06422206	13.83492898	1.57E-43	4.05E-41
ENSG00000163956	6586.77161	0.74711815	0.054003328	13.83466879	1.57E-43	4.05E-41
ENSG00000100097	19625.49275	1.051461613	0.076083905	13.81976399	1.94E-43	4.96E-41
ENSG00000198171	3883.915331	0.85196951	0.061693418	13.80973097	2.23E-43	5.66E-41
ENSG00000233762	217.4560552	1.398124558	0.101281079	13.80440036	2.40E-43	6.06E-41
ENSG00000087053	2252.266989	-0.81870084	0.059364863	-13.79100014	2.89E-43	7.26E-41
ENSG00000188483	1139.38401	1.122280858	0.081407907	13.785895	3.10E-43	7.74E-41
ENSG00000117410	8743.369401	0.747131663	0.054202554	13.78406756	3.18E-43	7.89E-41
ENSG00000142684	233.0454388	1.063868295	0.077185228	13.78331474	3.21E-43	7.89E-41
ENSG00000175602	919.2617252	1.408223051	0.102166372	13.78362595	3.20E-43	7.89E-41
ENSG00000181817	1449.651037	0.723341376	0.05248544	13.78175321	3.28E-43	8.01E-41
ENSG00000123349	12975.27334	0.663801093	0.048216441	13.76711088	4.02E-43	9.76E-41
ENSG00000229809	784.0039305	0.964367093	0.070079083	13.76112598	4.37E-43	1.05E-40
ENSG00000086504	3327.737711	0.865848546	0.063090815	13.72384479	7.31E-43	1.75E-40
ENSG00000152558	18286.47654	-1.024884031	0.074813599	-13.6991676	1.03E-42	2.45E-40
ENSG00000148362	1822.555651	1.050411921	0.076870981	13.66460922	1.65E-42	3.92E-40
ENSG00000189042	501.9885625	-0.655550278	0.047981307	-13.66261817	1.70E-42	4.01E-40
ENSG00000080345	4626.921936	-0.702511423	0.051429506	-13.65969622	1.77E-42	4.15E-40
ENSG00000169692	3315.98982	1.026875971	0.075224275	13.65085894	2.00E-42	4.66E-40
ENSG00000175854	1251.653788	0.699064886	0.051239783	13.64301014	2.22E-42	5.16E-40
ENSG00000184076	3981.286521	0.776520054	0.056920336	13.64222549	2.25E-42	5.18E-40
ENSG00000185614	115.1202802	1.135424198	0.083295144	13.63133723	2.61E-42	5.99E-40
ENSG00000174886	2428.78635	0.972852794	0.071415574	13.62241786	2.95E-42	6.73E-40
ENSG00000123989	8641.387768	0.914558655	0.067173623	13.6148478	3.27E-42	7.42E-40
ENSG00000104904	24284.20713	0.639793057	0.047020161	13.6067816	3.65E-42	8.25E-40
ENSG00000109390	2331.216235	0.63889329	0.046981039	13.59896033	4.06E-42	9.13E-40
ENSG00000125817	6919.125901	0.67224438	0.049457735	13.59230014	4.45E-42	9.89E-40
ENSG00000227053	9.858283312	1.74713483	0.128536523	13.59251662	4.44E-42	9.89E-40
ENSG00000183828	968.3280294	0.985101602	0.072518245	13.58418986	4.97E-42	1.10E-39
ENSG00000230216	15.42352611	1.329284763	0.097875648	13.58136362	5.17E-42	1.14E-39
ENSG00000105379	2215.842415	1.183265647	0.087228018	13.56520161	6.44E-42	1.41E-39
ENSG00000076053	1148.664217	-0.617556065	0.045549289	-13.55797387	7.11E-42	1.55E-39
ENSG00000250479	1325.023647	1.129193519	0.083319755	13.55253042	7.65E-42	1.66E-39
ENSG00000184436	1565.81943	0.756590837	0.055883174	13.53879502	9.23E-42	1.99E-39
ENSG00000065243	3482.196156	-0.610672322	0.045127715	-13.53209039	1.01E-41	2.17E-39
ENSG00000104979	4454.794436	0.793983662	0.058727039	13.51989946	1.19E-41	2.55E-39
ENSG00000064961	6368.099674	0.792625093	0.058637981	13.51726443	1.24E-41	2.63E-39
ENSG00000156876	601.0582241	-0.702135184	0.05196009	-13.51297094	1.31E-41	2.77E-39
ENSG00000172889	1754.570558	1.329389631	0.098550909	13.48936959	1.81E-41	3.80E-39
ENSG00000074842	5228.420797	0.766805569	0.056854699	13.4871098	1.86E-41	3.88E-39
ENSG00000162076	1886.277054	0.878756216	0.065155732	13.48701319	1.87E-41	3.88E-39
ENSG00000078808	7839.875997	0.662222296	0.049113584	13.48348539	1.96E-41	4.05E-39
ENSG00000162607	4398.047634	-0.837573015	0.062141319	-13.47852012	2.09E-41	4.31E-39
ENSG00000131116	1614.398162	0.886326674	0.065790883	13.47187696	2.29E-41	4.70E-39
ENSG00000116586	3761.610999	0.83524015	0.062020307	13.46720434	2.44E-41	4.98E-39
ENSG00000158716	2316.219515	0.944819652	0.070198173	13.45931977	2.71E-41	5.52E-39
ENSG00000196914	12799.23576	-0.748614258	0.055637153	-13.45529408	2.87E-41	5.80E-39
ENSG00000164897	1955.123651	0.883951151	0.065742649	13.44562713	3.27E-41	6.57E-39
ENSG00000187051	2811.092694	0.909599309	0.067665211	13.44264344	3.40E-41	6.81E-39
ENSG00000130522	9309.518752	0.978067259	0.07278981	13.43687054	3.68E-41	7.33E-39
ENSG00000185043	7372.916816	0.879198159	0.065444437	13.4342688	3.81E-41	7.56E-39
ENSG00000184209	1205.389184	0.697696432	0.051937058	13.43349937	3.85E-41	7.60E-39
ENSG00000198887	2789.715488	-0.639200757	0.047586212	-13.43247829	3.90E-41	7.67E-39
ENSG00000140990	4743.882208	0.795450246	0.059403701	13.39058401	6.86E-41	1.34E-38
ENSG00000165392	1087.970634	-0.764269897	0.057088985	-13.3873444	7.17E-41	1.40E-38
ENSG00000106803	4702.336992	0.654342261	0.048886783	13.38485014	7.41E-41	1.44E-38
ENSG00000090581	3938.191837	0.730676099	0.054594838	13.38361141	7.54E-41	1.46E-38
ENSG00000142327	4633.925507	0.624820935	0.046690733	13.38211867	7.69E-41	1.48E-38
ENSG00000169696	2047.346348	0.85126367	0.063613368	13.38183621	7.72E-41	1.48E-38
ENSG00000177674	3257.675283	0.768707875	0.057515994	13.3651149	9.67E-41	1.84E-38
ENSG00000157326	794.9254928	0.85469788	0.063957937	13.36343738	9.89E-41	1.88E-38
ENSG00000147123	5151.893247	0.77837802	0.058281246	13.35554875	1.10E-40	2.08E-38
ENSG00000103152	1692.738446	0.794506594	0.059570126	13.33733276	1.40E-40	2.64E-38
ENSG00000168899	1154.625196	0.993596096	0.074506089	13.33577047	1.43E-40	2.68E-38
ENSG00000261183	745.0113208	0.960048349	0.072094683	13.31649306	1.86E-40	3.46E-38
ENSG00000213609	48.52050889	1.17941057	0.088580147	13.31461521	1.90E-40	3.53E-38
ENSG00000141552	4127.293702	0.925476481	0.069552415	13.30617325	2.13E-40	3.94E-38
ENSG00000243449	210.79468	1.573498119	0.118322969	13.29833192	2.37E-40	4.35E-38
ENSG00000099785	2040.056414	0.575165406	0.043260094	13.29551904	2.46E-40	4.50E-38
ENSG00000136630	402.6627062	0.945556538	0.071137668	13.29192491	2.58E-40	4.70E-38
ENSG00000167118	3324.659503	0.537761698	0.040463103	13.29017456	2.64E-40	4.79E-38
ENSG00000129534	1668.303864	-0.682523656	0.051390098	-13.28122882	2.97E-40	5.38E-38
ENSG00000142694	1576.931469	1.516164905	0.114370324	13.25662862	4.13E-40	7.43E-38
ENSG00000115350	1661.160292	0.812009889	0.061278241	13.25119451	4.44E-40	7.96E-38
ENSG00000099992	1231.639688	0.656499687	0.049568975	13.24416517	4.88E-40	8.70E-38
ENSG00000116288	11646.93055	0.61769248	0.046644862	13.24245476	4.99E-40	8.87E-38
ENSG00000105701	11892.75033	0.808741883	0.061090929	13.23833016	5.27E-40	9.33E-38
ENSG00000156411	3540.678478	0.735777887	0.055598335	13.23381164	5.60E-40	9.82E-38
ENSG00000170473	2010.51934	0.621104234	0.046932063	13.23411327	5.58E-40	9.82E-38
ENSG00000104964	19575.42419	0.691189297	0.052320269	13.21073658	7.61E-40	1.33E-37
ENSG00000006015	1133.891923	1.113521504	0.08432376	13.20531132	8.18E-40	1.42E-37
ENSG00000225200	130.8100607	1.247570819	0.094485199	13.20387559	8.33E-40	1.44E-37
ENSG00000165490	536.7525972	-1.117136212	0.08478582	-13.17597939	1.21E-39	2.08E-37
ENSG00000002330	2000.316567	0.875838406	0.066563144	13.15800847	1.53E-39	2.63E-37
ENSG00000126458	2113.750956	0.872337464	0.066344241	13.14865383	1.73E-39	2.97E-37
ENSG00000100319	755.5351191	0.659676623	0.050180301	13.14612739	1.79E-39	3.06E-37
ENSG00000077463	959.7572947	0.747508587	0.056876524	13.14265602	1.88E-39	3.19E-37
ENSG00000186654	833.7056579	0.906959235	0.069014564	13.14156291	1.90E-39	3.22E-37
ENSG00000172663	2290.877264	0.834421077	0.06349842	13.1408163	1.92E-39	3.24E-37
ENSG00000167113	3125.888902	0.679277837	0.051704968	13.13757381	2.01E-39	3.37E-37
ENSG00000167657	3250.105401	0.772942256	0.058842984	13.13567392	2.06E-39	3.44E-37
ENSG00000141933	174.4035305	1.406245338	0.107061153	13.13497281	2.08E-39	3.46E-37
ENSG00000131143	12618.12633	0.855162683	0.065147479	13.126566	2.32E-39	3.85E-37
ENSG00000029363	8883.829629	-0.450024766	0.03429057	-13.12386362	2.40E-39	3.97E-37
ENSG00000154727	2067.540747	-0.505503269	0.03853266	-13.11882604	2.57E-39	4.23E-37
ENSG00000189129	297.069092	1.529113799	0.11672942	13.09964363	3.31E-39	5.42E-37
ENSG00000106333	5759.918315	1.13520171	0.086672793	13.09755547	3.40E-39	5.55E-37
ENSG00000115685	3751.235357	0.503704375	0.038518558	13.07692723	4.46E-39	7.26E-37
ENSG00000102265	19649.10542	1.018466318	0.077938395	13.06758128	5.04E-39	8.18E-37
ENSG00000110367	11514.83893	-0.526150251	0.04028975	-13.05915885	5.63E-39	9.08E-37
ENSG00000167969	3427.324061	0.919657507	0.070422897	13.05906943	5.64E-39	9.08E-37
ENSG00000131408	3894.226746	0.584465757	0.044780886	13.05167921	6.22E-39	9.96E-37
ENSG00000167578	807.303462	0.802607682	0.061513877	13.04758732	6.56E-39	1.05E-36
ENSG00000005075	2008.303299	0.813570528	0.062374494	13.04332068	6.94E-39	1.10E-36
ENSG00000139410	1019.675322	0.957392885	0.073406663	13.04231584	7.03E-39	1.11E-36
ENSG00000240972	2462.620276	1.191959372	0.091420247	13.03824273	7.41E-39	1.17E-36
ENSG00000178449	1753.959755	0.628521159	0.048213574	13.03618681	7.62E-39	1.20E-36
ENSG00000100908	813.8923194	0.862747889	0.066205587	13.03134559	8.12E-39	1.27E-36
ENSG00000163781	3483.291541	-0.644084372	0.049433479	-13.02931511	8.34E-39	1.30E-36
ENSG00000179085	1348.992094	1.053858247	0.080908883	13.02524779	8.79E-39	1.37E-36
ENSG00000135940	5279.020646	0.827499458	0.063541044	13.02307	9.05E-39	1.40E-36
ENSG00000233276	10042.05085	0.795690087	0.061133077	13.0157048	9.96E-39	1.54E-36
ENSG00000095002	3037.996935	-0.698381566	0.05366285	-13.01424658	1.02E-38	1.56E-36
ENSG00000118640	7968.580753	0.700244352	0.053876099	12.99730983	1.27E-38	1.94E-36
ENSG00000184990	2616.707522	0.807901679	0.062166773	12.99571514	1.29E-38	1.98E-36
ENSG00000213015	1291.288666	0.842299762	0.06482251	12.99393926	1.32E-38	2.02E-36
ENSG00000100075	4751.215574	0.83815889	0.064565894	12.98144948	1.56E-38	2.36E-36
ENSG00000168884	1872.45064	0.629167258	0.048472342	12.97992274	1.59E-38	2.40E-36
ENSG00000130287	53.1152866	-3.637377712	0.280274438	-12.97791455	1.63E-38	2.46E-36
ENSG00000176978	6784.070605	0.931256669	0.071811391	12.9680912	1.86E-38	2.79E-36
ENSG00000226287	136.8482336	0.98871552	0.076259231	12.96519133	1.93E-38	2.88E-36
ENSG00000099800	3211.492858	0.889492624	0.068619034	12.96276812	1.99E-38	2.95E-36
ENSG00000108107	41057.74436	0.91607175	0.070668708	12.96290501	1.99E-38	2.95E-36
ENSG00000095906	3487.005764	0.816195099	0.063024897	12.95035992	2.34E-38	3.46E-36
ENSG00000125534	17903.32118	0.938631841	0.07248235	12.94979871	2.36E-38	3.47E-36
ENSG00000108055	5176.483007	-0.578662024	0.044723692	-12.93860149	2.73E-38	4.01E-36
ENSG00000186577	1707.141181	0.806233404	0.062320152	12.93696137	2.78E-38	4.08E-36
ENSG00000119630	657.4001081	1.04386225	0.080698122	12.93539705	2.84E-38	4.15E-36
ENSG00000158747	4295.744396	1.240201716	0.095961455	12.92395702	3.30E-38	4.80E-36
ENSG00000213145	530.949559	1.394261782	0.107914247	12.92008996	3.47E-38	5.03E-36
ENSG00000139637	2234.172801	0.655525832	0.050808173	12.90197603	4.39E-38	6.34E-36
ENSG00000197056	827.9926575	-0.586033067	0.045443923	-12.89574109	4.76E-38	6.85E-36
ENSG00000204673	3674.92215	0.590752214	0.045817561	12.89357607	4.89E-38	7.02E-36
ENSG00000122482	3183.722434	-0.644900676	0.050027242	-12.89099004	5.06E-38	7.23E-36
ENSG00000030066	3829.116709	-0.655564719	0.050865798	-12.88812409	5.25E-38	7.48E-36
ENSG00000126432	8968.144621	0.839989415	0.065217063	12.87990251	5.84E-38	8.30E-36
ENSG00000171813	1558.597605	0.885504385	0.068762108	12.87779579	6.00E-38	8.50E-36
ENSG00000173511	4312.761736	0.700672199	0.054418326	12.87566612	6.17E-38	8.71E-36
ENSG00000108784	2329.562289	0.734121822	0.057022927	12.87415194	6.29E-38	8.85E-36
ENSG00000135617	980.7844057	0.782858039	0.060833689	12.86882403	6.74E-38	9.45E-36
ENSG00000172366	1826.356841	1.013452946	0.078759945	12.86761882	6.85E-38	9.57E-36
ENSG00000267174	24.63354879	1.192678778	0.092698143	12.86626392	6.97E-38	9.70E-36
ENSG00000103260	3402.895819	1.438648211	0.111877574	12.85912953	7.64E-38	1.06E-35
ENSG00000142655	1225.43222	0.569354843	0.044280073	12.85803765	7.75E-38	1.07E-35
ENSG00000102030	2138.418774	0.848243788	0.066003627	12.8514723	8.44E-38	1.16E-35
ENSG00000103266	2532.625855	0.822820273	0.06407286	12.84194708	9.54E-38	1.31E-35
ENSG00000257727	1754.964119	0.634905968	0.049462949	12.83599091	1.03E-37	1.41E-35
ENSG00000007255	1702.352759	0.938280327	0.073108007	12.83416646	1.06E-37	1.44E-35
ENSG00000183648	2285.753092	0.75032821	0.058463932	12.83403606	1.06E-37	1.44E-35
ENSG00000125520	5130.08717	0.890515485	0.069400843	12.83147937	1.09E-37	1.48E-35
ENSG00000136942	23131.01931	0.901317693	0.07025509	12.8292155	1.12E-37	1.52E-35
ENSG00000167930	4567.986166	0.721354741	0.056242335	12.82583197	1.18E-37	1.58E-35
ENSG00000119705	1965.603661	0.772209831	0.060214958	12.82421947	1.20E-37	1.61E-35
ENSG00000186280	91.14442515	-0.77012805	0.06007032	-12.82044183	1.26E-37	1.69E-35
ENSG00000267673	137.9656501	0.900824724	0.070308248	12.81250424	1.40E-37	1.86E-35
ENSG00000262246	736.7700958	0.775065827	0.060595678	12.79077742	1.85E-37	2.46E-35
ENSG00000255893	16.87778429	-1.67012223	0.130578737	-12.79015459	1.86E-37	2.47E-35
ENSG00000100284	3659.873722	0.644075166	0.050442572	12.76848389	2.46E-37	3.25E-35
ENSG00000142409	1574.385089	0.862317405	0.067550831	12.76545956	2.56E-37	3.37E-35
ENSG00000174799	769.5261735	-0.633575092	0.049674151	-12.75462338	2.94E-37	3.86E-35
ENSG00000168092	6627.250311	-0.466871061	0.03662813	-12.74624349	3.27E-37	4.29E-35
ENSG00000136824	2455.517272	-0.754501359	0.059225767	-12.73941052	3.57E-37	4.67E-35
ENSG00000112739	5289.815135	-0.500523229	0.03929116	-12.73882561	3.60E-37	4.69E-35
ENSG00000102871	1049.530377	0.837432052	0.065740191	12.73850958	3.61E-37	4.69E-35
ENSG00000261098	156.6982301	-0.764210878	0.060010014	-12.73472249	3.79E-37	4.91E-35
ENSG00000104872	3230.111785	0.652631865	0.051279882	12.72685981	4.19E-37	5.40E-35
ENSG00000179965	269.9395752	0.807121307	0.063418603	12.7268857	4.19E-37	5.40E-35
ENSG00000166012	3062.786985	-0.757745886	0.059547725	-12.72501831	4.29E-37	5.51E-35
ENSG00000177548	2186.016759	0.875757979	0.068844555	12.72080242	4.53E-37	5.80E-35
ENSG00000235043	72.37569613	0.963013096	0.07570921	12.71989368	4.58E-37	5.85E-35
ENSG00000239282	163.5138183	0.890835756	0.070046181	12.71783476	4.71E-37	5.99E-35
ENSG00000039650	1775.323116	0.699587793	0.055019578	12.71525186	4.87E-37	6.17E-35
ENSG00000100429	357.2959946	0.945031815	0.074444114	12.6945135	6.34E-37	8.00E-35
ENSG00000148450	1874.241977	0.782074154	0.061607811	12.69439934	6.35E-37	8.00E-35
ENSG00000004700	1756.149921	-0.788723977	0.062153886	-12.68985778	6.73E-37	8.43E-35
ENSG00000133265	2475.135144	0.835528014	0.065841231	12.69004237	6.71E-37	8.43E-35
ENSG00000235169	165.3746608	1.256848325	0.099073718	12.68599134	7.07E-37	8.83E-35
ENSG00000196544	515.910039	0.77037542	0.060882856	12.65340476	1.07E-36	1.33E-34
ENSG00000136807	3416.79716	0.49953095	0.039480825	12.65249526	1.08E-36	1.35E-34
ENSG00000126088	3165.459396	0.562779428	0.044499972	12.64673667	1.17E-36	1.44E-34
ENSG00000187642	165.0970815	1.207734976	0.095510704	12.64502219	1.19E-36	1.47E-34
ENSG00000108826	2704.352768	0.881816812	0.069781009	12.63691683	1.32E-36	1.62E-34
ENSG00000273186	17.86401916	1.190603193	0.094217191	12.63679361	1.32E-36	1.62E-34
ENSG00000090013	4879.765054	1.021755993	0.080910711	12.62819203	1.48E-36	1.81E-34
ENSG00000101752	5470.706674	-0.685528666	0.054335632	-12.61655828	1.71E-36	2.09E-34
ENSG00000106538	2674.971415	1.275643344	0.101147464	12.61171848	1.82E-36	2.21E-34
ENSG00000174307	2863.958114	1.030951634	0.081754984	12.61026031	1.85E-36	2.25E-34
ENSG00000088205	5341.316565	-0.482906677	0.038312541	-12.60440209	2.00E-36	2.42E-34
ENSG00000171703	1968.594797	0.830162623	0.065874392	12.60220554	2.05E-36	2.48E-34
ENSG00000127445	2069.663997	0.756104217	0.060027867	12.59588669	2.22E-36	2.68E-34
ENSG00000107281	5696.007688	1.083557034	0.086035	12.59437471	2.27E-36	2.72E-34
ENSG00000135924	6312.832782	0.657928403	0.052252008	12.59144715	2.35E-36	2.82E-34
ENSG00000176845	1849.517073	0.964779084	0.076645079	12.58761942	2.47E-36	2.95E-34
ENSG00000113732	10390.36244	0.562446455	0.044701005	12.58241179	2.64E-36	3.14E-34
ENSG00000172354	14421.75951	0.647472322	0.051496178	12.5732112	2.96E-36	3.52E-34
ENSG00000167515	1763.454029	0.671546129	0.053425373	12.56979775	3.10E-36	3.66E-34
ENSG00000065054	6289.162539	1.045131198	0.083160221	12.56768183	3.18E-36	3.75E-34
ENSG00000256053	1110.615553	0.634840742	0.050517074	12.56685504	3.21E-36	3.78E-34
ENSG00000250318	90.91062904	0.788476125	0.062790485	12.55725482	3.63E-36	4.26E-34
ENSG00000164151	3788.959465	-0.590581089	0.047074817	-12.54558431	4.20E-36	4.92E-34
ENSG00000101596	4230.779145	-0.735432103	0.058632507	-12.54307792	4.34E-36	5.06E-34
ENSG00000248487	682.9328317	0.86105651	0.068654092	12.54195467	4.40E-36	5.12E-34
ENSG00000149932	7179.779507	0.670946745	0.053502956	12.54036766	4.49E-36	5.21E-34
ENSG00000157500	4943.945772	-0.576785149	0.046000365	-12.53870803	4.58E-36	5.31E-34
ENSG00000090971	1296.571405	0.990030263	0.079036775	12.52619756	5.37E-36	6.19E-34
ENSG00000158552	1312.150511	0.683500992	0.054633815	12.51058518	6.53E-36	7.52E-34
ENSG00000232434	337.9541832	1.104700235	0.08830704	12.50976406	6.60E-36	7.58E-34
ENSG00000132485	4405.032049	-0.455608605	0.036430653	-12.50618833	6.91E-36	7.91E-34
ENSG00000130165	2928.80448	0.623472859	0.049872252	12.50139769	7.34E-36	8.37E-34
ENSG00000153107	1401.534299	-0.652428903	0.052206789	-12.49701264	7.75E-36	8.80E-34
ENSG00000214207	15.47455839	1.403501922	0.112305628	12.49716464	7.74E-36	8.80E-34
ENSG00000123395	1629.583398	0.661302376	0.052919995	12.49626686	7.82E-36	8.86E-34
ENSG00000197019	1264.240608	0.772818902	0.061848963	12.49526056	7.92E-36	8.95E-34
ENSG00000272523	67.4046726	1.194362213	0.095674585	12.48358916	9.18E-36	1.03E-33
ENSG00000063660	5281.804849	0.969617963	0.07771044	12.47731913	9.93E-36	1.12E-33
ENSG00000174851	4076.421005	0.704245894	0.056474572	12.47014138	1.09E-35	1.22E-33
ENSG00000141971	2124.055619	0.694297299	0.055713138	12.46200319	1.20E-35	1.34E-33
ENSG00000137713	2074.107655	-0.615035848	0.04937231	-12.45710084	1.28E-35	1.43E-33
ENSG00000100300	6056.551558	0.995397958	0.079907446	12.45688616	1.28E-35	1.43E-33
ENSG00000082898	12501.257	-0.464391132	0.037281168	-12.45645327	1.29E-35	1.43E-33
ENSG00000168701	2025.536026	0.76488302	0.061441181	12.44902852	1.42E-35	1.57E-33
ENSG00000271737	30.02147303	1.153249939	0.092689926	12.44202033	1.55E-35	1.70E-33
ENSG00000188994	3048.353791	-0.767564764	0.061699013	-12.44047078	1.58E-35	1.73E-33
ENSG00000144579	7627.139198	0.506380446	0.04070735	12.43953358	1.59E-35	1.75E-33
ENSG00000157106	9501.610025	-0.647940009	0.052091692	-12.43845199	1.62E-35	1.77E-33
ENSG00000130770	4589.09102	0.693795246	0.05583097	12.42670942	1.87E-35	2.04E-33
ENSG00000175054	2507.971535	-0.565063834	0.045491607	-12.42127669	2.00E-35	2.18E-33
ENSG00000234498	119.477705	1.071939817	0.086311851	12.4193816	2.05E-35	2.23E-33
ENSG00000149548	277.2159115	-0.863455717	0.069549776	-12.41493166	2.17E-35	2.35E-33
ENSG00000141873	1207.630438	0.665154559	0.053610915	12.40707353	2.39E-35	2.59E-33
ENSG00000176473	685.2255831	0.594586816	0.047937419	12.40339656	2.50E-35	2.70E-33
ENSG00000244187	3633.97148	0.848316452	0.068402848	12.40177095	2.56E-35	2.75E-33
ENSG00000126247	21929.39768	0.560929826	0.045248447	12.39666485	2.72E-35	2.92E-33
ENSG00000063245	7047.30449	0.675820347	0.054533396	12.39277952	2.86E-35	3.06E-33
ENSG00000137312	12618.2197	0.61097127	0.049334071	12.38436753	3.18E-35	3.39E-33
ENSG00000112159	3749.058693	-0.699678482	0.056506333	-12.38230204	3.26E-35	3.47E-33
ENSG00000173163	1391.743891	0.561500309	0.045350891	12.38124094	3.30E-35	3.51E-33
ENSG00000124789	4780.184982	-0.689540657	0.055704825	-12.37847265	3.42E-35	3.62E-33
ENSG00000040487	1007.602316	0.613396139	0.049566192	12.37529273	3.56E-35	3.76E-33
ENSG00000119383	14212.61445	0.559979665	0.045267159	12.37055013	3.77E-35	3.98E-33
ENSG00000123144	5501.263253	0.684235442	0.055324297	12.36772048	3.91E-35	4.11E-33
ENSG00000146263	986.2874626	-0.893762139	0.0723169	-12.35896639	4.36E-35	4.57E-33
ENSG00000176340	6693.053703	0.733531803	0.059388282	12.35145694	4.78E-35	5.00E-33
ENSG00000173473	11292.25896	-0.577057044	0.046730467	-12.34862577	4.96E-35	5.17E-33
ENSG00000122386	1098.325939	0.789413307	0.063931637	12.34777238	5.01E-35	5.21E-33
ENSG00000126106	557.010469	0.623090381	0.050484308	12.34225848	5.36E-35	5.57E-33
ENSG00000167123	5581.64741	0.860196605	0.069725304	12.33693587	5.73E-35	5.94E-33
ENSG00000197180	352.9336261	0.907303271	0.073545667	12.33659728	5.75E-35	5.95E-33
ENSG00000114120	4173.118376	-0.547746667	0.044401758	-12.33614808	5.79E-35	5.96E-33
ENSG00000233621	411.1052991	0.787600478	0.063847258	12.3356978	5.82E-35	5.98E-33
ENSG00000167671	5980.310415	0.643436477	0.052168221	12.33387814	5.95E-35	6.11E-33
ENSG00000174276	765.4571234	0.96629473	0.078371769	12.32962762	6.27E-35	6.41E-33
ENSG00000175482	1154.224836	0.879425578	0.071326197	12.32962936	6.27E-35	6.41E-33
ENSG00000166136	1611.27119	0.64552601	0.052374284	12.32524732	6.62E-35	6.75E-33
ENSG00000150764	1945.608568	-0.80192405	0.065108176	-12.31679482	7.36E-35	7.47E-33
ENSG00000104805	16309.0607	0.575927093	0.046770765	12.31382662	7.63E-35	7.74E-33
ENSG00000127554	1400.221873	0.756699454	0.061455891	12.31288722	7.72E-35	7.81E-33
ENSG00000156531	2425.413783	-0.61157768	0.049698062	-12.30586584	8.42E-35	8.50E-33
ENSG00000090273	6976.269561	0.629464873	0.051196917	12.29497617	9.64E-35	9.70E-33
ENSG00000130725	3761.963356	0.646104308	0.052601368	12.2830323	1.12E-34	1.12E-32
ENSG00000123810	290.224905	0.715532285	0.058257135	12.28231154	1.13E-34	1.13E-32
ENSG00000218891	721.9607076	0.903491677	0.073571799	12.28040761	1.15E-34	1.15E-32
ENSG00000185347	774.9243381	0.995933263	0.081176518	12.26873594	1.33E-34	1.33E-32
ENSG00000244459	46.99716448	1.165497825	0.094997261	12.26875189	1.33E-34	1.33E-32
ENSG00000104522	7228.719068	0.855357044	0.069721725	12.26815657	1.34E-34	1.33E-32
ENSG00000182544	2567.608434	0.534162273	0.043550561	12.26533627	1.39E-34	1.38E-32
ENSG00000121680	1533.631556	0.710611547	0.057965535	12.25920795	1.50E-34	1.48E-32
ENSG00000071889	2366.557964	0.720705509	0.058854777	12.24548875	1.78E-34	1.75E-32
ENSG00000169627	29.42483106	1.165091944	0.095153701	12.24431554	1.80E-34	1.77E-32
ENSG00000125356	4713.620314	0.676536641	0.05531716	12.23014053	2.15E-34	2.10E-32
ENSG00000100360	1464.847697	0.665403183	0.054461105	12.2179523	2.49E-34	2.44E-32
ENSG00000149761	1149.165565	0.73414986	0.060088144	12.21788218	2.49E-34	2.44E-32
ENSG00000187479	683.6795294	1.222394678	0.100095909	12.21223409	2.67E-34	2.61E-32
ENSG00000130222	835.7517823	1.378629584	0.112901638	12.21089086	2.72E-34	2.64E-32
ENSG00000182853	118.1669573	1.289057309	0.105607722	12.20608947	2.88E-34	2.80E-32
ENSG00000136856	1139.502791	0.672198822	0.055121148	12.19493502	3.31E-34	3.20E-32
ENSG00000129562	7827.975307	0.533280282	0.043746353	12.19027976	3.50E-34	3.38E-32
ENSG00000170430	1891.483851	0.834370228	0.068532891	12.17474138	4.24E-34	4.08E-32
ENSG00000118620	726.401405	-0.554160024	0.045522669	-12.17327621	4.31E-34	4.15E-32
ENSG00000213516	1295.964571	-0.543413811	0.044644191	-12.17210564	4.38E-34	4.20E-32
ENSG00000140365	3151.743105	0.686814995	0.056435112	12.16999438	4.49E-34	4.30E-32
ENSG00000161281	423.5730932	1.287943123	0.105862655	12.16617061	4.71E-34	4.49E-32
ENSG00000125505	7775.464436	0.738814523	0.060746304	12.16229594	4.94E-34	4.70E-32
ENSG00000179772	193.8308059	0.996229183	0.081961957	12.15477552	5.41E-34	5.14E-32
ENSG00000176108	1305.100773	0.66775774	0.054953397	12.15134593	5.64E-34	5.35E-32
ENSG00000160446	2205.390603	0.755966919	0.062218074	12.15027835	5.72E-34	5.41E-32
ENSG00000182208	1660.56488	0.675861514	0.055667111	12.14112782	6.39E-34	6.03E-32
ENSG00000099817	6490.822849	0.600865725	0.04950146	12.13834354	6.62E-34	6.23E-32
ENSG00000118007	2392.822459	-0.680787187	0.056124646	-12.129915	7.33E-34	6.89E-32
ENSG00000184281	1939.038855	0.772683485	0.063706889	12.12872724	7.44E-34	6.98E-32
ENSG00000184840	12164.69597	0.619236759	0.051060847	12.1274282	7.56E-34	7.07E-32
ENSG00000103496	2677.56088	0.619808172	0.051134184	12.12120989	8.15E-34	7.61E-32
ENSG00000105618	2988.968676	0.673683738	0.055595494	12.11759603	8.52E-34	7.94E-32
ENSG00000041988	751.8916348	0.612986449	0.050605367	12.1130719	9.01E-34	8.37E-32
ENSG00000064490	2668.433269	0.748067478	0.06176278	12.11194634	9.13E-34	8.47E-32
ENSG00000149806	17335.97647	0.780821072	0.064471996	12.11101138	9.23E-34	8.55E-32
ENSG00000005486	6344.961621	0.657883775	0.054330149	12.10900006	9.46E-34	8.74E-32
ENSG00000172247	28.03844285	1.647303822	0.136049227	12.10814543	9.56E-34	8.81E-32
ENSG00000166261	720.9002488	-0.495098589	0.040891846	-12.10751388	9.64E-34	8.86E-32
ENSG00000060491	3210.619687	0.759465615	0.06280762	12.09193435	1.17E-33	1.07E-31
ENSG00000242485	4044.225564	0.610877211	0.050542982	12.08629151	1.25E-33	1.14E-31
ENSG00000180773	730.6015762	-0.91488115	0.07572369	-12.08183532	1.32E-33	1.20E-31
ENSG00000168890	1256.36246	0.553768139	0.045863733	12.07420551	1.45E-33	1.32E-31
ENSG00000161513	1068.158037	0.992101948	0.082195146	12.07007956	1.52E-33	1.38E-31
ENSG00000128524	5438.213497	0.641874668	0.053192448	12.0670262	1.58E-33	1.43E-31
ENSG00000160948	8081.024573	0.798238404	0.066152291	12.06667822	1.58E-33	1.43E-31
ENSG00000105518	4845.073231	0.885143959	0.073363822	12.06512882	1.61E-33	1.46E-31
ENSG00000104883	333.2997941	1.003698006	0.08319976	12.06371273	1.64E-33	1.48E-31
ENSG00000260081	73.57585366	1.153400461	0.09561411	12.0630779	1.65E-33	1.49E-31
ENSG00000007080	2815.475809	0.868950746	0.072081047	12.05519046	1.82E-33	1.64E-31
ENSG00000180879	11490.06959	0.803490381	0.066652859	12.05485241	1.83E-33	1.64E-31
ENSG00000125458	1045.212455	0.844754493	0.070083288	12.05357966	1.86E-33	1.66E-31
ENSG00000272449	96.99340393	1.434170979	0.11899134	12.05273403	1.88E-33	1.67E-31
ENSG00000232573	756.2767541	1.334066517	0.110725877	12.04837162	1.98E-33	1.76E-31
ENSG00000184113	640.2854549	1.448831648	0.120254723	12.04802283	1.99E-33	1.77E-31
ENSG00000153443	1452.585402	0.714919697	0.059373721	12.04101223	2.16E-33	1.92E-31
ENSG00000100387	3294.383414	0.58274239	0.048415705	12.03622654	2.29E-33	2.02E-31
ENSG00000110651	30603.95076	0.55973794	0.046504501	12.03621001	2.29E-33	2.02E-31
ENSG00000122435	692.6039105	-0.515740967	0.042854382	-12.03473127	2.33E-33	2.06E-31
ENSG00000067900	4440.590169	-0.631176298	0.052504103	-12.02146615	2.74E-33	2.41E-31
ENSG00000131037	2398.126239	1.040153787	0.08654728	12.01833022	2.85E-33	2.50E-31
ENSG00000104866	3927.214195	0.723744582	0.060222425	12.01785854	2.86E-33	2.51E-31
ENSG00000137161	4604.52684	0.641145207	0.053384842	12.00987359	3.15E-33	2.76E-31
ENSG00000126934	5769.30306	0.644138311	0.053661747	12.00367754	3.40E-33	2.96E-31
ENSG00000213757	94.99124819	1.283133198	0.106913548	12.00159587	3.49E-33	3.03E-31
ENSG00000131097	82.46618081	0.934514803	0.077909484	11.99487855	3.78E-33	3.28E-31
ENSG00000158792	741.7511113	0.840433637	0.070085247	11.99159121	3.93E-33	3.41E-31
ENSG00000174953	3615.75063	-0.509210332	0.042465316	-11.99120557	3.95E-33	3.42E-31
ENSG00000126254	4125.446397	0.712205434	0.059420798	11.98579391	4.22E-33	3.64E-31
ENSG00000168273	551.2917337	0.781118724	0.0652139	11.97779498	4.65E-33	4.00E-31
ENSG00000229348	9.951563844	1.322272256	0.11040251	11.97683149	4.70E-33	4.04E-31
ENSG00000198546	629.9962515	0.717670557	0.059959115	11.96933196	5.14E-33	4.41E-31
ENSG00000101294	12093.78868	0.566216377	0.047315255	11.96688847	5.30E-33	4.54E-31
ENSG00000196642	6243.860534	0.65167296	0.054513124	11.95442337	6.16E-33	5.26E-31
ENSG00000011009	4112.328423	0.606865373	0.050765687	11.95424339	6.17E-33	5.26E-31
ENSG00000179403	6513.988766	0.894430951	0.074838424	11.95149373	6.38E-33	5.43E-31
ENSG00000163939	4678.588419	-0.589504634	0.049341488	-11.94744346	6.70E-33	5.69E-31
ENSG00000214026	1444.630326	0.858173712	0.071862903	11.941818	7.16E-33	6.07E-31
ENSG00000185869	515.1297951	-0.750020709	0.062807485	-11.94158155	7.18E-33	6.08E-31
ENSG00000067836	2716.290735	0.804360493	0.067366216	11.94011688	7.31E-33	6.17E-31
ENSG00000198258	6594.214418	0.656371192	0.05497336	11.93980484	7.34E-33	6.19E-31
ENSG00000124172	14474.27455	0.706087707	0.059155309	11.93616795	7.67E-33	6.45E-31
ENSG00000068001	3089.252388	0.566738827	0.047481657	11.9359529	7.69E-33	6.45E-31
ENSG00000269888	22.82664802	1.42083863	0.119059402	11.93386332	7.88E-33	6.60E-31
ENSG00000173156	1813.612214	0.918517653	0.076969439	11.93353711	7.91E-33	6.62E-31
ENSG00000103253	764.2665502	1.267552821	0.106317125	11.92237681	9.05E-33	7.55E-31
ENSG00000169084	1492.407348	0.567811446	0.047644	11.91779534	9.56E-33	7.96E-31
ENSG00000186222	896.702756	0.524562843	0.044028645	11.91412631	9.99E-33	8.30E-31
ENSG00000126267	9466.419556	0.724013164	0.060774176	11.91317114	1.01E-32	8.38E-31
ENSG00000065268	1808.71679	0.755103828	0.06340115	11.90993905	1.05E-32	8.70E-31
ENSG00000157778	1950.699497	0.775264251	0.065102772	11.90831394	1.07E-32	8.85E-31
ENSG00000137288	2338.455336	0.726535398	0.061019836	11.90654458	1.09E-32	9.02E-31
ENSG00000161671	8815.495476	0.651014262	0.054693111	11.90303959	1.14E-32	9.39E-31
ENSG00000269946	14.44867577	1.037998333	0.087213987	11.90174155	1.16E-32	9.52E-31
ENSG00000119421	2725.511795	0.580724217	0.048800611	11.89993752	1.18E-32	9.71E-31
ENSG00000269001	104.0852435	-0.919078087	0.07727038	-11.89431309	1.27E-32	1.04E-30
ENSG00000204237	1304.227534	0.854321533	0.071831959	11.89333468	1.28E-32	1.05E-30
ENSG00000184470	1477.090427	0.758012714	0.063746251	11.89109473	1.32E-32	1.07E-30
ENSG00000213719	19239.07462	0.509323981	0.04283209	11.89117735	1.32E-32	1.07E-30
ENSG00000063177	39728.02144	0.802642976	0.067512487	11.88880775	1.35E-32	1.10E-30
ENSG00000130489	1110.981953	0.76425182	0.064318493	11.88230294	1.46E-32	1.19E-30
ENSG00000185825	17090.78358	0.639044667	0.053782378	11.88204569	1.47E-32	1.19E-30
ENSG00000127884	7897.999194	0.619193935	0.052126355	11.87871165	1.53E-32	1.23E-30
ENSG00000114331	3752.191091	-0.577000861	0.048587804	-11.87542567	1.59E-32	1.28E-30
ENSG00000130332	1889.609006	0.812372696	0.068441563	11.86958136	1.70E-32	1.37E-30
ENSG00000165233	1758.340895	0.75497893	0.063634002	11.86439486	1.81E-32	1.45E-30
ENSG00000006638	167.2845751	0.765298316	0.064561416	11.85380312	2.06E-32	1.65E-30
ENSG00000160226	980.6812285	0.827037032	0.069803915	11.84800346	2.20E-32	1.76E-30
ENSG00000110801	1250.115018	0.499756888	0.042202637	11.8418403	2.37E-32	1.89E-30
ENSG00000149357	5555.03794	0.541718522	0.045762029	11.8377296	2.49E-32	1.98E-30
ENSG00000167985	984.0368795	0.577371227	0.048773935	11.83770045	2.49E-32	1.98E-30
ENSG00000095564	2489.158447	-0.643098727	0.054331539	-11.83656384	2.53E-32	2.01E-30
ENSG00000100348	4202.356406	0.550207408	0.046501408	11.83205911	2.67E-32	2.11E-30
ENSG00000091640	2116.504677	0.6018287	0.050880597	11.82825552	2.79E-32	2.21E-30
ENSG00000183340	736.018438	-0.916197776	0.077477038	-11.82541046	2.88E-32	2.28E-30
ENSG00000119285	4055.604224	-0.718850997	0.060790713	-11.8250134	2.90E-32	2.28E-30
ENSG00000247596	2517.940853	0.671294433	0.056776429	11.82347043	2.95E-32	2.32E-30
ENSG00000167397	2456.87296	0.660023536	0.055843564	11.81915132	3.11E-32	2.44E-30
ENSG00000141446	1772.957015	-0.489353864	0.041413925	-11.81616732	3.22E-32	2.52E-30
ENSG00000087076	523.4536835	1.137074032	0.096388882	11.79673437	4.06E-32	3.17E-30
ENSG00000169733	2277.244389	0.707467488	0.060017098	11.78776567	4.51E-32	3.52E-30
ENSG00000168813	1737.204764	-0.551868383	0.046822437	-11.78640867	4.59E-32	3.57E-30
ENSG00000125901	2800.619053	0.738063287	0.062627789	11.78491694	4.67E-32	3.63E-30
ENSG00000123159	6497.408746	0.739807915	0.062777904	11.78452719	4.69E-32	3.64E-30
ENSG00000177697	19145.25849	0.687556357	0.058343324	11.78466198	4.68E-32	3.64E-30
ENSG00000178026	1084.709155	1.107093309	0.09395197	11.78360933	4.74E-32	3.67E-30
ENSG00000126062	3201.437825	0.535676145	0.045474351	11.77974263	4.96E-32	3.83E-30
ENSG00000160813	954.5927695	0.846550526	0.0718859	11.77630842	5.17E-32	3.99E-30
ENSG00000175221	3287.122944	0.619948654	0.052645822	11.77583776	5.20E-32	4.00E-30
ENSG00000182165	1148.106745	0.928759407	0.078916362	11.76890802	5.65E-32	4.34E-30
ENSG00000126522	1302.374464	0.676230949	0.057461352	11.76844822	5.68E-32	4.35E-30
ENSG00000105583	6043.826952	0.565290278	0.048036927	11.76782754	5.72E-32	4.38E-30
ENSG00000173145	1346.364176	-0.469605711	0.039909734	-11.76669613	5.79E-32	4.43E-30
ENSG00000130203	16996.65644	1.233209512	0.104812399	11.76587429	5.85E-32	4.46E-30
ENSG00000205090	38.48437016	1.116612174	0.094947465	11.76031581	6.25E-32	4.76E-30
ENSG00000198858	5009.213143	0.557756268	0.04744217	11.75655053	6.53E-32	4.97E-30
ENSG00000105329	3301.20107	0.757356396	0.064436454	11.75353941	6.77E-32	5.14E-30
ENSG00000273437	28.97535529	1.009345208	0.085891741	11.75136515	6.95E-32	5.26E-30
ENSG00000224594	18.21426076	1.291267358	0.109892302	11.75029859	7.04E-32	5.32E-30
ENSG00000047410	11987.07711	-0.540116881	0.045973864	-11.74834641	7.20E-32	5.43E-30
ENSG00000150455	551.5610868	-0.563729325	0.047997521	-11.74496756	7.50E-32	5.64E-30
ENSG00000023191	8408.278917	0.59159858	0.050378602	11.74305265	7.67E-32	5.76E-30
ENSG00000142669	9528.095727	0.727907401	0.062011857	11.73819717	8.12E-32	6.09E-30
ENSG00000100209	634.8485896	0.606853626	0.051708104	11.73614156	8.32E-32	6.23E-30
ENSG00000196923	3425.067732	0.820860839	0.069955563	11.73403239	8.53E-32	6.38E-30
ENSG00000083093	1250.190513	-0.471561942	0.040189326	-11.73351208	8.58E-32	6.41E-30
ENSG00000117448	7356.508993	0.562632597	0.047953353	11.73291452	8.64E-32	6.42E-30
ENSG00000142552	3145.180971	1.168963524	0.099629752	11.7330767	8.63E-32	6.42E-30
ENSG00000165997	2376.981503	-0.705672065	0.060144537	-11.73293707	8.64E-32	6.42E-30
ENSG00000102098	242.4480603	-1.295398299	0.110430816	-11.73040595	8.90E-32	6.60E-30
ENSG00000070031	40.62539531	1.513749447	0.129076299	11.72755541	9.21E-32	6.81E-30
ENSG00000159713	1198.219571	1.395828207	0.119077428	11.72202179	9.83E-32	7.26E-30
ENSG00000163714	6490.34796	-0.451717906	0.038541028	-11.72044263	1.00E-31	7.38E-30
ENSG00000179044	307.064975	0.726961986	0.062048428	11.71604193	1.05E-31	7.76E-30
ENSG00000204922	1393.075316	0.927461511	0.079165045	11.71554328	1.06E-31	7.80E-30
ENSG00000125826	5263.216348	0.594627946	0.050764069	11.71355965	1.09E-31	7.97E-30
ENSG00000109736	4722.976884	0.728834011	0.062247506	11.70864599	1.15E-31	8.43E-30
ENSG00000197766	1909.695374	1.750780457	0.149533305	11.70829773	1.16E-31	8.45E-30
ENSG00000198931	5023.714669	0.805124881	0.068787177	11.70457796	1.21E-31	8.81E-30
ENSG00000184207	1315.863483	0.71615072	0.061191057	11.70351932	1.22E-31	8.91E-30
ENSG00000237214	48.13279538	1.053958241	0.090056986	11.70323683	1.23E-31	8.92E-30
ENSG00000197238	14.25008777	1.50364138	0.128555139	11.69647041	1.33E-31	9.65E-30
ENSG00000117385	2893.412609	0.753202127	0.064398286	11.69599646	1.34E-31	9.68E-30
ENSG00000105647	98.39753743	0.851702055	0.072873669	11.68737711	1.48E-31	1.07E-29
ENSG00000087884	1341.719189	1.015288934	0.086930685	11.67929293	1.63E-31	1.17E-29
ENSG00000177853	2065.322866	-0.662857733	0.056761371	-11.67797259	1.65E-31	1.19E-29
ENSG00000124795	8557.703863	-0.809892877	0.069356734	-11.67720615	1.67E-31	1.20E-29
ENSG00000172270	31182.73557	0.694140904	0.059458069	11.6744609	1.72E-31	1.24E-29
ENSG00000269293	293.319008	0.873566494	0.074833425	11.67348007	1.74E-31	1.25E-29
ENSG00000235776	52.47242158	1.016808658	0.08712316	11.67093415	1.79E-31	1.29E-29
ENSG00000135999	1915.70611	-0.469177371	0.040212124	-11.66755997	1.87E-31	1.33E-29
ENSG00000136908	3473.110909	0.599056659	0.051348737	11.66643411	1.89E-31	1.35E-29
ENSG00000170043	3958.67379	0.603233061	0.051708396	11.6660563	1.90E-31	1.35E-29
ENSG00000100258	4382.370848	0.672983905	0.057690317	11.66545679	1.91E-31	1.36E-29
ENSG00000128309	2140.488197	0.83935781	0.07195573	11.66491973	1.93E-31	1.37E-29
ENSG00000142173	54378.34803	1.099493977	0.09428191	11.6617703	2.00E-31	1.42E-29
ENSG00000183615	251.7168649	0.857039546	0.073494304	11.66130569	2.01E-31	1.42E-29
ENSG00000172586	1985.278035	0.638890764	0.054833045	11.65156449	2.25E-31	1.59E-29
ENSG00000101972	7657.825338	-0.501856874	0.043083886	-11.64836605	2.34E-31	1.65E-29
ENSG00000163960	3851.929965	-0.577519539	0.049596403	-11.64438364	2.45E-31	1.73E-29
ENSG00000104518	4785.646398	0.874148841	0.075133662	11.63458321	2.75E-31	1.93E-29
ENSG00000135390	15891.87619	0.582190763	0.050049015	11.63241194	2.82E-31	1.98E-29
ENSG00000180389	19.95706923	1.224985474	0.105316598	11.6314569	2.85E-31	2.00E-29
ENSG00000127415	964.7738811	0.888001477	0.07634769	11.63101962	2.87E-31	2.01E-29
ENSG00000104863	208.1777526	0.90393922	0.077721465	11.63049644	2.88E-31	2.01E-29
ENSG00000279799	18.2467559	1.143206515	0.098319345	11.62748306	2.99E-31	2.08E-29
ENSG00000137075	3123.57529	-0.523831712	0.045056208	-11.62618288	3.03E-31	2.11E-29
ENSG00000100865	1698.925587	0.505472361	0.043491155	11.62241738	3.17E-31	2.20E-29
ENSG00000182141	618.5867093	-0.630302642	0.05424238	-11.62011397	3.26E-31	2.26E-29
ENSG00000111775	6569.538044	0.697195947	0.060001459	11.61964992	3.27E-31	2.27E-29
ENSG00000174775	1904.874094	0.880688781	0.07580712	11.61749429	3.36E-31	2.32E-29
ENSG00000161642	4546.503141	0.954903992	0.082228365	11.61282963	3.55E-31	2.45E-29
ENSG00000087088	2569.064295	0.665209813	0.057293983	11.61046543	3.65E-31	2.51E-29
ENSG00000203485	6549.973883	0.694423917	0.059814088	11.60970493	3.68E-31	2.53E-29
ENSG00000081019	1760.586021	-0.52092147	0.044880689	-11.60680653	3.81E-31	2.62E-29
ENSG00000009413	1851.361233	-0.769787175	0.066332462	-11.6049842	3.89E-31	2.67E-29
ENSG00000159069	5046.32137	0.642449983	0.055364236	11.60406115	3.93E-31	2.69E-29
ENSG00000234779	10.76690889	1.543723065	0.133067583	11.60104538	4.07E-31	2.78E-29
ENSG00000273466	67.57265933	0.765984613	0.066041662	11.598506	4.19E-31	2.86E-29
ENSG00000162517	4752.885935	0.429129524	0.036999766	11.5981687	4.21E-31	2.87E-29
ENSG00000227081	346.1910848	1.231160327	0.106165701	11.59659206	4.29E-31	2.92E-29
ENSG00000002586	10876.6545	0.785706644	0.06777628	11.59264933	4.49E-31	3.05E-29
ENSG00000198840	70530.09706	0.971421075	0.083796031	11.59268601	4.49E-31	3.05E-29
ENSG00000138182	1216.519013	-0.758382813	0.065448146	-11.58753701	4.77E-31	3.23E-29
ENSG00000184164	2516.010271	0.787733754	0.067991816	11.58571436	4.87E-31	3.29E-29
ENSG00000128311	1670.06815	0.921378563	0.079547962	11.58267966	5.04E-31	3.41E-29
ENSG00000164008	472.0378274	0.474936674	0.041006276	11.58204842	5.08E-31	3.43E-29
ENSG00000236060	123.4912126	1.282000794	0.110721082	11.5786512	5.29E-31	3.56E-29
ENSG00000235065	49.13171235	0.943890196	0.081531542	11.57699434	5.39E-31	3.62E-29
ENSG00000034510	64877.93285	0.947518305	0.08187095	11.57331516	5.63E-31	3.78E-29
ENSG00000235863	697.5792846	0.768586991	0.066434589	11.56907875	5.91E-31	3.96E-29
ENSG00000198862	2651.22794	-0.655201978	0.056666086	-11.56250627	6.38E-31	4.27E-29
ENSG00000159884	257.2022199	0.864045217	0.074741402	11.5604631	6.54E-31	4.36E-29
ENSG00000077549	15059.48934	0.441103881	0.038157469	11.5600929	6.56E-31	4.38E-29
ENSG00000129968	1641.505154	0.628569895	0.05439988	11.55461906	7.00E-31	4.66E-29
ENSG00000164877	1851.44237	0.831003655	0.071959111	11.54827566	7.53E-31	5.01E-29
ENSG00000260018	56.66158828	1.282562702	0.11107938	11.54636178	7.70E-31	5.11E-29
ENSG00000162402	5322.863437	-0.562605728	0.048732419	-11.54479381	7.84E-31	5.20E-29
ENSG00000133657	7142.947111	-0.642412772	0.055658728	-11.54199518	8.10E-31	5.36E-29
ENSG00000115827	1381.265688	-0.475427532	0.041201211	-11.53916394	8.37E-31	5.53E-29
ENSG00000160087	2634.371112	0.516262618	0.044749081	11.53683181	8.60E-31	5.67E-29
ENSG00000139218	7689.307254	-0.506099042	0.043884077	-11.53263491	9.03E-31	5.95E-29
ENSG00000262814	1169.150633	1.093471374	0.094817045	11.5324346	9.05E-31	5.95E-29
ENSG00000225968	155.2968289	0.851848948	0.07387872	11.53036966	9.27E-31	6.09E-29
ENSG00000166181	7162.825755	-0.425897604	0.036943512	-11.52834635	9.49E-31	6.22E-29
ENSG00000167685	2300.386596	0.673335569	0.0584077	11.52819862	9.51E-31	6.22E-29
ENSG00000164081	3818.135952	0.659849113	0.057240071	11.52774789	9.56E-31	6.25E-29
ENSG00000083097	1387.515025	-0.651358627	0.056521318	-11.52412321	9.97E-31	6.50E-29
ENSG00000085871	2029.970395	0.669570549	0.05810141	11.52417032	9.97E-31	6.50E-29
ENSG00000127580	1054.158451	0.676677305	0.058719085	11.52397555	9.99E-31	6.50E-29
ENSG00000170955	963.8123959	1.076789714	0.093448581	11.52280427	1.01E-30	6.58E-29
ENSG00000197483	393.0545629	0.722987578	0.06274516	11.5226031	1.01E-30	6.58E-29
ENSG00000103540	2486.939792	-0.675112866	0.058601925	-11.52031893	1.04E-30	6.75E-29
ENSG00000105258	1447.651691	0.701320386	0.06096147	11.50432213	1.25E-30	8.11E-29
ENSG00000178896	1624.69295	0.946701971	0.082313915	11.50111707	1.30E-30	8.41E-29
ENSG00000132436	1066.398817	-0.643932525	0.05600365	-11.49804562	1.35E-30	8.70E-29
ENSG00000162384	1805.615148	0.431398675	0.037527609	11.4955013	1.39E-30	8.94E-29
ENSG00000189292	44.98187766	-2.350225315	0.204491582	-11.49301743	1.43E-30	9.19E-29
ENSG00000101246	2396.896533	0.711425778	0.06191733	11.48992988	1.48E-30	9.51E-29
ENSG00000089248	8935.350718	0.563972251	0.049101539	11.48583648	1.55E-30	9.96E-29
ENSG00000170889	35965.43229	0.742700811	0.064666523	11.48508954	1.57E-30	1.00E-28
ENSG00000197070	3748.651261	0.71521132	0.062275597	11.48461603	1.58E-30	1.01E-28
ENSG00000002822	1552.962788	0.616559725	0.053687626	11.48420552	1.58E-30	1.01E-28
ENSG00000103202	7707.206586	0.757538018	0.065985535	11.48036489	1.66E-30	1.05E-28
ENSG00000212864	530.2228095	0.987197893	0.086002292	11.47873935	1.69E-30	1.07E-28
ENSG00000160113	4119.393084	0.673208377	0.058679618	11.47261014	1.81E-30	1.15E-28
ENSG00000142252	940.7885067	0.53154657	0.046339087	11.4708038	1.85E-30	1.17E-28
ENSG00000066651	648.801997	-0.579114112	0.050508806	-11.46560677	1.96E-30	1.24E-28
ENSG00000167136	258.0857324	0.811621114	0.070803772	11.46296438	2.02E-30	1.28E-28
ENSG00000120868	1260.574232	-0.660309863	0.057616957	-11.46033907	2.09E-30	1.32E-28
ENSG00000205277	27.96320919	1.560852983	0.136200898	11.45993168	2.10E-30	1.32E-28
ENSG00000023516	3988.87143	-0.689886796	0.060214458	-11.4571619	2.16E-30	1.36E-28
ENSG00000215301	21225.59913	-0.388076041	0.033885298	-11.45263757	2.28E-30	1.43E-28
ENSG00000058804	3113.313559	-0.636663079	0.055596272	-11.4515427	2.31E-30	1.45E-28
ENSG00000180182	4294.569659	-0.524349656	0.045801976	-11.44818851	2.40E-30	1.50E-28
ENSG00000114796	3645.830857	-0.630852795	0.055134799	-11.44200763	2.58E-30	1.61E-28
ENSG00000165915	2837.469673	0.557274615	0.048725387	11.43704843	2.73E-30	1.71E-28
ENSG00000115816	3583.814168	-0.4182408	0.036573752	-11.4355455	2.78E-30	1.73E-28
ENSG00000172725	7141.093711	0.723069697	0.063233547	11.43490656	2.80E-30	1.74E-28
ENSG00000213445	2463.916603	0.698195705	0.06106154	11.4342957	2.82E-30	1.75E-28
ENSG00000183258	4311.954923	0.470563907	0.041154875	11.4339774	2.83E-30	1.76E-28
ENSG00000183172	2045.703086	0.646605259	0.056552496	11.43371743	2.84E-30	1.76E-28
ENSG00000187240	1428.328223	-1.020450626	0.089262013	-11.43208177	2.89E-30	1.79E-28
ENSG00000169093	2109.69607	0.667624653	0.058407369	11.43048666	2.94E-30	1.82E-28
ENSG00000113734	650.5867847	0.490583264	0.042937584	11.42549775	3.12E-30	1.93E-28
ENSG00000105393	2501.318061	0.530964087	0.046510883	11.41591077	3.48E-30	2.15E-28
ENSG00000172766	768.1755375	-0.490448323	0.042979977	-11.41108848	3.68E-30	2.27E-28
ENSG00000107560	1118.520724	-0.523393476	0.045869265	-11.4105486	3.70E-30	2.28E-28
ENSG00000065057	1133.591494	0.922376361	0.08089331	11.40238126	4.07E-30	2.50E-28
ENSG00000125971	6983.581437	0.657272482	0.057666162	11.3978884	4.28E-30	2.63E-28
ENSG00000105755	1665.336134	0.632581033	0.055507362	11.39634483	4.36E-30	2.67E-28
ENSG00000148290	2463.118452	0.607087273	0.053296814	11.39068589	4.65E-30	2.84E-28
ENSG00000074266	1195.580197	-0.510335627	0.044805645	-11.38998507	4.69E-30	2.86E-28
ENSG00000143554	1769.254458	0.780751729	0.068568475	11.38645318	4.88E-30	2.98E-28
ENSG00000140319	13190.08374	0.46037463	0.040432413	11.38627646	4.89E-30	2.98E-28
ENSG00000224877	1044.436736	0.8100987	0.071155423	11.38491858	4.97E-30	3.02E-28
ENSG00000106992	521.9450881	0.700613774	0.061618386	11.37020654	5.88E-30	3.57E-28
ENSG00000004059	8636.248873	0.608747414	0.053540535	11.36984179	5.91E-30	3.58E-28
ENSG00000182196	88.37430402	1.077741472	0.094842811	11.36344922	6.36E-30	3.85E-28
ENSG00000132953	2107.79575	-0.563840844	0.049651224	-11.35603099	6.92E-30	4.18E-28
ENSG00000142507	4593.288765	0.579873452	0.05107063	11.35434314	7.06E-30	4.26E-28
ENSG00000202314	10.45394245	-1.064636864	0.093840978	-11.34511692	7.84E-30	4.72E-28
ENSG00000213722	5898.748819	0.756660131	0.066789088	11.32909806	9.42E-30	5.67E-28
ENSG00000174010	807.50016	-0.64230609	0.05670883	-11.32638592	9.71E-30	5.83E-28
ENSG00000181555	5813.137842	-0.447969209	0.039554864	-11.32526229	9.84E-30	5.90E-28
ENSG00000214376	80.3186592	-1.775682914	0.1568095	-11.32382232	1.00E-29	5.99E-28
ENSG00000142227	1730.289343	0.844422506	0.074577073	11.32281643	1.01E-29	6.05E-28
ENSG00000138085	6206.541049	0.464388592	0.041016746	11.32192665	1.02E-29	6.11E-28
ENSG00000257838	18.82097559	1.117620711	0.098759845	11.3165499	1.09E-29	6.48E-28
ENSG00000123154	487.2874511	0.678688977	0.059995383	11.31235352	1.14E-29	6.79E-28
ENSG00000184260	54.36992213	1.352815431	0.119620512	11.30922624	1.18E-29	7.03E-28
ENSG00000205339	12106.53494	-0.580576312	0.051359615	-11.30414066	1.25E-29	7.44E-28
ENSG00000055950	3040.761582	0.504478632	0.044630615	11.30342115	1.26E-29	7.47E-28
ENSG00000101421	12047.11628	0.479384714	0.042410466	11.30345322	1.26E-29	7.47E-28
ENSG00000120784	1016.517312	-0.619897528	0.054841759	-11.3033852	1.26E-29	7.47E-28
ENSG00000186767	612.6238379	-0.741545777	0.065633113	-11.29834839	1.34E-29	7.90E-28
ENSG00000129911	1251.265179	0.666050419	0.058958878	11.2968639	1.36E-29	8.02E-28
ENSG00000138080	5234.815094	1.117268282	0.098910438	11.29575705	1.38E-29	8.11E-28
ENSG00000153406	3439.861864	0.643224848	0.056959667	11.29263716	1.43E-29	8.39E-28
ENSG00000135049	1031.451305	-0.724360689	0.064150151	-11.29164427	1.44E-29	8.48E-28
ENSG00000071655	3551.274342	0.702420208	0.062213553	11.2904692	1.46E-29	8.58E-28
ENSG00000104823	6600.899956	0.689692503	0.061094881	11.28887543	1.49E-29	8.72E-28
ENSG00000196081	146.9793462	-1.071486606	0.094931534	-11.28694083	1.52E-29	8.91E-28
ENSG00000230734	24.1514058	1.093152765	0.096863033	11.28555166	1.55E-29	9.04E-28
ENSG00000133119	1233.816943	-0.70324202	0.062326625	-11.28317184	1.59E-29	9.27E-28
ENSG00000173581	1156.126502	0.86669953	0.076820273	11.28217196	1.61E-29	9.36E-28
ENSG00000056097	6781.418757	-0.457019173	0.040510678	-11.2814495	1.62E-29	9.43E-28
ENSG00000073614	5190.728333	-0.569502611	0.050502104	-11.27680968	1.71E-29	9.93E-28
ENSG00000163132	229.7809969	0.98475866	0.087348332	11.27392639	1.77E-29	1.02E-27
ENSG00000185187	2785.665446	0.849184431	0.07532351	11.27382974	1.77E-29	1.02E-27
ENSG00000104886	2362.255435	0.694307009	0.061587737	11.27346186	1.77E-29	1.03E-27
ENSG00000114127	3004.179292	-0.606091504	0.053766124	-11.2727393	1.79E-29	1.03E-27
ENSG00000148291	839.4446182	0.765201678	0.067906386	11.26847889	1.88E-29	1.08E-27
ENSG00000134086	3064.619457	-0.518109097	0.045984478	-11.26704306	1.91E-29	1.10E-27
ENSG00000184887	3267.027604	0.510945974	0.045351774	11.26628429	1.93E-29	1.11E-27
ENSG00000198146	1994.206422	-0.871819668	0.077412644	-11.26198022	2.02E-29	1.16E-27
ENSG00000103245	2124.413168	0.666149479	0.059189617	11.25449895	2.20E-29	1.26E-27
ENSG00000241553	7505.039535	0.512914007	0.045623263	11.24237872	2.52E-29	1.45E-27
ENSG00000254772	29.06982268	1.196423443	0.106425187	11.24192008	2.54E-29	1.45E-27
ENSG00000184986	329.3106585	1.209673872	0.107606979	11.24159307	2.55E-29	1.46E-27
ENSG00000184185	115.521765	1.503455102	0.133785786	11.23777906	2.66E-29	1.52E-27
ENSG00000163344	4093.481745	0.733520438	0.065286364	11.23543097	2.73E-29	1.56E-27
ENSG00000111300	2082.059585	-0.523891661	0.046644032	-11.23169749	2.85E-29	1.62E-27
ENSG00000151461	3475.966236	-0.535184948	0.047655832	-11.23020885	2.90E-29	1.65E-27
ENSG00000115524	21130.92608	-0.371661252	0.033100996	-11.22809875	2.97E-29	1.69E-27
ENSG00000011405	4465.794117	-0.650046626	0.057896057	-11.227822	2.98E-29	1.69E-27
ENSG00000125484	4232.174654	-0.551352115	0.049144236	-11.21905956	3.29E-29	1.86E-27
ENSG00000105520	2622.67784	0.659369319	0.058776055	11.21833243	3.31E-29	1.87E-27
ENSG00000279140	10.5962448	1.710561149	0.152503576	11.21653138	3.38E-29	1.91E-27
ENSG00000147813	2223.384019	1.143016732	0.101965905	11.20979345	3.65E-29	2.06E-27
ENSG00000143545	7281.380176	0.592664681	0.052884078	11.20686422	3.77E-29	2.13E-27
ENSG00000186501	2523.283222	0.500690735	0.044689558	11.20375213	3.91E-29	2.20E-27
ENSG00000106009	3564.627261	0.636249997	0.056793141	11.20293726	3.94E-29	2.22E-27
ENSG00000030582	23089.97322	0.617934938	0.055161582	11.20227011	3.97E-29	2.23E-27
ENSG00000183808	1531.502697	-0.562210395	0.050199114	-11.19960784	4.10E-29	2.29E-27
ENSG00000155903	1525.811971	-0.591240108	0.052793515	-11.19910487	4.12E-29	2.30E-27
ENSG00000277394	34.22609442	1.286590687	0.114939033	11.19367944	4.38E-29	2.45E-27
ENSG00000187013	25.9097711	1.50309175	0.134302399	11.19184589	4.47E-29	2.49E-27
ENSG00000227077	38.29002561	1.164239652	0.104041753	11.19011954	4.56E-29	2.54E-27
ENSG00000121068	655.4673707	0.937035129	0.083777285	11.1848352	4.84E-29	2.69E-27
ENSG00000127184	10890.30348	0.568408841	0.050823382	11.18400261	4.88E-29	2.71E-27
ENSG00000184486	10.69495581	-2.237884507	0.200113581	-11.18307161	4.94E-29	2.74E-27
ENSG00000125898	2161.807387	0.792616187	0.070883334	11.18198233	5.00E-29	2.77E-27
ENSG00000173611	858.233717	-0.561596446	0.050223402	-11.18196753	5.00E-29	2.77E-27
ENSG00000213465	1847.164791	0.71568472	0.064053318	11.17326531	5.51E-29	3.05E-27
ENSG00000167779	607.3775222	1.143455299	0.102358441	11.1710894	5.65E-29	3.12E-27
ENSG00000185608	1847.650985	0.610672731	0.054692251	11.16561704	6.01E-29	3.31E-27
ENSG00000021574	1802.942073	-0.471631655	0.042241922	-11.16501404	6.05E-29	3.33E-27
ENSG00000214309	131.016339	0.872303246	0.078131092	11.16461096	6.08E-29	3.34E-27
ENSG00000245498	50.57879941	-1.008871302	0.090430773	-11.15628306	6.67E-29	3.67E-27
ENSG00000181444	1389.059294	0.923363022	0.082770602	11.15568811	6.72E-29	3.69E-27
ENSG00000172500	3651.071867	0.519124099	0.046538968	11.1546114	6.80E-29	3.73E-27
ENSG00000213799	761.4771084	-0.565755255	0.050736581	-11.15083533	7.09E-29	3.88E-27
ENSG00000105401	8270.512241	0.560225648	0.050262886	11.14591085	7.50E-29	4.10E-27
ENSG00000047621	1301.406197	-0.478880958	0.042970028	-11.14453439	7.61E-29	4.16E-27
ENSG00000095139	12797.69106	-0.463037741	0.041555099	-11.14274195	7.77E-29	4.24E-27
ENSG00000162378	2610.873233	-0.474572469	0.04259323	-11.14196961	7.84E-29	4.27E-27
ENSG00000255198	314.4151945	1.08749014	0.097651612	11.13642797	8.34E-29	4.54E-27
ENSG00000173465	1212.667363	0.646915275	0.058098961	11.1347134	8.50E-29	4.62E-27
ENSG00000169689	2604.269774	0.829889502	0.074537425	11.13386334	8.58E-29	4.66E-27
ENSG00000139618	734.5629786	-0.876378894	0.078714711	-11.13361005	8.61E-29	4.66E-27
ENSG00000110711	2789.48719	0.677883531	0.060896748	11.1316869	8.80E-29	4.76E-27
ENSG00000167543	1893.665499	0.790734536	0.071043624	11.13026752	8.94E-29	4.83E-27
ENSG00000001631	2163.957609	-0.441805383	0.039701563	-11.128161	9.15E-29	4.94E-27
ENSG00000231908	19.57685549	1.139007548	0.102394578	11.12370962	9.62E-29	5.18E-27
ENSG00000159692	6660.637068	0.433815775	0.039003299	11.12254043	9.75E-29	5.25E-27
ENSG00000196504	7785.641496	-0.413354755	0.037166607	-11.12167054	9.84E-29	5.29E-27
ENSG00000184983	3095.49008	0.56998816	0.051259538	11.11965071	1.01E-28	5.41E-27
ENSG00000215089	15.60112271	1.215872389	0.109350918	11.1189957	1.01E-28	5.44E-27
ENSG00000222041	958.133815	0.829007414	0.074564858	11.11793724	1.03E-28	5.50E-27
ENSG00000159256	2379.492185	-0.50408809	0.045356093	-11.11401042	1.07E-28	5.74E-27
ENSG00000149554	1097.089468	-0.872712237	0.078535561	-11.11231937	1.09E-28	5.84E-27
ENSG00000198356	4653.888268	0.481282348	0.043314818	11.11126341	1.11E-28	5.90E-27
ENSG00000168101	2345.085775	0.680625996	0.061280278	11.10677061	1.16E-28	6.20E-27
ENSG00000062650	5210.851485	-0.457408931	0.041209346	-11.0996405	1.26E-28	6.70E-27
ENSG00000226958	31.46958683	1.657467576	0.149337506	11.09880313	1.27E-28	6.76E-27
ENSG00000149923	7616.421063	0.606951579	0.054692387	11.09755144	1.29E-28	6.84E-27
ENSG00000100949	1597.841664	0.468483645	0.042297981	11.07579215	1.64E-28	8.71E-27
ENSG00000156873	2273.008333	0.594921445	0.053713193	11.07589049	1.64E-28	8.71E-27
ENSG00000176531	946.8094747	0.794469582	0.071743582	11.07373731	1.68E-28	8.90E-27
ENSG00000126768	2472.450733	0.66170958	0.059767755	11.07134732	1.73E-28	9.13E-27
ENSG00000263001	3749.268957	-0.727013295	0.065684856	-11.06820266	1.79E-28	9.44E-27
ENSG00000177463	2919.333937	-0.627698285	0.056714318	-11.06772158	1.80E-28	9.48E-27
ENSG00000128585	3000.929689	-0.584770986	0.052841353	-11.06654065	1.82E-28	9.59E-27
ENSG00000276075	48.4630084	1.223392935	0.110562174	11.06520334	1.85E-28	9.73E-27
ENSG00000198938	314540.192	0.814243018	0.073593393	11.06407772	1.87E-28	9.84E-27
ENSG00000178927	4538.814046	0.524742288	0.047429413	11.06364721	1.88E-28	9.87E-27
ENSG00000198000	2717.731649	-0.382852997	0.034606785	-11.06294624	1.90E-28	9.94E-27
ENSG00000183401	1004.621834	0.793100317	0.071691221	11.06272571	1.90E-28	9.95E-27
ENSG00000125630	2165.483359	-0.504242041	0.045585221	-11.06152448	1.93E-28	1.01E-26
ENSG00000136877	3172.987194	0.571681251	0.051686722	11.06050511	1.95E-28	1.02E-26
ENSG00000100577	1526.899926	0.780620664	0.070592728	11.058089	2.00E-28	1.04E-26
ENSG00000126456	2815.397725	0.693731197	0.062735036	11.05811432	2.00E-28	1.04E-26
ENSG00000187608	7737.797855	1.605120632	0.145324139	11.0451068	2.31E-28	1.20E-26
ENSG00000168936	2713.881861	0.603638753	0.054675693	11.04034941	2.44E-28	1.27E-26
ENSG00000274272	209.661127	0.929298183	0.084180863	11.03930459	2.47E-28	1.28E-26
ENSG00000267795	3175.193929	1.284119742	0.116335296	11.03809237	2.50E-28	1.30E-26
ENSG00000099910	1531.468472	0.516710368	0.046823866	11.03519232	2.58E-28	1.34E-26
ENSG00000176410	977.4567514	0.528937245	0.047939456	11.03344286	2.64E-28	1.36E-26
ENSG00000258199	192.4157648	0.793063083	0.071880287	11.03310951	2.65E-28	1.37E-26
ENSG00000161914	333.6017463	0.616657812	0.05590247	11.03095826	2.71E-28	1.40E-26
ENSG00000099998	2601.251945	0.915660352	0.083022641	11.02904395	2.77E-28	1.42E-26
ENSG00000073921	10576.30557	-0.480933986	0.043612072	-11.02754271	2.81E-28	1.45E-26
ENSG00000099804	2397.742908	0.69729031	0.063237888	11.02646417	2.85E-28	1.46E-26
ENSG00000005243	1003.158839	0.982091819	0.089077381	11.02515375	2.89E-28	1.48E-26
ENSG00000204227	2531.094287	0.515043121	0.046718825	11.02431663	2.92E-28	1.49E-26
ENSG00000112234	1739.065741	-0.572854138	0.051964934	-11.02385953	2.93E-28	1.50E-26
ENSG00000105438	13787.47331	0.463475521	0.04204903	11.02226439	2.98E-28	1.53E-26
ENSG00000176155	2343.552977	0.773640089	0.070190772	11.02196297	2.99E-28	1.53E-26
ENSG00000101868	1812.702252	-0.541148709	0.049101308	-11.02106515	3.02E-28	1.54E-26
ENSG00000120306	2080.197629	0.588059792	0.053370217	11.018501	3.11E-28	1.58E-26
ENSG00000174718	3967.865907	-0.725460169	0.065853304	-11.01630631	3.19E-28	1.62E-26
ENSG00000174839	2187.855061	-0.430705868	0.039098233	-11.01599332	3.20E-28	1.63E-26
ENSG00000213619	3730.890809	0.519234491	0.047152782	11.01174662	3.35E-28	1.70E-26
ENSG00000104976	1732.542826	0.711458764	0.064635033	11.00732422	3.52E-28	1.79E-26
ENSG00000117000	1882.190615	-0.539042604	0.049051407	-10.98934039	4.30E-28	2.18E-26
ENSG00000167526	46789.56638	0.81628486	0.074303514	10.98581777	4.47E-28	2.26E-26
ENSG00000166860	714.0141972	-0.55250918	0.050299447	-10.98439873	4.54E-28	2.29E-26
ENSG00000139133	277.0473795	-0.644352458	0.058661508	-10.98424648	4.55E-28	2.30E-26
ENSG00000160783	1740.716713	0.632584497	0.057596285	10.98307818	4.61E-28	2.32E-26
ENSG00000188290	458.238227	1.189840776	0.108342025	10.98226451	4.65E-28	2.34E-26
ENSG00000229833	1411.919753	0.769386503	0.0700609	10.98168165	4.68E-28	2.35E-26
ENSG00000174744	3230.868617	0.679036073	0.061842534	10.98008161	4.76E-28	2.39E-26
ENSG00000144909	1493.654396	-0.434051674	0.039532272	-10.97967942	4.79E-28	2.40E-26
ENSG00000257084	233.9679881	1.033662099	0.094169031	10.97666705	4.95E-28	2.48E-26
ENSG00000125656	2560.88327	0.615485776	0.056094016	10.97239642	5.19E-28	2.60E-26
ENSG00000226360	95.19750136	1.025535881	0.093468899	10.97194777	5.21E-28	2.61E-26
ENSG00000099977	1329.270786	0.7864537	0.071684489	10.97104428	5.27E-28	2.63E-26
ENSG00000120913	1134.504094	0.71763914	0.065452085	10.96434344	5.67E-28	2.83E-26
ENSG00000083520	3077.475478	-0.470130744	0.042897869	-10.959303	6.00E-28	2.99E-26
ENSG00000220842	152.8294836	1.364450594	0.124533195	10.95652124	6.18E-28	3.08E-26
ENSG00000214417	5.144694182	1.598794749	0.1459575	10.95383759	6.37E-28	3.16E-26
ENSG00000108639	16781.12957	0.668440596	0.061026255	10.9533282	6.41E-28	3.18E-26
ENSG00000127419	1342.466121	0.617281843	0.056368029	10.95092117	6.58E-28	3.26E-26
ENSG00000111247	775.3574882	-0.986192226	0.090067082	-10.94953006	6.68E-28	3.31E-26
ENSG00000070018	3465.362035	-0.80758394	0.073790314	-10.94430819	7.08E-28	3.50E-26
ENSG00000156127	831.3863541	1.075339367	0.09829017	10.94045688	7.38E-28	3.64E-26
ENSG00000163794	71.4762816	1.143474858	0.104517794	10.94048021	7.38E-28	3.64E-26
ENSG00000125877	2663.644388	0.612383457	0.055985668	10.9382182	7.57E-28	3.73E-26
ENSG00000089682	706.8800746	-0.559856799	0.051205704	-10.93348506	7.97E-28	3.92E-26
ENSG00000115274	200.6646658	0.72252199	0.066105454	10.9298393	8.30E-28	4.08E-26
ENSG00000162066	1096.202515	0.746505398	0.068335174	10.92417502	8.83E-28	4.34E-26
ENSG00000164054	11531.9834	0.510108089	0.046699563	10.92318771	8.93E-28	4.38E-26
ENSG00000175573	2346.307762	0.508803337	0.046593302	10.92009608	9.24E-28	4.53E-26
ENSG00000172159	539.955623	-1.287013509	0.117871446	-10.91878956	9.37E-28	4.59E-26
ENSG00000114353	18163.46934	0.430336303	0.039413086	10.91861485	9.39E-28	4.59E-26
ENSG00000078403	2039.51153	-0.531860843	0.048725879	-10.91536688	9.73E-28	4.75E-26
ENSG00000116747	3715.16278	-0.607615863	0.055695096	-10.90968337	1.04E-27	5.05E-26
ENSG00000229117	12183.4649	0.590339526	0.0541118	10.90962644	1.04E-27	5.05E-26
ENSG00000110719	4191.391878	0.840761014	0.077084836	10.90695731	1.07E-27	5.19E-26
ENSG00000160325	3096.805087	0.700784003	0.064254116	10.90644531	1.07E-27	5.22E-26
ENSG00000167863	7635.438592	0.616166587	0.056513674	10.90296466	1.12E-27	5.42E-26
ENSG00000137656	1161.957263	-0.408911064	0.037505952	-10.90256467	1.12E-27	5.43E-26
ENSG00000166337	3022.652927	0.541680388	0.049691762	10.90080857	1.14E-27	5.53E-26
ENSG00000071553	18095.63541	0.576004493	0.052841798	10.90054675	1.15E-27	5.54E-26
ENSG00000243279	1974.369933	0.670179849	0.061499432	10.89733404	1.19E-27	5.73E-26
ENSG00000172167	567.061756	-0.864795074	0.079365056	-10.89642108	1.20E-27	5.79E-26
ENSG00000198736	2038.35548	0.705017979	0.064704618	10.89594532	1.21E-27	5.81E-26
ENSG00000179526	4448.005719	0.70292668	0.064536901	10.89185673	1.26E-27	6.07E-26
ENSG00000280385	196.0611993	-0.854528968	0.078498768	-10.88589011	1.35E-27	6.47E-26
ENSG00000111880	1289.712423	-0.494620206	0.045439035	-10.88535885	1.35E-27	6.50E-26
ENSG00000270225	9.351617363	1.908395392	0.175316674	10.88541862	1.35E-27	6.50E-26
ENSG00000103415	3314.1063	0.514696463	0.047285134	10.88495303	1.36E-27	6.52E-26
ENSG00000101654	3039.761123	-0.489522715	0.04497901	-10.88335914	1.38E-27	6.63E-26
ENSG00000271380	44.48834074	0.848347754	0.077956348	10.8823435	1.40E-27	6.69E-26
ENSG00000100263	1418.473435	0.686158325	0.063065251	10.88013304	1.43E-27	6.85E-26
ENSG00000134590	4041.937278	0.631023363	0.058003993	10.87896422	1.45E-27	6.93E-26
ENSG00000182117	2889.46957	0.540934932	0.049742088	10.87479346	1.52E-27	7.25E-26
ENSG00000162191	4570.669683	0.652687307	0.060021794	10.87417197	1.53E-27	7.29E-26
ENSG00000279696	72.07103367	-0.758377915	0.069749024	-10.87295372	1.55E-27	7.38E-26
ENSG00000006327	3021.016797	0.994067315	0.091436875	10.87162395	1.57E-27	7.48E-26
ENSG00000165097	2066.946308	-0.629811996	0.05794783	-10.86860358	1.63E-27	7.72E-26
ENSG00000257605	37.46202621	0.698815497	0.064309593	10.86642704	1.67E-27	7.90E-26
ENSG00000119397	1607.343566	-0.553655912	0.050970339	-10.86231559	1.74E-27	8.25E-26
ENSG00000134900	3398.752549	-0.490019104	0.04512253	-10.85974353	1.79E-27	8.48E-26
ENSG00000187244	21727.38691	1.06582733	0.098170425	10.85690856	1.85E-27	8.74E-26
ENSG00000139546	1367.619003	0.532963005	0.049093552	10.8560693	1.87E-27	8.81E-26
ENSG00000099849	1953.07773	0.919448893	0.084695981	10.8558739	1.87E-27	8.82E-26
ENSG00000115421	1317.835216	-0.417722288	0.038483836	-10.85448674	1.90E-27	8.94E-26
ENSG00000064933	1002.448973	-0.39998348	0.03685179	-10.85384128	1.91E-27	8.99E-26
ENSG00000149743	1390.597188	0.639715933	0.058941443	10.85341485	1.92E-27	9.03E-26
ENSG00000151694	2106.532953	-0.641198033	0.059091267	-10.85097794	1.97E-27	9.26E-26
ENSG00000136279	7144.283653	0.41004241	0.037801867	10.84714699	2.06E-27	9.65E-26
ENSG00000247735	55.05140058	-0.952183144	0.087812619	-10.8433521	2.14E-27	1.00E-25
ENSG00000139266	1196.668917	0.63048523	0.058174133	10.83789649	2.28E-27	1.06E-25
ENSG00000254004	2327.837227	-0.513220872	0.047363642	-10.83575613	2.33E-27	1.09E-25
ENSG00000178691	3406.052137	-0.564723126	0.052124977	-10.83402167	2.37E-27	1.11E-25
ENSG00000188647	2705.872303	-0.637130059	0.05883275	-10.82951347	2.49E-27	1.16E-25
ENSG00000122359	10348.85719	0.49025269	0.045279299	10.82730312	2.56E-27	1.19E-25
ENSG00000075711	4585.765411	-0.474816952	0.043857494	-10.82635847	2.58E-27	1.20E-25
ENSG00000205078	72.66759414	1.494991405	0.138102739	10.82521182	2.61E-27	1.22E-25
ENSG00000115307	7598.53443	0.484211444	0.044737347	10.82342783	2.67E-27	1.24E-25
ENSG00000149231	692.309226	-0.831952769	0.076908903	-10.81737926	2.85E-27	1.32E-25
ENSG00000189171	4649.429597	0.856520921	0.079194268	10.81544083	2.91E-27	1.35E-25
ENSG00000181404	280.6711848	0.741750063	0.068613239	10.81059686	3.07E-27	1.42E-25
ENSG00000147133	3528.33254	-0.509523717	0.047137287	-10.80935611	3.11E-27	1.44E-25
ENSG00000278546	9.452460489	1.417485932	0.13114483	10.80855369	3.14E-27	1.45E-25
ENSG00000107938	1285.322638	-0.493331702	0.045675595	-10.80077238	3.41E-27	1.57E-25
ENSG00000205138	695.4056546	0.632366536	0.05856539	10.79761504	3.53E-27	1.63E-25
ENSG00000204498	1316.443106	0.716878526	0.066405634	10.79544741	3.62E-27	1.66E-25
ENSG00000183597	1281.850678	0.440732043	0.04083908	10.79191891	3.76E-27	1.73E-25
ENSG00000168438	1527.512525	-0.591503101	0.054817155	-10.79047429	3.82E-27	1.75E-25
ENSG00000134760	164.4387729	-2.619232839	0.242748902	-10.78988542	3.84E-27	1.76E-25
ENSG00000182087	5058.761417	0.563054573	0.052194366	10.78765038	3.94E-27	1.80E-25
ENSG00000155561	5066.919487	-0.601261488	0.055737727	-10.7873341	3.95E-27	1.81E-25
ENSG00000116898	3722.481528	0.59078757	0.054788551	10.78304793	4.14E-27	1.89E-25
ENSG00000096654	889.3267975	-0.500275131	0.046413352	-10.77869004	4.34E-27	1.98E-25
ENSG00000173264	1926.438357	0.598007778	0.055485292	10.77777107	4.38E-27	2.00E-25
ENSG00000100122	36.70630277	0.758102175	0.070347911	10.77647032	4.45E-27	2.03E-25
ENSG00000133250	622.5383687	0.649280277	0.06025554	10.7754454	4.50E-27	2.05E-25
ENSG00000277462	322.5028421	-0.647757815	0.060127622	-10.77304904	4.61E-27	2.10E-25
ENSG00000115808	3548.198625	-0.537864739	0.049930792	-10.77220527	4.66E-27	2.12E-25
ENSG00000185024	2362.214996	0.506131812	0.047002201	10.7682576	4.86E-27	2.21E-25
ENSG00000124357	4360.604204	0.495875142	0.046057808	10.76636436	4.96E-27	2.25E-25
ENSG00000101199	5811.30944	0.620872302	0.057682954	10.7635317	5.12E-27	2.32E-25
ENSG00000145041	2784.900531	-0.427900954	0.039758141	-10.76259972	5.17E-27	2.34E-25
ENSG00000198835	88.53992801	0.990154328	0.092022873	10.75987192	5.32E-27	2.41E-25
ENSG00000130255	23888.08932	0.806664038	0.074972488	10.75946734	5.35E-27	2.41E-25
ENSG00000085224	6255.303757	-0.588405992	0.05468798	-10.75932944	5.36E-27	2.41E-25
ENSG00000140691	961.7654718	0.687387626	0.063905494	10.75631496	5.53E-27	2.49E-25
ENSG00000099330	1235.984103	0.740611366	0.068866787	10.75426042	5.66E-27	2.55E-25
ENSG00000187837	5566.824104	1.362173838	0.126678316	10.75301508	5.74E-27	2.58E-25
ENSG00000254531	203.6224959	0.982496752	0.091369628	10.75299067	5.74E-27	2.58E-25
ENSG00000101940	3795.864348	0.599737246	0.055775869	10.75262941	5.76E-27	2.58E-25
ENSG00000101639	2005.764714	-0.601543408	0.055973771	-10.74688012	6.13E-27	2.74E-25
ENSG00000105327	769.7890559	0.856921059	0.079736199	10.74695144	6.13E-27	2.74E-25
ENSG00000182150	897.6536704	-0.617745235	0.057491413	-10.74499996	6.26E-27	2.80E-25
ENSG00000146247	5007.456565	-0.582293685	0.054193322	-10.74474977	6.27E-27	2.80E-25
ENSG00000246705	8704.762488	1.15900496	0.10787251	10.74421058	6.31E-27	2.82E-25
ENSG00000100116	1044.44671	0.856568262	0.079733698	10.7428639	6.40E-27	2.85E-25
ENSG00000125352	809.4349055	0.483510361	0.045019544	10.7400101	6.60E-27	2.94E-25
ENSG00000106330	1194.985046	0.61296873	0.057085852	10.73766448	6.77E-27	3.01E-25
ENSG00000159214	1149.940988	0.816790501	0.076082388	10.73560549	6.93E-27	3.08E-25
ENSG00000197579	1780.681806	-0.427382635	0.039814343	-10.73438871	7.02E-27	3.11E-25
ENSG00000181544	113.5271974	-0.89670597	0.083556046	-10.73179042	7.22E-27	3.20E-25
ENSG00000131669	6895.13281	0.639081249	0.059551061	10.73165172	7.23E-27	3.20E-25
ENSG00000113810	3989.329372	-0.850394309	0.079279665	-10.72651234	7.64E-27	3.38E-25
ENSG00000138495	1838.38405	0.658585426	0.061399892	10.72616589	7.67E-27	3.39E-25
ENSG00000218418	25.56716734	-0.899512041	0.083863448	-10.72591291	7.69E-27	3.40E-25
ENSG00000188747	831.5361998	1.070337795	0.099810828	10.72366416	7.88E-27	3.48E-25
ENSG00000171853	2343.396867	0.397558986	0.037093366	10.71779217	8.40E-27	3.70E-25
ENSG00000176125	105.5064852	0.859514202	0.080196606	10.71758818	8.42E-27	3.70E-25
ENSG00000167674	3379.439182	0.675913485	0.063092229	10.71310208	8.84E-27	3.88E-25
ENSG00000139350	1820.556439	-0.513824001	0.047964712	-10.71254219	8.89E-27	3.90E-25
ENSG00000275074	589.7732925	0.841917685	0.078596881	10.71184604	8.96E-27	3.93E-25
ENSG00000132394	1360.680906	0.483949854	0.045186727	10.71000028	9.14E-27	4.00E-25
ENSG00000110628	1540.188207	0.900136396	0.084058581	10.70844153	9.29E-27	4.07E-25
ENSG00000110274	1658.710583	-0.446552949	0.041709697	-10.70621426	9.52E-27	4.16E-25
ENSG00000154096	9509.155219	0.853342197	0.079719049	10.70436995	9.71E-27	4.24E-25
ENSG00000271447	256.0019094	1.082265336	0.101108243	10.70402676	9.74E-27	4.25E-25
ENSG00000130244	1044.789485	0.628540449	0.058729462	10.70230215	9.93E-27	4.33E-25
ENSG00000166595	2157.77853	0.652293847	0.060957989	10.70071137	1.01E-26	4.40E-25
ENSG00000224051	1979.671533	0.696173904	0.065086003	10.69621531	1.06E-26	4.61E-25
ENSG00000169583	344.8251979	1.492821397	0.13961431	10.69246696	1.10E-26	4.80E-25
ENSG00000137133	1564.981787	0.667886606	0.062464368	10.69228154	1.11E-26	4.80E-25
ENSG00000213904	115.1547446	0.871794129	0.081539615	10.69166355	1.11E-26	4.83E-25
ENSG00000187790	522.8508217	-0.556194829	0.052050223	-10.6857338	1.19E-26	5.14E-25
ENSG00000268713	317.5184292	0.609050153	0.057004334	10.68427811	1.21E-26	5.22E-25
ENSG00000254694	5.650072302	-1.16319475	0.108954949	-10.6759239	1.32E-26	5.71E-25
ENSG00000112701	5243.598334	-0.437143497	0.040971046	-10.66957137	1.41E-26	6.10E-25
ENSG00000167005	6213.877819	-0.485484043	0.045522956	-10.66459839	1.49E-26	6.43E-25
ENSG00000172638	2993.887738	0.795468364	0.074589872	10.66456269	1.49E-26	6.43E-25
ENSG00000091127	1603.683979	-0.625683395	0.058671164	-10.66424031	1.50E-26	6.44E-25
ENSG00000105427	289.0057206	1.162288323	0.108994064	10.66377634	1.50E-26	6.47E-25
ENSG00000148334	2365.149126	0.609584777	0.057188271	10.65926224	1.58E-26	6.79E-25
ENSG00000163104	2529.491593	-0.497630741	0.046686301	-10.65903124	1.58E-26	6.80E-25
ENSG00000164164	3179.617021	-0.508646909	0.047723759	-10.65814846	1.60E-26	6.85E-25
ENSG00000166881	2126.415295	-0.601893086	0.056472259	-10.65820811	1.60E-26	6.85E-25
ENSG00000239697	1281.362497	0.629411059	0.059085686	10.65251344	1.70E-26	7.27E-25
ENSG00000267512	2.825914385	1.539243382	0.14449699	10.65242526	1.70E-26	7.27E-25
ENSG00000174579	2755.460277	-0.360983551	0.033905918	-10.64662385	1.81E-26	7.73E-25
ENSG00000005100	1663.35394	-0.474284615	0.044553911	-10.64518474	1.84E-26	7.84E-25
ENSG00000161618	2172.470724	0.725677942	0.068173685	10.64454625	1.85E-26	7.88E-25
ENSG00000163946	5349.900475	-0.461920629	0.043401317	-10.64300944	1.88E-26	8.01E-25
ENSG00000100804	6696.431599	0.554660221	0.052117068	10.64258307	1.89E-26	8.04E-25
ENSG00000171345	97253.71706	1.014846109	0.095371749	10.64095105	1.92E-26	8.17E-25
ENSG00000105556	1256.002271	0.463116356	0.043523213	10.64067482	1.93E-26	8.19E-25
ENSG00000163428	4274.388117	-0.521787049	0.049068711	-10.63380395	2.07E-26	8.80E-25
ENSG00000188229	18098.16943	0.613304755	0.057696536	10.62983671	2.16E-26	9.18E-25
ENSG00000258045	10.84330341	1.010564103	0.095113812	10.62478812	2.29E-26	9.68E-25
ENSG00000187513	764.5148413	0.817017584	0.076905375	10.62367334	2.31E-26	9.78E-25
ENSG00000167635	8075.447448	-0.510200326	0.048033594	-10.62173953	2.36E-26	9.98E-25
ENSG00000108479	1044.851825	0.800269549	0.07535449	10.6200646	2.40E-26	1.01E-24
ENSG00000115904	3902.490651	-0.527907679	0.049712893	-10.61913015	2.43E-26	1.02E-24
ENSG00000177105	3017.01233	0.522434424	0.049202141	10.61812381	2.45E-26	1.03E-24
ENSG00000084093	3656.346166	-0.492411422	0.046376673	-10.6176529	2.47E-26	1.04E-24
ENSG00000198712	263701.4855	0.826146913	0.077815086	10.61679619	2.49E-26	1.05E-24
ENSG00000108064	3208.475986	-0.469683563	0.044247785	-10.61484927	2.54E-26	1.07E-24
ENSG00000214530	14820.5688	1.141117859	0.107512967	10.61376955	2.57E-26	1.08E-24
ENSG00000104983	561.5417413	0.685538653	0.064608415	10.61067124	2.66E-26	1.11E-24
ENSG00000139154	1866.998368	-0.488418054	0.046049299	-10.60641667	2.78E-26	1.17E-24
ENSG00000136021	4352.885245	-0.500734809	0.047211016	-10.60631289	2.79E-26	1.17E-24
ENSG00000125503	2944.748785	0.627268681	0.059151897	10.60437127	2.84E-26	1.19E-24
ENSG00000185236	5542.235191	0.520969172	0.049129176	10.60406902	2.85E-26	1.19E-24
ENSG00000130811	7221.529918	0.581977714	0.054897638	10.60114298	2.94E-26	1.23E-24
ENSG00000215845	4267.770439	0.796675839	0.075161057	10.59958268	2.99E-26	1.25E-24
ENSG00000135723	1926.136703	0.635909902	0.060006634	10.59732668	3.07E-26	1.28E-24
ENSG00000275494	101.2934829	1.039352112	0.098099155	10.59491397	3.15E-26	1.31E-24
ENSG00000134153	3059.884163	0.450335486	0.042516598	10.5919924	3.25E-26	1.35E-24
ENSG00000146281	840.0320689	-1.309144114	0.123596814	-10.59205384	3.24E-26	1.35E-24
ENSG00000173141	2391.29268	0.557952818	0.052693204	10.58870541	3.36E-26	1.39E-24
ENSG00000101544	2204.447054	-0.476882897	0.045038069	-10.58844017	3.37E-26	1.40E-24
ENSG00000184497	334.3048514	0.718475889	0.067856817	10.58811651	3.38E-26	1.40E-24
ENSG00000101624	519.320725	-0.512737058	0.048426691	-10.58790197	3.39E-26	1.40E-24
ENSG00000135829	14503.04038	-0.345544866	0.032641342	-10.58611089	3.46E-26	1.43E-24
ENSG00000158106	2917.277357	0.956901873	0.090408987	10.5841455	3.53E-26	1.46E-24
ENSG00000159086	2024.112766	-0.472014725	0.044615054	-10.57971869	3.70E-26	1.53E-24
ENSG00000114439	4908.316952	-0.593244289	0.056098186	-10.57510649	3.89E-26	1.60E-24
ENSG00000130005	1889.237341	1.176878657	0.111289542	10.57492583	3.89E-26	1.60E-24
ENSG00000181315	472.9868628	-0.584473136	0.055280302	-10.57290061	3.98E-26	1.64E-24
ENSG00000070423	1542.490318	0.605696416	0.057302086	10.57023334	4.09E-26	1.68E-24
ENSG00000120802	6667.630757	-0.606079005	0.057378174	-10.56288406	4.43E-26	1.82E-24
ENSG00000115464	5720.070542	-0.777950661	0.073685205	-10.55775928	4.68E-26	1.92E-24
ENSG00000221983	25918.82351	0.589079403	0.055797959	10.55736479	4.70E-26	1.92E-24
ENSG00000095380	4538.062119	0.597235678	0.056589293	10.55386361	4.88E-26	1.99E-24
ENSG00000128563	1640.016364	0.523348779	0.049608932	10.54948686	5.11E-26	2.09E-24
ENSG00000176946	3200.011681	0.457507231	0.043368234	10.54936283	5.11E-26	2.09E-24
ENSG00000139496	3479.455433	-0.536168818	0.05082863	-10.54855939	5.16E-26	2.10E-24
ENSG00000101400	1270.229107	0.705024357	0.066854822	10.54560211	5.32E-26	2.17E-24
ENSG00000165215	5015.546594	1.18212828	0.112119853	10.54343413	5.45E-26	2.22E-24
ENSG00000130429	8638.600652	0.723746643	0.068646541	10.54308975	5.47E-26	2.22E-24
ENSG00000073169	1225.860749	0.678986476	0.064406218	10.5422503	5.52E-26	2.24E-24
ENSG00000166889	3596.580379	-0.548663686	0.052045089	-10.54208363	5.53E-26	2.24E-24
ENSG00000179295	8378.697567	-0.513663529	0.048742144	-10.53838605	5.75E-26	2.33E-24
ENSG00000179588	409.2133854	0.755168399	0.071658508	10.53843312	5.74E-26	2.33E-24
ENSG00000134758	1545.771811	-0.561556001	0.05330943	-10.53389624	6.03E-26	2.44E-24
ENSG00000115661	1949.310226	0.427517902	0.040587775	10.53316919	6.08E-26	2.46E-24
ENSG00000204389	7794.596294	0.8584622	0.081559536	10.5255895	6.58E-26	2.66E-24
ENSG00000163961	1740.1382	-0.505401883	0.048063927	-10.51520169	7.35E-26	2.97E-24
ENSG00000176046	8740.990496	0.953358586	0.090674587	10.51406595	7.44E-26	3.00E-24
ENSG00000067829	3155.392483	0.517472849	0.04924227	10.50871234	7.88E-26	3.17E-24
ENSG00000156256	3280.541567	-0.397242835	0.037820979	-10.50324052	8.35E-26	3.36E-24
ENSG00000205593	871.7124073	0.658070369	0.062657362	10.50268228	8.40E-26	3.38E-24
ENSG00000148019	1640.14223	-0.511475721	0.048706094	-10.50126749	8.52E-26	3.42E-24
ENSG00000148335	1005.97798	0.531167375	0.050594802	10.49845739	8.78E-26	3.52E-24
ENSG00000174903	13399.78976	0.531216295	0.050615476	10.49513573	9.09E-26	3.65E-24
ENSG00000231747	62.71272832	1.072494578	0.102204452	10.49361899	9.24E-26	3.70E-24
ENSG00000127528	1826.841627	0.943776039	0.089956992	10.49141394	9.46E-26	3.79E-24
ENSG00000133704	3833.802555	-0.424913615	0.040501492	-10.49130782	9.47E-26	3.79E-24
ENSG00000124074	751.0129167	0.782755398	0.074631016	10.48833908	9.77E-26	3.90E-24
ENSG00000168090	5804.393143	0.4760809	0.045409269	10.48422303	1.02E-25	4.07E-24
ENSG00000103227	1308.250226	0.646587063	0.061686022	10.48190571	1.05E-25	4.17E-24
ENSG00000176208	534.5620893	-0.773651793	0.073816605	-10.48072841	1.06E-25	4.22E-24
ENSG00000186017	641.4860782	-0.52200997	0.049806716	-10.48071457	1.06E-25	4.22E-24
ENSG00000105248	1132.927118	0.58145406	0.055488974	10.47873145	1.08E-25	4.30E-24
ENSG00000213976	82.3707427	-0.940651892	0.089770081	-10.47845659	1.08E-25	4.31E-24
ENSG00000184967	1268.128794	0.608314656	0.058057114	10.47786594	1.09E-25	4.33E-24
ENSG00000163558	3362.132018	-0.523205975	0.049939973	-10.47669727	1.11E-25	4.38E-24
ENSG00000271092	38.70637917	-0.644366398	0.061505826	-10.47650998	1.11E-25	4.39E-24
ENSG00000257365	853.4934192	0.39118766	0.037342394	10.47569843	1.12E-25	4.42E-24
ENSG00000125885	1195.932547	-0.649492269	0.0620445	-10.46816827	1.21E-25	4.78E-24
ENSG00000079462	3819.344446	0.757962941	0.072423076	10.46576565	1.24E-25	4.90E-24
ENSG00000100911	8544.921544	0.705380259	0.067415148	10.46323089	1.27E-25	5.03E-24
ENSG00000188396	12.18760768	1.301200081	0.124381727	10.4613444	1.30E-25	5.13E-24
ENSG00000251192	240.1130008	-0.454658354	0.043474097	-10.45814377	1.34E-25	5.30E-24
ENSG00000079387	1719.377341	-0.436916817	0.041778746	-10.45787298	1.35E-25	5.31E-24
ENSG00000234545	567.7212403	-0.368695159	0.035256598	-10.45747961	1.35E-25	5.33E-24
ENSG00000089048	1442.39836	-0.49699239	0.047536074	-10.45505765	1.39E-25	5.46E-24
ENSG00000164885	1222.396159	0.596332211	0.057038288	10.45494583	1.39E-25	5.46E-24
ENSG00000130201	280.7078934	0.694156996	0.066397735	10.4545283	1.40E-25	5.48E-24
ENSG00000145214	1391.733663	0.579752157	0.055468068	10.45199833	1.43E-25	5.62E-24
ENSG00000130312	1882.63076	0.565318618	0.054110914	10.4474048	1.51E-25	5.89E-24
ENSG00000076944	3409.793504	0.688895481	0.065942916	10.4468459	1.51E-25	5.92E-24
ENSG00000221916	70.15760117	0.822910977	0.078801274	10.44286381	1.58E-25	6.17E-24
ENSG00000006712	4979.239921	0.508353296	0.048682808	10.4421523	1.59E-25	6.21E-24
ENSG00000147854	2377.108706	-0.48198751	0.046164075	-10.44074885	1.62E-25	6.30E-24
ENSG00000134987	2229.445013	-0.418136288	0.04005978	-10.43780792	1.67E-25	6.49E-24
ENSG00000137145	3602.503615	-0.687623527	0.065888263	-10.43620661	1.69E-25	6.60E-24
ENSG00000172469	1179.29974	-0.609596707	0.058446484	-10.42999798	1.81E-25	7.04E-24
ENSG00000086712	2257.598772	-0.494453777	0.047412677	-10.4287252	1.83E-25	7.12E-24
ENSG00000178950	6009.780442	0.499045906	0.047861703	10.42683132	1.87E-25	7.26E-24
ENSG00000162188	24.29867552	1.280476653	0.122948698	10.41472314	2.12E-25	8.24E-24
ENSG00000104142	2328.756399	0.428660228	0.041165451	10.41310661	2.16E-25	8.37E-24
ENSG00000134318	3876.372044	-0.598495669	0.057480049	-10.41223307	2.18E-25	8.44E-24
ENSG00000129932	710.1420191	0.776021663	0.074542388	10.41047502	2.22E-25	8.59E-24
ENSG00000116809	1405.409749	0.509920553	0.04898711	10.4092801	2.25E-25	8.69E-24
ENSG00000129235	2201.012508	0.591839874	0.056863203	10.40813471	2.28E-25	8.79E-24
ENSG00000148832	377.2213253	0.592546069	0.056942099	10.40611576	2.33E-25	8.97E-24
ENSG00000007541	4863.320277	0.704865905	0.067736583	10.40598561	2.33E-25	8.97E-24
ENSG00000163815	383.7089207	1.089911435	0.104772965	10.40260176	2.41E-25	9.29E-24
ENSG00000143811	4410.924567	0.551402214	0.053018661	10.40015348	2.48E-25	9.52E-24
ENSG00000197150	2366.69092	0.506648063	0.048723063	10.39852664	2.52E-25	9.68E-24
ENSG00000164327	2581.244063	-0.591869625	0.05692053	-10.39817481	2.53E-25	9.71E-24
ENSG00000131634	1253.978357	0.73377778	0.070569685	10.39791768	2.53E-25	9.72E-24
ENSG00000196172	700.8430241	-0.765368254	0.073619368	-10.39628939	2.58E-25	9.88E-24
ENSG00000205155	3787.571403	0.600949396	0.057839985	10.3898609	2.76E-25	1.06E-23
ENSG00000241468	5355.597743	0.609489618	0.05866329	10.3896256	2.76E-25	1.06E-23
ENSG00000157637	7880.414058	0.568537314	0.054725025	10.38898225	2.78E-25	1.06E-23
ENSG00000198677	5563.301702	-0.506006363	0.048706381	-10.38891317	2.79E-25	1.06E-23
ENSG00000251791	14.02106393	-1.612632202	0.155225291	-10.38897841	2.78E-25	1.06E-23
ENSG00000162882	363.7117172	1.202566339	0.11576124	10.38833322	2.80E-25	1.07E-23
ENSG00000130227	5108.195251	-0.474336576	0.045671318	-10.38587453	2.88E-25	1.10E-23
ENSG00000135336	1995.042465	-0.48186928	0.046403373	-10.38435891	2.92E-25	1.11E-23
ENSG00000188283	649.203166	-0.429936414	0.041406223	-10.38337673	2.95E-25	1.12E-23
ENSG00000223551	44.43260485	0.984249124	0.094791081	10.3833516	2.95E-25	1.12E-23
ENSG00000174807	2889.088389	0.864717184	0.083291081	10.38187007	3.00E-25	1.14E-23
ENSG00000251211	20.95612892	0.903917034	0.087074728	10.38093434	3.03E-25	1.15E-23
ENSG00000169228	445.5695804	0.817368214	0.078738239	10.3808293	3.03E-25	1.15E-23
ENSG00000197323	3975.97599	-0.464857642	0.044839924	-10.36704788	3.50E-25	1.33E-23
ENSG00000100299	2790.075804	0.718486429	0.069323869	10.36419979	3.61E-25	1.36E-23
ENSG00000137770	2509.878144	-0.437657432	0.042229568	-10.36376758	3.62E-25	1.37E-23
ENSG00000023287	5545.399243	-0.618296713	0.059660869	-10.36352181	3.63E-25	1.37E-23
ENSG00000281383	39.9177611	1.3171538	0.12709517	10.36352363	3.63E-25	1.37E-23
ENSG00000172922	1567.693464	0.672071043	0.06485823	10.36215524	3.69E-25	1.39E-23
ENSG00000055917	10682.42312	-0.359276756	0.03467244	-10.36202687	3.69E-25	1.39E-23
ENSG00000165813	2416.532629	-0.601061877	0.05800891	-10.36154398	3.71E-25	1.40E-23
ENSG00000263465	3002.644904	-0.516791783	0.049887354	-10.35917397	3.80E-25	1.43E-23
ENSG00000111731	3029.934498	-0.503865093	0.048646031	-10.35778427	3.86E-25	1.45E-23
ENSG00000159720	5504.142946	0.501953739	0.048474465	10.35501355	3.97E-25	1.49E-23
ENSG00000151304	822.0230672	-0.480191196	0.046382173	-10.35292587	4.06E-25	1.52E-23
ENSG00000126461	5021.542406	0.559343743	0.054033864	10.35172586	4.11E-25	1.54E-23
ENSG00000110723	853.9844206	-0.787725458	0.076103857	-10.35066403	4.16E-25	1.56E-23
ENSG00000149541	2600.415171	0.656884811	0.063471423	10.34930022	4.22E-25	1.58E-23
ENSG00000220201	68.00704783	0.911609164	0.088120028	10.34508477	4.41E-25	1.65E-23
ENSG00000117984	63734.90858	0.92179088	0.089107536	10.34470169	4.42E-25	1.65E-23
ENSG00000136122	338.9523454	-0.701249309	0.067794981	-10.34367594	4.47E-25	1.67E-23
ENSG00000203772	225.8639513	0.782801108	0.075682188	10.34326737	4.49E-25	1.67E-23
ENSG00000137992	2186.887928	-0.435124736	0.042069672	-10.34295521	4.50E-25	1.68E-23
ENSG00000050820	3546.217142	0.60546234	0.058547512	10.34138459	4.58E-25	1.70E-23
ENSG00000267077	36.65520789	1.02569089	0.099211792	10.33839697	4.72E-25	1.76E-23
ENSG00000207721	15.22000511	-1.215732386	0.117617145	-10.33635346	4.83E-25	1.79E-23
ENSG00000167967	2129.517305	0.656466046	0.0635261	10.33380046	4.96E-25	1.84E-23
ENSG00000128000	913.9156701	-0.6421532	0.062151206	-10.33211162	5.04E-25	1.87E-23
ENSG00000184897	6955.693464	0.681256906	0.065940908	10.33132425	5.09E-25	1.88E-23
ENSG00000186994	216.7611327	0.976883429	0.094555278	10.33134747	5.08E-25	1.88E-23
ENSG00000213337	612.2361998	0.5845104	0.056590067	10.32885156	5.22E-25	1.93E-23
ENSG00000112514	8045.977806	0.590206684	0.057143905	10.32842757	5.24E-25	1.94E-23
ENSG00000214063	2418.624918	0.706295732	0.068390348	10.32741835	5.30E-25	1.95E-23
ENSG00000101745	3592.128648	-0.591827122	0.057315084	-10.32585284	5.38E-25	1.98E-23
ENSG00000170619	2055.580399	0.588151611	0.056968395	10.32417376	5.48E-25	2.02E-23
ENSG00000138095	12694.86616	-0.474449696	0.045959625	-10.32318471	5.54E-25	2.04E-23
ENSG00000170802	964.6912054	-0.692076071	0.067069991	-10.31871421	5.80E-25	2.13E-23
ENSG00000118162	673.4018215	0.64180303	0.062206829	10.31724398	5.89E-25	2.16E-23
ENSG00000198315	2421.229152	-0.578913244	0.056127607	-10.31423356	6.08E-25	2.23E-23
ENSG00000187730	235.2454327	0.980178296	0.095073964	10.30963946	6.37E-25	2.34E-23
ENSG00000167874	98.61206313	0.941607116	0.091351134	10.30755807	6.51E-25	2.39E-23
ENSG00000178860	505.5995676	1.003475522	0.097364516	10.30637816	6.59E-25	2.41E-23
ENSG00000170412	2734.068906	1.088670727	0.105641158	10.30536532	6.66E-25	2.44E-23
ENSG00000165494	3885.416448	-0.437070328	0.042418231	-10.30383217	6.77E-25	2.47E-23
ENSG00000105568	19643.01696	0.455525124	0.044214307	10.3026635	6.85E-25	2.50E-23
ENSG00000214290	82.19781147	-1.389335347	0.134862961	-10.30183034	6.91E-25	2.52E-23
ENSG00000170145	2686.544282	-0.603738534	0.058642611	-10.29521927	7.41E-25	2.70E-23
ENSG00000132323	1430.006625	0.396130748	0.038484736	10.29319136	7.56E-25	2.75E-23
ENSG00000105705	1854.476198	0.421466078	0.040949858	10.29224762	7.64E-25	2.78E-23
ENSG00000196683	7034.02262	0.599726249	0.058275404	10.29124141	7.72E-25	2.81E-23
ENSG00000010292	6281.33251	-0.7312528	0.071062231	-10.29031582	7.79E-25	2.83E-23
ENSG00000125970	9810.420967	0.49726804	0.048325791	10.28990988	7.82E-25	2.84E-23
ENSG00000121900	3174.321088	0.718094434	0.069786913	10.28981514	7.83E-25	2.84E-23
ENSG00000156928	1006.61848	0.526192133	0.051138242	10.28960155	7.85E-25	2.84E-23
ENSG00000277959	21.70521772	0.827873602	0.080462216	10.28897336	7.90E-25	2.86E-23
ENSG00000196976	1820.697268	0.831132238	0.080779998	10.28883711	7.91E-25	2.86E-23
ENSG00000215326	5.455789685	1.132876257	0.110132398	10.28649401	8.11E-25	2.93E-23
ENSG00000221821	274.9860179	0.776112992	0.075458421	10.28530652	8.21E-25	2.96E-23
ENSG00000186395	1674.859923	0.828725644	0.080585872	10.28375847	8.34E-25	3.01E-23
ENSG00000114302	4597.475634	-0.477877436	0.046484647	-10.28032828	8.64E-25	3.12E-23
ENSG00000177932	439.8717255	-0.825503071	0.080322522	-10.27735494	8.91E-25	3.21E-23
ENSG00000119559	1456.554658	0.594228144	0.057827738	10.27583241	9.06E-25	3.26E-23
ENSG00000166153	51.39113337	-0.565746664	0.055062901	-10.2745524	9.18E-25	3.30E-23
ENSG00000159685	706.5076071	0.596733516	0.058101734	10.27049409	9.57E-25	3.44E-23
ENSG00000134698	1773.948202	-0.471589424	0.045926828	-10.26827777	9.79E-25	3.52E-23
ENSG00000166822	1213.649289	-0.47025437	0.04580029	-10.26749765	9.87E-25	3.54E-23
ENSG00000136381	3730.526297	-0.499646267	0.048681881	-10.26349541	1.03E-24	3.69E-23
ENSG00000186827	235.9063785	1.007013849	0.098120587	10.2630231	1.03E-24	3.70E-23
ENSG00000075399	814.0086785	0.630452716	0.061434582	10.26217968	1.04E-24	3.73E-23
ENSG00000164830	3610.465036	-0.637025795	0.062078333	-10.26164462	1.05E-24	3.75E-23
ENSG00000175213	903.1135539	0.459531902	0.044797017	10.25809145	1.09E-24	3.89E-23
ENSG00000163006	374.3330256	-0.646561827	0.06303217	-10.25764819	1.09E-24	3.90E-23
ENSG00000101746	50.74935256	-2.402202617	0.234213256	-10.25647591	1.11E-24	3.95E-23
ENSG00000154678	249.9973807	-1.353154921	0.13197006	-10.25349935	1.14E-24	4.07E-23
ENSG00000258469	17.28062233	1.281977849	0.125055781	10.25124817	1.17E-24	4.16E-23
ENSG00000000460	835.9304635	-0.637785936	0.062224526	-10.24975165	1.19E-24	4.22E-23
ENSG00000178028	1982.966355	0.502806585	0.049085247	10.24353785	1.27E-24	4.50E-23
ENSG00000225663	4703.030572	0.727664366	0.071045844	10.24218064	1.28E-24	4.56E-23
ENSG00000137642	6549.343268	-0.829304572	0.080998164	-10.23856019	1.33E-24	4.73E-23
ENSG00000210082	466304.0338	0.949893515	0.092782659	10.23783461	1.34E-24	4.76E-23
ENSG00000129317	1752.821115	-0.547434954	0.053473457	-10.23750827	1.35E-24	4.77E-23
ENSG00000167797	3233.752676	0.71054358	0.069412378	10.23655431	1.36E-24	4.81E-23
ENSG00000176973	1517.43027	0.647501732	0.063262955	10.23508509	1.38E-24	4.88E-23
ENSG00000277972	2605.385125	0.900886944	0.088020371	10.23498241	1.38E-24	4.88E-23
ENSG00000185624	60484.12619	0.621938144	0.06079221	10.23055653	1.45E-24	5.11E-23
ENSG00000272172	32.41510804	1.085834956	0.106145873	10.22964833	1.46E-24	5.15E-23
ENSG00000107874	2716.517706	0.528655462	0.051697025	10.22603253	1.52E-24	5.34E-23
ENSG00000163463	1498.066217	0.62036079	0.060664402	10.22610906	1.51E-24	5.34E-23
ENSG00000087191	8835.899313	0.627526532	0.061368909	10.22547967	1.52E-24	5.37E-23
ENSG00000110756	1857.23952	-0.443486924	0.043382104	-10.22280799	1.57E-24	5.51E-23
ENSG00000063854	2484.981112	0.651670946	0.063757886	10.22102501	1.60E-24	5.61E-23
ENSG00000275484	34.97429687	1.262913638	0.123566438	10.22052313	1.60E-24	5.63E-23
ENSG00000217165	445.2015347	-0.896889888	0.087773877	-10.21818699	1.64E-24	5.77E-23
ENSG00000176022	1859.024187	0.561286749	0.054933938	10.2174861	1.66E-24	5.80E-23
ENSG00000272831	65.24945622	0.790472365	0.077384282	10.21489565	1.70E-24	5.95E-23
ENSG00000047315	7341.73507	-0.460993502	0.045132517	-10.21422107	1.71E-24	5.99E-23
ENSG00000141522	12954.73461	0.531330276	0.052026642	10.21265756	1.74E-24	6.08E-23
ENSG00000189043	9779.467556	0.549679233	0.053829544	10.21147861	1.76E-24	6.15E-23
ENSG00000204859	1068.109279	0.522087573	0.051176378	10.20172973	1.95E-24	6.80E-23
ENSG00000167700	1822.03331	0.873206326	0.085599039	10.20112297	1.96E-24	6.83E-23
ENSG00000166140	2017.416698	0.515554597	0.050540633	10.20079427	1.97E-24	6.85E-23
ENSG00000186660	5329.009638	-0.414283807	0.040622128	-10.19847633	2.01E-24	7.01E-23
ENSG00000171425	1215.145751	0.637245683	0.062488416	10.1978211	2.03E-24	7.05E-23
ENSG00000256771	927.0828819	-0.556096273	0.054533303	-10.19737007	2.04E-24	7.08E-23
ENSG00000269194	24.79423251	1.122590953	0.110122011	10.19406514	2.11E-24	7.32E-23
ENSG00000137818	76087.77864	0.692667246	0.067969866	10.19079908	2.18E-24	7.56E-23
ENSG00000166794	13015.13123	0.57805556	0.056724858	10.19051583	2.19E-24	7.58E-23
ENSG00000135316	12727.52954	-0.470309015	0.046153226	-10.19016568	2.19E-24	7.59E-23
ENSG00000182484	337.8278004	0.727294657	0.071371775	10.19022798	2.19E-24	7.59E-23
ENSG00000092010	12143.34429	0.58876324	0.057780559	10.18964243	2.21E-24	7.63E-23
ENSG00000163029	2606.503513	-0.486071725	0.047704111	-10.18930473	2.21E-24	7.65E-23
ENSG00000077097	13329.14626	-0.427390892	0.041951073	-10.18784164	2.25E-24	7.76E-23
ENSG00000229119	152.5947101	1.220262768	0.119792617	10.18646057	2.28E-24	7.86E-23
ENSG00000272886	2021.00573	-0.407652032	0.040031514	-10.18327798	2.35E-24	8.12E-23
ENSG00000197937	1007.977095	-0.545510373	0.053571618	-10.18282438	2.37E-24	8.15E-23
ENSG00000182685	177.878808	0.965763481	0.094844159	10.18263528	2.37E-24	8.16E-23
ENSG00000276170	17.04982229	1.226577226	0.120490425	10.17987301	2.44E-24	8.39E-23
ENSG00000165732	7494.897127	-0.60072235	0.059042111	-10.17447278	2.58E-24	8.86E-23
ENSG00000138658	377.713225	-0.652765557	0.0641675	-10.17283765	2.62E-24	9.00E-23
ENSG00000183207	5672.290848	0.577413173	0.056767769	10.17149669	2.66E-24	9.12E-23
ENSG00000141985	5615.463376	0.481639436	0.04736373	10.16895061	2.73E-24	9.35E-23
ENSG00000085832	4897.41904	-0.359243312	0.035330361	-10.16811886	2.75E-24	9.43E-23
ENSG00000215114	3069.181612	-0.560284732	0.05510711	-10.1671949	2.78E-24	9.51E-23
ENSG00000197582	33.4062507	1.512763166	0.148795521	10.16672514	2.79E-24	9.55E-23
ENSG00000249679	19.75087404	1.023965238	0.100724246	10.16602536	2.81E-24	9.60E-23
__ambiguous	2701445.412	0.262453536	0.025816774	10.16600824	2.81E-24	9.60E-23
ENSG00000166783	6293.310167	-0.402571674	0.039602389	-10.16533821	2.83E-24	9.66E-23
ENSG00000145833	4761.048009	-0.377503303	0.037143497	-10.16337537	2.89E-24	9.85E-23
ENSG00000160404	1081.333305	0.591176472	0.058180963	10.16099498	2.96E-24	1.01E-22
ENSG00000087338	2177.29188	-0.387059991	0.038093274	-10.16084875	2.96E-24	1.01E-22
ENSG00000159335	20196.47658	0.788416063	0.077599831	10.16002289	2.99E-24	1.02E-22
ENSG00000229729	177.2527571	-0.841478221	0.082823941	-10.15984279	3.00E-24	1.02E-22
ENSG00000100056	1089.422965	0.489660942	0.048198849	10.15918339	3.02E-24	1.02E-22
ENSG00000162613	6367.132246	-0.364715628	0.035903931	-10.15809745	3.05E-24	1.03E-22
ENSG00000166311	2282.870339	0.546741474	0.053854172	10.15225839	3.24E-24	1.10E-22
ENSG00000143793	1500.786325	0.668141462	0.065825278	10.15022616	3.31E-24	1.12E-22
ENSG00000083642	3316.173211	-0.494973771	0.048766153	-10.14994497	3.32E-24	1.12E-22
ENSG00000135506	16788.26093	0.497203724	0.049012463	10.14443453	3.51E-24	1.19E-22
ENSG00000148835	372.6511595	-0.519943023	0.051298079	-10.13572116	3.84E-24	1.30E-22
ENSG00000053501	1129.08984	0.614292832	0.060623486	10.13291835	3.95E-24	1.33E-22
ENSG00000176956	45.42416052	1.258795228	0.124254101	10.13081437	4.03E-24	1.36E-22
ENSG00000136213	1215.130938	0.541433869	0.053454218	10.12892704	4.11E-24	1.39E-22
ENSG00000072506	4966.18334	0.588523522	0.058114549	10.12695675	4.20E-24	1.41E-22
ENSG00000266835	47.13807076	0.825214098	0.081493278	10.12616151	4.23E-24	1.42E-22
ENSG00000118292	463.717056	0.575424575	0.056830706	10.1252406	4.27E-24	1.44E-22
ENSG00000148834	3992.172206	0.498160517	0.049209656	10.12322705	4.36E-24	1.46E-22
ENSG00000150712	4019.801448	-0.548677304	0.054200722	-10.12306272	4.37E-24	1.47E-22
ENSG00000135913	947.0702342	-0.873933669	0.086335658	-10.12251129	4.39E-24	1.47E-22
ENSG00000052723	2340.1005	-0.427175315	0.042209096	-10.12045637	4.48E-24	1.50E-22
ENSG00000198804	547242.1503	0.722495993	0.071427439	10.11510424	4.74E-24	1.59E-22
ENSG00000119041	2328.668141	-0.396466849	0.039201071	-10.11367394	4.80E-24	1.61E-22
ENSG00000104946	2901.20059	0.447852168	0.044292473	10.11124781	4.93E-24	1.65E-22
ENSG00000113569	3877.010979	-0.568458579	0.056230035	-10.1095185	5.01E-24	1.68E-22
ENSG00000260136	111.1270359	0.716238828	0.070850724	10.10912499	5.03E-24	1.68E-22
ENSG00000110713	7530.258279	-0.384595348	0.038046532	-10.10855192	5.06E-24	1.69E-22
ENSG00000159079	1460.043164	0.500431203	0.049505424	10.10861368	5.06E-24	1.69E-22
ENSG00000116871	5744.564799	0.500414983	0.049515435	10.10624225	5.18E-24	1.73E-22
ENSG00000100968	3206.036262	0.985803167	0.097554415	10.10516197	5.24E-24	1.74E-22
ENSG00000099860	3648.537643	0.781106776	0.077313522	10.1031069	5.35E-24	1.78E-22
ENSG00000184675	708.7326895	-0.773256326	0.076542764	-10.10227863	5.40E-24	1.79E-22
ENSG00000134644	7092.633312	-0.340957944	0.033755819	-10.10071596	5.48E-24	1.82E-22
ENSG00000037241	1136.598952	0.490497389	0.048561685	10.10050184	5.50E-24	1.82E-22
ENSG00000136051	3119.50881	-0.492651423	0.048783739	-10.0986812	5.60E-24	1.86E-22
ENSG00000147119	170.5167526	0.615644613	0.060981697	10.09556377	5.78E-24	1.91E-22
ENSG00000188529	6242.017748	-0.292529299	0.028982944	-10.0931535	5.92E-24	1.96E-22
ENSG00000133983	1391.983934	0.43811881	0.04342333	10.08947972	6.15E-24	2.03E-22
ENSG00000124104	996.7050738	0.578001783	0.057294843	10.08819917	6.23E-24	2.06E-22
ENSG00000147162	9509.584477	-0.503097873	0.049872552	-10.08767058	6.26E-24	2.07E-22
ENSG00000048405	1632.910514	-0.458868417	0.045489931	-10.08725241	6.29E-24	2.08E-22
ENSG00000147894	720.3540731	-0.595690293	0.059055305	-10.08699038	6.31E-24	2.08E-22
ENSG00000253729	20686.72978	-0.740968804	0.07345835	-10.08692421	6.31E-24	2.08E-22
ENSG00000233927	13135.67328	0.761419076	0.075487689	10.08666564	6.33E-24	2.08E-22
ENSG00000133935	2825.493974	0.4924431	0.048830946	10.08465212	6.46E-24	2.13E-22
ENSG00000129946	1251.582836	1.095252205	0.1086332	10.08211303	6.63E-24	2.18E-22
ENSG00000105321	1767.177423	0.546109405	0.054172387	10.08095524	6.71E-24	2.20E-22
ENSG00000103174	809.2231198	0.517552451	0.051340774	10.08072944	6.72E-24	2.21E-22
ENSG00000241837	4470.366596	0.515559701	0.051155279	10.0783283	6.89E-24	2.26E-22
ENSG00000146587	1727.754142	-0.434781136	0.043146349	-10.07689276	6.99E-24	2.29E-22
ENSG00000172809	21249.85864	0.674734356	0.066976402	10.07421032	7.18E-24	2.35E-22
ENSG00000185947	1138.810543	-0.468722621	0.046528467	-10.07388926	7.21E-24	2.36E-22
ENSG00000260428	78.18159423	1.296613055	0.12872059	10.07308194	7.27E-24	2.38E-22
ENSG00000159210	3704.566863	0.644037183	0.063937056	10.0729877	7.27E-24	2.38E-22
ENSG00000107829	3943.476527	0.511348213	0.050771325	10.07159477	7.38E-24	2.41E-22
ENSG00000115234	7161.640822	0.348403334	0.034601439	10.06904163	7.57E-24	2.47E-22
ENSG00000139354	573.8954658	-0.794581323	0.0789128	-10.06910575	7.57E-24	2.47E-22
ENSG00000130717	1966.928305	0.405439548	0.040274269	10.06696237	7.73E-24	2.52E-22
ENSG00000174521	13.26939685	1.151437786	0.114383623	10.06645671	7.77E-24	2.53E-22
ENSG00000197345	2102.113299	0.697708608	0.069334889	10.06287908	8.06E-24	2.62E-22
ENSG00000100294	1094.082111	0.522165045	0.051899415	10.061097	8.21E-24	2.67E-22
ENSG00000160256	698.7333005	0.825096495	0.082014758	10.06034176	8.27E-24	2.69E-22
ENSG00000176624	2851.458356	-0.521137792	0.05180739	-10.05914012	8.37E-24	2.72E-22
ENSG00000198892	914.5749504	0.719575881	0.071564629	10.05490964	8.74E-24	2.83E-22
ENSG00000203326	1090.578037	-0.563638112	0.056058511	-10.05446106	8.78E-24	2.84E-22
ENSG00000100325	4036.256187	0.428615616	0.042635993	10.05290563	8.92E-24	2.89E-22
ENSG00000183048	1453.824116	0.789994558	0.07858411	10.05285362	8.92E-24	2.89E-22
ENSG00000070950	1468.18342	-0.481825671	0.047945846	-10.04937256	9.25E-24	2.99E-22
ENSG00000269051	72.93972478	-0.810181436	0.080645277	-10.04623534	9.54E-24	3.08E-22
ENSG00000160972	1792.601392	0.810866651	0.080717122	10.04578245	9.59E-24	3.09E-22
ENSG00000228305	17.7002567	0.816420015	0.081273388	10.04535475	9.63E-24	3.11E-22
ENSG00000104756	1777.06621	-0.609210065	0.060648686	-10.04490137	9.67E-24	3.12E-22
ENSG00000064703	1445.198545	-0.348826879	0.034731339	-10.0435771	9.81E-24	3.16E-22
ENSG00000011600	2852.536712	0.816645021	0.081316216	10.04283104	9.88E-24	3.18E-22
ENSG00000149218	3813.084898	-0.744485718	0.074136185	-10.04213685	9.95E-24	3.20E-22
ENSG00000196305	9216.795611	-0.484912567	0.048297895	-10.04003512	1.02E-23	3.27E-22
ENSG00000173436	1962.336665	0.512587056	0.051057333	10.03944049	1.02E-23	3.28E-22
ENSG00000101974	1606.210642	-0.650459713	0.064806112	-10.03701183	1.05E-23	3.36E-22
ENSG00000175334	7487.06607	0.568968557	0.056698717	10.03494589	1.07E-23	3.43E-22
ENSG00000141295	1644.901817	0.774552302	0.077200266	10.03302638	1.09E-23	3.50E-22
ENSG00000172965	1356.082838	0.654556319	0.065253932	10.03090993	1.11E-23	3.57E-22
ENSG00000005436	1399.518657	-0.395740662	0.039457185	-10.02962242	1.13E-23	3.61E-22
ENSG00000169189	3855.155826	0.586110649	0.058467605	10.0245367	1.19E-23	3.80E-22
ENSG00000179922	404.6812295	0.587924531	0.058656463	10.02318417	1.21E-23	3.85E-22
ENSG00000236439	158.3204714	1.110564125	0.110820962	10.02124598	1.23E-23	3.92E-22
ENSG00000171530	4733.115478	0.4707354	0.046983006	10.01926963	1.25E-23	4.00E-22
ENSG00000096063	4664.915915	-0.618296058	0.061711356	-10.01916173	1.26E-23	4.00E-22
ENSG00000115548	4456.454435	-0.447300494	0.044647876	-10.01840471	1.27E-23	4.03E-22
ENSG00000127054	4824.311528	0.462238722	0.046140118	10.01815206	1.27E-23	4.04E-22
ENSG00000196465	1822.883631	0.634746877	0.063366414	10.01708691	1.28E-23	4.08E-22
ENSG00000170445	3473.832306	0.35427385	0.035390515	10.01041816	1.37E-23	4.36E-22
ENSG00000092439	3214.873135	-0.509913928	0.050949114	-10.00829821	1.40E-23	4.45E-22
ENSG00000172336	1777.882667	0.598484378	0.059820861	10.00460985	1.45E-23	4.61E-22
ENSG00000177239	6040.542439	0.492103367	0.04920118	10.00186103	1.50E-23	4.74E-22
ENSG00000172932	2513.588929	0.628843795	0.06288689	9.999600751	1.53E-23	4.85E-22
ENSG00000172757	51840.17222	0.479422818	0.047956266	9.997083957	1.57E-23	4.97E-22
ENSG00000141504	1675.000269	0.589454876	0.058982102	9.993792342	1.62E-23	5.13E-22
ENSG00000266402	37.45476352	1.147356144	0.114829305	9.99184089	1.65E-23	5.23E-22
ENSG00000200693	7.639889429	0.945925256	0.094673301	9.991467986	1.66E-23	5.25E-22
ENSG00000025708	6371.220727	0.899527466	0.090055396	9.988601496	1.71E-23	5.40E-22
ENSG00000158825	114.5999915	0.885939134	0.08872197	9.985566529	1.76E-23	5.56E-22
ENSG00000015532	2875.855119	0.623092399	0.062419034	9.982410199	1.82E-23	5.73E-22
ENSG00000104903	255.8726159	0.858602288	0.086039499	9.979164208	1.88E-23	5.92E-22
ENSG00000189077	2137.727688	0.542819562	0.054395624	9.97910344	1.88E-23	5.92E-22
ENSG00000228594	1140.732965	0.880900557	0.088289635	9.97739495	1.91E-23	6.02E-22
ENSG00000085382	796.3706713	-0.5997758	0.060128665	-9.974873111	1.96E-23	6.17E-22
ENSG00000131446	8430.616261	0.440308014	0.044147369	9.973595732	1.99E-23	6.24E-22
ENSG00000122257	5052.312109	-0.320211162	0.032108006	-9.97293829	2.00E-23	6.28E-22
ENSG00000163807	2070.224688	-0.392755736	0.039389828	-9.970993986	2.04E-23	6.40E-22
ENSG00000171223	8928.496139	0.915394362	0.091806885	9.970868301	2.04E-23	6.40E-22
ENSG00000178307	1426.929804	0.599721932	0.060150674	9.970327666	2.06E-23	6.43E-22
ENSG00000102103	3184.341154	0.591033374	0.059308931	9.965335066	2.16E-23	6.76E-22
ENSG00000139132	982.4831051	-0.682714385	0.06851805	-9.964007862	2.19E-23	6.85E-22
ENSG00000163535	842.1625033	-0.672202205	0.067473418	-9.962474481	2.22E-23	6.95E-22
ENSG00000118260	3331.727667	-0.381526937	0.038301953	-9.96103081	2.26E-23	7.04E-22
ENSG00000158161	2189.850302	-0.440431493	0.044215857	-9.960939859	2.26E-23	7.04E-22
ENSG00000110811	2458.412544	0.929587089	0.093333151	9.959881165	2.28E-23	7.12E-22
ENSG00000279605	66.39250331	0.897554408	0.090143289	9.956974231	2.35E-23	7.32E-22
ENSG00000196967	571.8496866	-0.495449561	0.049759827	-9.956818496	2.35E-23	7.33E-22
ENSG00000143952	2536.826482	-0.436731956	0.043866397	-9.955956936	2.38E-23	7.39E-22
ENSG00000244398	427.1708371	0.872133751	0.087606624	9.955111953	2.40E-23	7.44E-22
ENSG00000274897	43.06842013	0.812937461	0.081670144	9.953912401	2.42E-23	7.53E-22
ENSG00000161999	3437.98128	0.531140587	0.053362409	9.953459714	2.44E-23	7.56E-22
ENSG00000060749	3993.867376	-0.623651724	0.06267208	-9.951029673	2.50E-23	7.74E-22
ENSG00000010256	8771.396199	0.504310068	0.050680367	9.950797569	2.50E-23	7.74E-22
ENSG00000254901	802.2234252	0.495168791	0.049761549	9.950831488	2.50E-23	7.74E-22
ENSG00000170734	1396.059101	-0.52883209	0.053149879	-9.949826873	2.53E-23	7.81E-22
ENSG00000261221	1116.655937	0.596368447	0.059943218	9.948889344	2.55E-23	7.88E-22
ENSG00000213261	41.16887557	0.865218169	0.086969064	9.948573957	2.56E-23	7.90E-22
ENSG00000167508	1625.310266	0.858856243	0.086349181	9.946316056	2.62E-23	8.08E-22
ENSG00000185201	6523.828963	0.828433803	0.083295682	9.945699325	2.63E-23	8.12E-22
ENSG00000144747	3914.871499	-0.488629553	0.049146718	-9.942262092	2.73E-23	8.40E-22
ENSG00000152455	791.7954718	-0.690029309	0.06940605	-9.941918726	2.74E-23	8.42E-22
ENSG00000131374	4120.11918	-0.452928348	0.045559528	-9.941462763	2.75E-23	8.46E-22
ENSG00000169972	784.4503738	0.685593784	0.068967506	9.940823227	2.77E-23	8.50E-22
ENSG00000176058	2508.731598	0.798770495	0.08037484	9.938066387	2.84E-23	8.74E-22
ENSG00000104973	3509.516812	0.497211284	0.050036028	9.93706552	2.87E-23	8.82E-22
ENSG00000172939	3513.637059	-0.367550319	0.03699881	-9.93411202	2.96E-23	9.08E-22
ENSG00000170264	284.7862958	-0.678539103	0.068323177	-9.931316681	3.04E-23	9.33E-22
ENSG00000198727	236891.4856	0.775445698	0.07808833	9.930366049	3.07E-23	9.41E-22
ENSG00000163848	3945.230546	-0.461752456	0.046501559	-9.929827373	3.09E-23	9.46E-22
ENSG00000255823	44.84654351	1.166186986	0.117460223	9.928356631	3.13E-23	9.59E-22
ENSG00000256940	77.39743947	1.070260811	0.107799785	9.928227728	3.14E-23	9.59E-22
ENSG00000165325	35.49328583	-1.503059857	0.151405235	-9.927396859	3.16E-23	9.67E-22
ENSG00000254783	33.0728395	-0.680602034	0.068598734	-9.9214955	3.36E-23	1.02E-21
ENSG00000064313	3209.391575	-0.638929952	0.064402619	-9.920869092	3.38E-23	1.03E-21
ENSG00000168061	855.3001397	0.771126562	0.07773496	9.919945411	3.41E-23	1.04E-21
ENSG00000177374	631.3030231	0.808943547	0.08155073	9.919513202	3.42E-23	1.04E-21
ENSG00000130300	6498.74285	0.652021939	0.065735168	9.918921012	3.44E-23	1.05E-21
ENSG00000177683	1764.327983	-0.420269223	0.042375792	-9.917672382	3.49E-23	1.06E-21
ENSG00000064999	3036.689899	-0.43895254	0.044264536	-9.916573901	3.53E-23	1.07E-21
ENSG00000125148	8173.534965	0.988480718	0.099729091	9.911658729	3.70E-23	1.12E-21
ENSG00000196911	623.438106	-0.57255236	0.057765541	-9.911659267	3.70E-23	1.12E-21
ENSG00000129255	3598.402614	0.512430637	0.051708604	9.909968472	3.77E-23	1.14E-21
ENSG00000168036	29565.18354	-0.501055959	0.050565378	-9.909071751	3.80E-23	1.15E-21
ENSG00000065613	5939.089684	-0.444387862	0.044847797	-9.90880021	3.81E-23	1.15E-21
ENSG00000116641	3030.189068	-0.626448188	0.063228522	-9.907683487	3.85E-23	1.17E-21
ENSG00000166557	10584.37365	0.584658287	0.059014711	9.906992258	3.88E-23	1.17E-21
ENSG00000066422	2040.801162	-0.421386758	0.042536147	-9.906556728	3.90E-23	1.18E-21
ENSG00000119718	1590.746017	0.358429948	0.036180962	9.906589728	3.90E-23	1.18E-21
ENSG00000080573	3189.72527	0.958905903	0.096821649	9.903837715	4.01E-23	1.21E-21
ENSG00000108961	585.6982079	0.666312084	0.067289811	9.902124479	4.08E-23	1.23E-21
ENSG00000131477	1435.551558	0.844102698	0.085252141	9.901249232	4.11E-23	1.24E-21
ENSG00000133706	8237.795255	-0.349771562	0.035327617	-9.900797026	4.13E-23	1.24E-21
ENSG00000169217	5389.93153	0.486882207	0.049176318	9.900745369	4.13E-23	1.24E-21
ENSG00000183978	3289.584543	0.603935043	0.060998993	9.900737887	4.13E-23	1.24E-21
ENSG00000173137	700.4161088	0.789730452	0.079795518	9.896927463	4.29E-23	1.29E-21
ENSG00000152749	1315.208788	-0.627615456	0.06341718	-9.896615599	4.31E-23	1.29E-21
ENSG00000115020	2234.083365	-0.522879534	0.052835863	-9.896299666	4.32E-23	1.30E-21
ENSG00000196458	1377.347213	-0.542839046	0.054867574	-9.893622108	4.44E-23	1.33E-21
ENSG00000176261	1057.886706	0.41948274	0.042401782	9.893045039	4.46E-23	1.34E-21
ENSG00000117308	2387.232125	0.731692936	0.073979566	9.890473428	4.58E-23	1.37E-21
ENSG00000113068	3361.601698	0.343037759	0.034684347	9.890275857	4.59E-23	1.37E-21
ENSG00000178127	806.9117685	0.558754209	0.056502092	9.889088919	4.64E-23	1.39E-21
ENSG00000100359	3666.336048	0.565765454	0.057211964	9.888936119	4.65E-23	1.39E-21
ENSG00000139163	4663.587216	-0.563349412	0.056979804	-9.886826035	4.75E-23	1.42E-21
ENSG00000099797	8405.199795	0.558417039	0.056499179	9.883631098	4.90E-23	1.46E-21
ENSG00000185813	2226.206576	0.627345499	0.063506456	9.878452298	5.16E-23	1.54E-21
ENSG00000122512	872.1735641	-0.469535574	0.047537308	-9.877201605	5.23E-23	1.56E-21
ENSG00000135315	650.3634454	-0.496658064	0.050296229	-9.874658021	5.36E-23	1.60E-21
ENSG00000048140	2936.158674	0.468301836	0.047435348	9.872423421	5.48E-23	1.63E-21
ENSG00000125676	4750.17506	-0.39280229	0.039798358	-9.869811515	5.63E-23	1.67E-21
ENSG00000170684	388.7365464	0.874179744	0.088580395	9.868772236	5.69E-23	1.69E-21
ENSG00000062582	370.8284801	0.853758951	0.086525767	9.867106369	5.78E-23	1.72E-21
ENSG00000141384	564.0216269	-0.98689405	0.100039092	-9.865084062	5.90E-23	1.75E-21
ENSG00000068796	1822.569273	-0.555500126	0.05631947	-9.863376328	6.00E-23	1.78E-21
ENSG00000110011	2056.145419	0.571684473	0.057960437	9.86335691	6.00E-23	1.78E-21
ENSG00000136108	2317.337927	-0.645152538	0.065429644	-9.860248405	6.19E-23	1.83E-21
ENSG00000235806	3.98845872	-1.395033078	0.141554093	-9.855123546	6.51E-23	1.93E-21
ENSG00000183814	760.4801672	-0.644489776	0.065408619	-9.853285142	6.63E-23	1.96E-21
ENSG00000139624	2826.991776	0.321647143	0.032660109	9.848318169	6.97E-23	2.06E-21
ENSG00000076685	1651.622292	-0.681961919	0.069280111	-9.843545466	7.31E-23	2.16E-21
ENSG00000100031	1639.82575	1.332171087	0.135336418	9.843404388	7.32E-23	2.16E-21
ENSG00000114391	29886.21413	0.566906169	0.057593433	9.843243194	7.33E-23	2.16E-21
ENSG00000228223	608.118632	-0.769284929	0.078170045	-9.841172954	7.48E-23	2.21E-21
ENSG00000125912	4328.856294	0.514653995	0.052297888	9.840817967	7.51E-23	2.21E-21
ENSG00000106701	489.1967315	-0.743133484	0.075573907	-9.833201876	8.10E-23	2.38E-21
ENSG00000066933	2739.731408	-0.570333081	0.05801766	-9.830335772	8.33E-23	2.45E-21
ENSG00000175793	4004.346737	1.185344485	0.120596208	9.829036094	8.44E-23	2.48E-21
ENSG00000139697	4318.697055	-0.484933151	0.049344964	-9.827409174	8.58E-23	2.52E-21
ENSG00000153561	5363.609695	-0.454464807	0.046252477	-9.825739883	8.72E-23	2.56E-21
ENSG00000215305	2464.997453	0.425007008	0.043256156	9.825353045	8.76E-23	2.57E-21
ENSG00000266473	7.223012818	1.225953002	0.124788625	9.824236764	8.85E-23	2.60E-21
ENSG00000187954	4363.500804	0.644863209	0.065653507	9.822220261	9.03E-23	2.65E-21
ENSG00000197808	414.7051	-0.460405677	0.046890688	-9.818701713	9.35E-23	2.74E-21
ENSG00000259159	4.214334264	1.231079803	0.125382283	9.818610505	9.36E-23	2.74E-21
ENSG00000173273	3490.114156	-0.540248484	0.055024942	-9.81824718	9.40E-23	2.75E-21
ENSG00000169683	1744.087241	0.756047195	0.077024616	9.815656762	9.64E-23	2.82E-21
ENSG00000104517	12266.95733	-0.601664422	0.061302445	-9.814688767	9.73E-23	2.84E-21
ENSG00000171467	2572.364967	-0.473816786	0.048290117	-9.811879026	1.00E-22	2.92E-21
ENSG00000105516	987.2952218	0.733427846	0.074752208	9.811453942	1.01E-22	2.93E-21
ENSG00000013364	11059.68811	0.620841165	0.063307568	9.806744873	1.05E-22	3.07E-21
ENSG00000203724	111.7617215	0.874479747	0.089170911	9.806782696	1.05E-22	3.07E-21
ENSG00000127220	844.3987893	0.601831875	0.061373147	9.806110751	1.06E-22	3.08E-21
ENSG00000152133	862.7147247	-0.382279774	0.038984134	-9.806034743	1.06E-22	3.08E-21
ENSG00000204054	3948.604937	0.54344773	0.05544461	9.801633235	1.11E-22	3.22E-21
ENSG00000161544	876.0763379	0.820864883	0.083761913	9.799977797	1.13E-22	3.27E-21
ENSG00000160789	27365.64973	0.643091551	0.065624224	9.799606168	1.13E-22	3.28E-21
ENSG00000151366	3998.696051	0.837551245	0.085502709	9.795610633	1.18E-22	3.41E-21
ENSG00000153060	48.42954919	1.148629186	0.117267611	9.794939753	1.18E-22	3.43E-21
ENSG00000273100	10.20657224	1.191731676	0.121714466	9.791208163	1.23E-22	3.56E-21
ENSG00000167644	1107.331395	1.616490986	0.165174804	9.786547046	1.29E-22	3.72E-21
ENSG00000177989	1081.536434	0.917194216	0.093735672	9.784900392	1.31E-22	3.78E-21
ENSG00000164163	4968.042108	-0.456604586	0.046672649	-9.78312979	1.33E-22	3.84E-21
ENSG00000141854	867.9447207	0.957740295	0.097917936	9.781050684	1.36E-22	3.92E-21
ENSG00000099377	1542.797011	0.669483127	0.068463812	9.778642256	1.39E-22	4.01E-21
ENSG00000100417	1439.876754	0.515324334	0.05270261	9.777966079	1.40E-22	4.04E-21
ENSG00000168397	2862.828406	0.423964095	0.043359616	9.777856217	1.40E-22	4.04E-21
ENSG00000120451	5407.303528	-0.428438526	0.043828229	-9.775401306	1.44E-22	4.13E-21
ENSG00000185386	699.6717949	0.747896118	0.076511442	9.77495786	1.44E-22	4.15E-21
ENSG00000232533	307.827652	0.629822736	0.064458629	9.770960827	1.50E-22	4.31E-21
ENSG00000116857	9059.258016	0.540617996	0.055373436	9.76312894	1.62E-22	4.66E-21
ENSG00000135974	1266.529639	-0.335685944	0.034389376	-9.761326989	1.65E-22	4.74E-21
ENSG00000156802	5396.341933	-0.844150632	0.086487444	-9.760383672	1.67E-22	4.78E-21
ENSG00000198836	5602.959569	-0.435273464	0.044601865	-9.759086632	1.69E-22	4.84E-21
ENSG00000269313	311.4878363	0.797565716	0.08172696	9.758905929	1.69E-22	4.84E-21
ENSG00000058272	4131.555547	-0.443521181	0.045466582	-9.754882782	1.76E-22	5.03E-21
ENSG00000197756	40515.45773	0.590684102	0.060579249	9.750601235	1.83E-22	5.25E-21
ENSG00000178342	13.00217227	1.194098908	0.122466587	9.750405693	1.84E-22	5.25E-21
ENSG00000198816	2905.402472	0.738463987	0.075744884	9.749357894	1.86E-22	5.31E-21
ENSG00000155189	1911.34763	-0.617053908	0.063299707	-9.748132101	1.88E-22	5.37E-21
ENSG00000165115	336.558249	-0.62157038	0.063770478	-9.746992566	1.90E-22	5.42E-21
ENSG00000101278	50.1495118	0.817478523	0.083901546	9.743307003	1.97E-22	5.62E-21
ENSG00000143702	2016.881905	-0.611368258	0.062758561	-9.741591432	2.00E-22	5.71E-21
ENSG00000188295	414.9522969	-0.514914994	0.05285839	-9.741405096	2.01E-22	5.72E-21
ENSG00000237039	277.1243015	0.926748787	0.095163711	9.738468396	2.07E-22	5.88E-21
ENSG00000152193	778.3084472	-0.446945388	0.045896358	-9.738144957	2.07E-22	5.90E-21
ENSG00000176248	2566.824433	0.480667863	0.049365268	9.736964558	2.10E-22	5.96E-21
ENSG00000280173	117.6068591	-0.712759782	0.073251876	-9.730259747	2.24E-22	6.36E-21
ENSG00000197728	8600.085995	0.705294112	0.072549798	9.721517237	2.44E-22	6.93E-21
ENSG00000157426	930.9682685	-0.42280901	0.043495533	-9.720745508	2.46E-22	6.98E-21
ENSG00000173930	68.68221809	-1.508599021	0.1552444	-9.71757448	2.54E-22	7.19E-21
ENSG00000184730	1098.396252	1.011796903	0.104133891	9.71630749	2.57E-22	7.28E-21
ENSG00000056586	3874.081409	-0.501116924	0.051578643	-9.715589472	2.59E-22	7.33E-21
ENSG00000214654	166.4335994	-0.700751067	0.072132916	-9.714719774	2.61E-22	7.38E-21
ENSG00000175283	1407.11863	0.43527723	0.044820015	9.711670764	2.69E-22	7.60E-21
ENSG00000123870	195.6800728	-0.612504299	0.063077432	-9.710355672	2.72E-22	7.70E-21
ENSG00000143498	370.3899012	-0.505628535	0.052073225	-9.709952405	2.73E-22	7.72E-21
ENSG00000070404	1446.995873	0.835510208	0.086051848	9.709381328	2.75E-22	7.76E-21
ENSG00000137880	197.1399122	0.796095445	0.082003642	9.708049875	2.79E-22	7.86E-21
ENSG00000176472	130.910549	0.498748122	0.051383164	9.706450247	2.83E-22	7.98E-21
ENSG00000145996	1310.451247	-0.576654308	0.059410827	-9.706215723	2.84E-22	7.99E-21
ENSG00000102189	2326.194437	-0.557550998	0.057470883	-9.701451806	2.97E-22	8.37E-21
ENSG00000186919	26.48117221	0.750483115	0.077376526	9.699105773	3.04E-22	8.55E-21
ENSG00000106927	124.0772817	1.64225929	0.16933281	9.698411604	3.06E-22	8.61E-21
ENSG00000241370	403.6179898	0.661025555	0.068159123	9.698269598	3.07E-22	8.61E-21
ENSG00000221869	2419.311408	0.990187607	0.102131456	9.695226544	3.16E-22	8.87E-21
ENSG00000169727	6427.669201	0.538561799	0.055552898	9.694576174	3.18E-22	8.92E-21
ENSG00000189180	4066.3278	-0.469090584	0.048388668	-9.694223961	3.19E-22	8.94E-21
ENSG00000177854	842.2256161	0.5579232	0.057562543	9.692469632	3.25E-22	9.09E-21
ENSG00000129535	96.71706218	0.562956555	0.058085045	9.691936196	3.26E-22	9.14E-21
ENSG00000205544	1303.973474	0.653873229	0.067487104	9.688861931	3.36E-22	9.41E-21
ENSG00000270673	78.98623383	0.958059405	0.098893135	9.687825236	3.40E-22	9.50E-21
ENSG00000155100	1010.694845	-0.653632944	0.067473764	-9.687216244	3.42E-22	9.55E-21
ENSG00000179010	19290.27056	0.421924039	0.043557289	9.686645929	3.44E-22	9.60E-21
ENSG00000146350	403.234659	-0.648813646	0.066987605	-9.68557764	3.47E-22	9.69E-21
ENSG00000167705	281.9445003	0.733659087	0.075760885	9.683876915	3.53E-22	9.85E-21
ENSG00000174791	530.1865282	0.815724332	0.084241164	9.683203491	3.55E-22	9.90E-21
ENSG00000137040	1970.407184	-0.461123729	0.047627746	-9.681829703	3.60E-22	1.00E-20
ENSG00000118046	3286.738941	0.524090818	0.054141532	9.680014553	3.67E-22	1.02E-20
ENSG00000169976	3951.191013	0.572971776	0.059193935	9.679568941	3.68E-22	1.02E-20
ENSG00000238227	2582.218085	0.490077195	0.050636026	9.678429143	3.72E-22	1.04E-20
ENSG00000213020	792.3219903	-0.550857259	0.056918014	-9.678082989	3.74E-22	1.04E-20
ENSG00000213390	1089.328234	-0.430337595	0.044468558	-9.677345333	3.76E-22	1.04E-20
ENSG00000105373	14489.3386	0.724675733	0.074886065	9.677043764	3.77E-22	1.05E-20
ENSG00000104870	8265.268462	0.788777895	0.081510988	9.676951721	3.78E-22	1.05E-20
ENSG00000136231	60.5892631	-2.014563475	0.208214393	-9.675428533	3.83E-22	1.06E-20
ENSG00000125967	2768.5217	0.788688052	0.081518758	9.674927227	3.85E-22	1.07E-20
ENSG00000215030	499.3572773	1.001708538	0.103536514	9.674930114	3.85E-22	1.07E-20
ENSG00000163811	3215.118154	-0.449109196	0.046424112	-9.674050412	3.89E-22	1.07E-20
ENSG00000179941	1069.96376	-0.482708785	0.049901941	-9.673146418	3.92E-22	1.08E-20
ENSG00000198160	2972.911589	-0.412330367	0.042641695	-9.669652336	4.06E-22	1.12E-20
ENSG00000198888	187708.5606	0.777076619	0.080365885	9.669234858	4.07E-22	1.12E-20
ENSG00000125249	2821.674269	-0.632607648	0.065442699	-9.666588571	4.18E-22	1.15E-20
ENSG00000160013	179.297581	0.738180366	0.076385267	9.663910235	4.29E-22	1.18E-20
ENSG00000115211	2664.136678	0.346773588	0.035886324	9.66311269	4.33E-22	1.19E-20
ENSG00000125089	930.6255799	0.6521215	0.067486757	9.662955056	4.33E-22	1.19E-20
ENSG00000203879	10389.08079	0.46610027	0.048240773	9.661956943	4.37E-22	1.20E-20
ENSG00000167470	7458.311945	0.502435992	0.052004528	9.661389279	4.40E-22	1.21E-20
ENSG00000147536	623.873957	-0.993583427	0.102852857	-9.660241417	4.45E-22	1.22E-20
ENSG00000275183	352.7768791	0.775427322	0.080269932	9.660246453	4.45E-22	1.22E-20
ENSG00000180089	97.18985006	0.827453231	0.085671798	9.658408609	4.53E-22	1.24E-20
ENSG00000065150	9601.077053	-0.499368236	0.051706941	-9.657663402	4.56E-22	1.25E-20
ENSG00000168137	8038.054799	-0.413504167	0.042819594	-9.656891339	4.60E-22	1.26E-20
ENSG00000197530	1227.396961	0.731280273	0.075728751	9.656573794	4.61E-22	1.26E-20
ENSG00000114742	3252.433229	-0.350900826	0.036338573	-9.656428466	4.62E-22	1.26E-20
ENSG00000135249	1269.55053	-0.397107784	0.041130831	-9.654747313	4.69E-22	1.28E-20
ENSG00000144445	733.7162783	-0.576819829	0.05975868	-9.652486128	4.80E-22	1.31E-20
ENSG00000099917	5022.861517	0.383049638	0.039707671	9.646741399	5.07E-22	1.39E-20
ENSG00000134248	3494.91584	0.427308066	0.044301905	9.645365521	5.14E-22	1.40E-20
ENSG00000160180	16453.31329	1.92006047	0.199075906	9.64486617	5.17E-22	1.41E-20
ENSG00000170604	1994.918507	0.545069102	0.056522547	9.643392443	5.24E-22	1.43E-20
ENSG00000142634	3467.057443	0.652123321	0.067629263	9.642620491	5.28E-22	1.44E-20
ENSG00000130669	6145.532346	0.57515863	0.059654984	9.64141786	5.34E-22	1.46E-20
ENSG00000273796	34.44909493	0.912271902	0.094636378	9.639759254	5.43E-22	1.48E-20
ENSG00000175893	1755.526328	-0.584202473	0.060609403	-9.638809261	5.48E-22	1.49E-20
ENSG00000184445	1980.954647	-0.606155991	0.062899692	-9.63686746	5.59E-22	1.52E-20
ENSG00000261366	25.64894659	-0.824940027	0.085620231	-9.634872684	5.70E-22	1.55E-20
ENSG00000143815	2704.064074	-0.743389552	0.077190603	-9.630570538	5.94E-22	1.61E-20
ENSG00000254506	13.65081274	-1.758261304	0.182597041	-9.629188358	6.02E-22	1.63E-20
ENSG00000211455	4114.793988	-0.740080638	0.076868758	-9.627846933	6.10E-22	1.65E-20
ENSG00000183354	2303.156483	-0.498742937	0.051813419	-9.625748373	6.23E-22	1.69E-20
ENSG00000242802	2076.673499	0.5245107	0.054493646	9.625171715	6.26E-22	1.69E-20
ENSG00000273899	275.8330623	0.542960118	0.0564287	9.62205606	6.45E-22	1.75E-20
ENSG00000175548	934.6805521	-0.612921765	0.063725422	-9.618167217	6.70E-22	1.81E-20
ENSG00000112667	1456.947046	0.817556704	0.085018995	9.616165254	6.83E-22	1.85E-20
ENSG00000229659	31.79153977	0.866248261	0.090090749	9.615285335	6.89E-22	1.86E-20
ENSG00000101109	3418.479651	-0.420374941	0.043722445	-9.614625701	6.94E-22	1.87E-20
ENSG00000169379	683.3666046	-0.473595608	0.049258661	-9.614463725	6.95E-22	1.87E-20
ENSG00000147124	924.0147282	-0.462028163	0.048073636	-9.610842796	7.20E-22	1.94E-20
ENSG00000186638	629.7334281	-0.616787044	0.064191862	-9.608492794	7.36E-22	1.98E-20
ENSG00000121879	2265.66766	-0.506855245	0.052751303	-9.608392971	7.37E-22	1.98E-20
ENSG00000263002	640.4675916	-0.430919568	0.044852407	-9.607501625	7.43E-22	2.00E-20
ENSG00000114346	3573.891694	-0.700599992	0.07293276	-9.606108281	7.53E-22	2.02E-20
ENSG00000227470	7.074648709	-0.996926301	0.103780908	-9.606066456	7.54E-22	2.02E-20
ENSG00000198899	172897.135	0.755267936	0.078626226	9.605801641	7.56E-22	2.03E-20
ENSG00000174788	209.8922571	1.349584194	0.140509599	9.60492523	7.62E-22	2.04E-20
ENSG00000168393	1710.112014	0.536131141	0.055824963	9.603788499	7.71E-22	2.07E-20
ENSG00000126746	1609.549279	-0.462707429	0.048196173	-9.60050149	7.96E-22	2.13E-20
ENSG00000188536	103.9035444	1.524423139	0.158818535	9.598521604	8.11E-22	2.17E-20
ENSG00000142186	5816.534862	0.436708092	0.045511083	9.595642715	8.34E-22	2.23E-20
ENSG00000153560	6294.634118	-0.391846527	0.040839605	-9.594767699	8.41E-22	2.25E-20
ENSG00000171448	816.5120383	-0.452683598	0.047188889	-9.593012481	8.55E-22	2.29E-20
ENSG00000168487	2472.111606	0.740632671	0.077218587	9.591378239	8.69E-22	2.32E-20
ENSG00000181991	1464.595106	0.395092866	0.041196007	9.59056211	8.76E-22	2.34E-20
ENSG00000167565	2823.599801	0.523263984	0.054570469	9.588775689	8.91E-22	2.38E-20
ENSG00000065183	3246.082279	-0.488718439	0.050971758	-9.588024091	8.98E-22	2.39E-20
ENSG00000142168	13184.47068	0.547453966	0.057102647	9.587190756	9.05E-22	2.41E-20
ENSG00000169718	5842.888018	0.650874067	0.067896959	9.586203503	9.14E-22	2.43E-20
ENSG00000184160	252.9622299	1.407625994	0.146861093	9.584744082	9.27E-22	2.47E-20
ENSG00000008869	3137.509369	-0.42938196	0.044804267	-9.583506047	9.38E-22	2.49E-20
ENSG00000170315	27839.52643	0.435355751	0.045435789	9.581780394	9.54E-22	2.54E-20
ENSG00000174165	1786.007334	0.531865513	0.055509554	9.581513022	9.56E-22	2.54E-20
ENSG00000075340	396.3474438	-1.343225278	0.140200864	-9.58072041	9.64E-22	2.56E-20
ENSG00000168159	11628.08187	0.455174093	0.047515351	9.579516674	9.75E-22	2.59E-20
ENSG00000156374	482.7090938	-0.421370131	0.043998836	-9.576847229	1.00E-21	2.65E-20
ENSG00000152409	1820.669321	-0.516148078	0.053895974	-9.576746433	1.00E-21	2.65E-20
ENSG00000142534	63686.25069	0.559768667	0.058461301	9.575029254	1.02E-21	2.70E-20
ENSG00000267855	193.1822261	0.623393125	0.065122741	9.572587271	1.04E-21	2.76E-20
ENSG00000213213	105.3844507	0.784447002	0.08197192	9.569703852	1.07E-21	2.84E-20
ENSG00000186891	574.4806013	1.237037053	0.129319269	9.565759685	1.11E-21	2.94E-20
ENSG00000138346	614.6460558	-0.728114246	0.076142649	-9.562502172	1.15E-21	3.04E-20
ENSG00000134910	11591.60828	-0.452489253	0.047329514	-9.560403545	1.17E-21	3.10E-20
ENSG00000100290	818.0818052	0.910454625	0.095290573	9.554508912	1.24E-21	3.28E-20
ENSG00000197147	2112.866811	-0.594266369	0.062199436	-9.554208298	1.25E-21	3.28E-20
ENSG00000249751	190.4222939	0.765999346	0.080180681	9.553415269	1.25E-21	3.31E-20
ENSG00000102290	22.90783652	-2.251765872	0.235755199	-9.55128829	1.28E-21	3.37E-20
ENSG00000214274	709.3056523	0.85524922	0.089553808	9.550115587	1.30E-21	3.41E-20
ENSG00000131187	554.9220123	1.05184446	0.110184414	9.546218189	1.35E-21	3.54E-20
ENSG00000106991	7636.570856	0.567975208	0.059511047	9.544029843	1.37E-21	3.61E-20
ENSG00000274213	28.31834328	1.213077606	0.127103478	9.544015832	1.37E-21	3.61E-20
ENSG00000186566	3614.839605	-0.387518514	0.04063422	-9.536752832	1.47E-21	3.87E-20
ENSG00000115365	4736.732073	-0.464392706	0.048697454	-9.536283049	1.48E-21	3.88E-20
ENSG00000042493	11642.69106	0.685716426	0.071909582	9.535814346	1.49E-21	3.90E-20
ENSG00000168653	7348.561633	0.635480552	0.066653628	9.534072964	1.51E-21	3.96E-20
ENSG00000087470	5146.598228	-0.408545221	0.042870764	-9.529692945	1.58E-21	4.13E-20
ENSG00000125449	1143.883759	0.475589107	0.049906961	9.52951445	1.58E-21	4.14E-20
ENSG00000122970	1108.275137	-0.475591567	0.049910018	-9.528980088	1.59E-21	4.15E-20
ENSG00000229806	7.046804412	0.923465406	0.096920561	9.528064999	1.60E-21	4.19E-20
ENSG00000132952	1393.062589	-0.422394633	0.044339889	-9.526289821	1.63E-21	4.26E-20
ENSG00000165898	1060.811964	0.455891961	0.047858231	9.525884158	1.64E-21	4.27E-20
ENSG00000135722	296.9660882	0.733870574	0.077054344	9.524064968	1.67E-21	4.34E-20
ENSG00000129315	2797.845546	-0.426989756	0.04483355	-9.523889042	1.67E-21	4.35E-20
ENSG00000197050	781.4161005	-0.447631523	0.047003276	-9.523411147	1.68E-21	4.37E-20
ENSG00000251495	21.15546451	0.794773714	0.083501137	9.518118499	1.76E-21	4.59E-20
ENSG00000180767	28.20712869	1.008809678	0.106017081	9.515539042	1.81E-21	4.70E-20
ENSG00000135763	1571.617818	-0.523601186	0.055034143	-9.514115435	1.83E-21	4.77E-20
ENSG00000185238	1110.374835	-0.469197919	0.04931803	-9.513719866	1.84E-21	4.78E-20
ENSG00000136874	1180.260449	-0.496255846	0.052170201	-9.51224722	1.87E-21	4.85E-20
ENSG00000135837	5564.426676	-0.540350864	0.056811661	-9.511266787	1.88E-21	4.89E-20
ENSG00000174442	1336.226944	-0.498126294	0.052374802	-9.510800474	1.89E-21	4.91E-20
ENSG00000106723	7982.249787	-0.40085612	0.042147792	-9.510726517	1.89E-21	4.91E-20
ENSG00000198763	201878.943	0.795559323	0.083649377	9.510642573	1.89E-21	4.91E-20
ENSG00000113638	582.6391307	-0.46792004	0.049204939	-9.509615328	1.91E-21	4.96E-20
ENSG00000233757	47.79556873	-1.043348353	0.1097546	-9.506192508	1.98E-21	5.12E-20
ENSG00000273027	23.21038407	0.952161723	0.100186084	9.503931917	2.02E-21	5.23E-20
ENSG00000107104	2495.686324	-0.721599012	0.075941923	-9.501984995	2.06E-21	5.32E-20
ENSG00000081386	956.8136409	-0.455050437	0.047890813	-9.501831556	2.06E-21	5.33E-20
ENSG00000259605	84.12985078	1.055862738	0.111122242	9.5018128	2.06E-21	5.33E-20
ENSG00000196712	6601.828119	-0.608444825	0.064048211	-9.499794204	2.10E-21	5.43E-20
ENSG00000123933	5268.37889	0.534513437	0.056286222	9.496345904	2.17E-21	5.61E-20
ENSG00000173928	302.3856174	0.544283368	0.057317047	9.496012094	2.18E-21	5.62E-20
ENSG00000107863	4478.697607	-0.619687104	0.065262055	-9.49536612	2.19E-21	5.65E-20
ENSG00000087086	106822.7983	0.638261546	0.067220535	9.495038209	2.20E-21	5.67E-20
ENSG00000145725	3098.358898	-0.471006877	0.049606924	-9.494780943	2.21E-21	5.68E-20
ENSG00000106153	12548.01709	0.524180157	0.055208176	9.494611026	2.21E-21	5.68E-20
ENSG00000105698	7077.096858	0.46206394	0.048674836	9.492870985	2.25E-21	5.77E-20
ENSG00000173013	341.5194737	0.824475393	0.086863405	9.491631077	2.27E-21	5.84E-20
ENSG00000141002	5892.407646	0.4285582	0.045170954	9.48747288	2.37E-21	6.07E-20
ENSG00000133111	272.7118864	-0.500778179	0.052802059	-9.484065338	2.45E-21	6.27E-20
ENSG00000102882	5255.804928	0.486941016	0.051345332	9.483647153	2.46E-21	6.29E-20
ENSG00000198416	56.57198423	-0.768248413	0.081022303	-9.481937466	2.50E-21	6.39E-20
ENSG00000160539	126.3641564	0.801622081	0.084600452	9.475387687	2.66E-21	6.80E-20
ENSG00000104915	2158.095995	0.557979043	0.058891943	9.474624418	2.68E-21	6.85E-20
ENSG00000120800	2593.732978	-0.544013689	0.057427285	-9.47308744	2.72E-21	6.95E-20
ENSG00000175216	10302.70914	-0.496327866	0.052401326	-9.471666228	2.75E-21	7.04E-20
ENSG00000269388	19.84059663	1.057437976	0.11173521	9.463784708	2.97E-21	7.59E-20
ENSG00000162729	5964.452785	0.61912432	0.065426402	9.462912592	2.99E-21	7.64E-20
ENSG00000203668	2436.721897	-0.782461995	0.082707505	-9.460592476	3.06E-21	7.81E-20
ENSG00000131652	1989.90649	0.570100948	0.060264541	9.459973366	3.08E-21	7.85E-20
ENSG00000187257	2561.7562	-0.387061583	0.040918858	-9.459246932	3.10E-21	7.90E-20
ENSG00000159714	737.9514096	0.600340135	0.063479309	9.457256863	3.16E-21	8.05E-20
ENSG00000105711	520.8380046	0.827843005	0.087540579	9.456677289	3.18E-21	8.09E-20
ENSG00000205643	475.9367053	0.502495685	0.053136821	9.456638073	3.18E-21	8.09E-20
ENSG00000204435	3570.693866	0.536567529	0.056745916	9.455614867	3.21E-21	8.16E-20
ENSG00000164076	17.30682385	-2.414842431	0.255400357	-9.455125494	3.23E-21	8.20E-20
ENSG00000088881	1369.235613	0.992047433	0.104935761	9.453854696	3.27E-21	8.29E-20
ENSG00000268751	84.5002391	1.528046249	0.161638898	9.453456214	3.28E-21	8.32E-20
ENSG00000242114	204.6291785	0.72262599	0.076441009	9.453381137	3.28E-21	8.32E-20
ENSG00000165948	491.201619	0.647571713	0.068504382	9.452996943	3.29E-21	8.34E-20
ENSG00000180992	2945.926653	0.621418229	0.065742756	9.452269186	3.32E-21	8.40E-20
ENSG00000049769	343.0568137	0.715175708	0.075668581	9.451422179	3.34E-21	8.46E-20
ENSG00000103490	2490.545668	0.993433791	0.105124485	9.450070435	3.39E-21	8.57E-20
ENSG00000137674	17.02066361	-2.513291985	0.266063204	-9.446221611	3.51E-21	8.88E-20
ENSG00000255737	712.8757076	0.776387073	0.082207038	9.444289564	3.58E-21	9.04E-20
ENSG00000161835	387.6189017	0.801609247	0.084882908	9.443706184	3.60E-21	9.09E-20
ENSG00000122733	56.89601734	-1.608449866	0.170374658	-9.440663775	3.70E-21	9.35E-20
ENSG00000123473	1111.371711	-0.800459207	0.084819655	-9.43719006	3.83E-21	9.66E-20
ENSG00000178694	636.8769058	-0.372627009	0.039502372	-9.433028827	3.98E-21	1.00E-19
ENSG00000140983	4642.768759	0.584556135	0.061974711	9.432171949	4.02E-21	1.01E-19
ENSG00000146414	903.0534514	-0.797574153	0.084561603	-9.431871205	4.03E-21	1.01E-19
ENSG00000068079	2698.983854	0.809249824	0.085806072	9.431148678	4.06E-21	1.02E-19
ENSG00000198824	2005.257008	-0.518171079	0.054943195	-9.431032866	4.06E-21	1.02E-19
ENSG00000146463	5387.921463	-0.386120771	0.040943213	-9.430641697	4.08E-21	1.02E-19
ENSG00000116539	8651.919941	-0.601341294	0.063777664	-9.428713134	4.15E-21	1.04E-19
ENSG00000106692	1741.441059	-0.483136025	0.051251731	-9.426726057	4.23E-21	1.06E-19
ENSG00000088986	11246.28078	0.391480586	0.041535002	9.425317563	4.29E-21	1.08E-19
ENSG00000117036	3728.374814	-0.490296994	0.052034824	-9.422478153	4.41E-21	1.10E-19
ENSG00000164080	1984.130978	-0.401425131	0.042610143	-9.420881996	4.47E-21	1.12E-19
ENSG00000185000	3109.03954	0.592031815	0.06285645	9.418791757	4.56E-21	1.14E-19
ENSG00000169085	254.2297983	-1.613376254	0.171331192	-9.416710605	4.65E-21	1.16E-19
ENSG00000095970	1118.726474	0.777916342	0.08262843	9.414632977	4.75E-21	1.19E-19
ENSG00000187713	2551.50933	0.377800683	0.040134743	9.413307561	4.81E-21	1.20E-19
ENSG00000268089	70.16918804	-2.164986988	0.229992534	-9.413292481	4.81E-21	1.20E-19
ENSG00000196417	903.886072	-0.481137921	0.051116425	-9.412589431	4.84E-21	1.21E-19
ENSG00000125753	6520.714105	0.445829614	0.047384592	9.408746515	5.02E-21	1.25E-19
ENSG00000100379	711.9178205	0.616265615	0.065506399	9.407716279	5.07E-21	1.26E-19
ENSG00000131375	2637.432684	-0.438023924	0.046572187	-9.405268496	5.19E-21	1.29E-19
ENSG00000106077	3543.684662	0.685275178	0.072862546	9.405040244	5.20E-21	1.30E-19
ENSG00000142156	48912.45422	0.894867614	0.095152477	9.404564598	5.22E-21	1.30E-19
ENSG00000128059	1583.080699	-0.55667991	0.059209761	-9.401826595	5.36E-21	1.33E-19
ENSG00000112246	126.0457268	-1.708248001	0.181773186	-9.397689733	5.58E-21	1.39E-19
ENSG00000119655	9232.010498	0.595891394	0.063415396	9.396636062	5.63E-21	1.40E-19
ENSG00000207445	10.90783594	-1.664634626	0.177153548	-9.396563854	5.64E-21	1.40E-19
ENSG00000166479	3137.224534	-0.399408299	0.042508704	-9.395918051	5.67E-21	1.41E-19
ENSG00000272702	16.0106833	1.019498849	0.10855595	9.391459901	5.92E-21	1.47E-19
ENSG00000123353	2020.577135	0.476916928	0.050798324	9.388438277	6.09E-21	1.51E-19
ENSG00000086758	22187.77117	-0.43281315	0.04610726	-9.387093258	6.17E-21	1.53E-19
ENSG00000169230	2904.133264	0.464840928	0.049523038	9.386357206	6.21E-21	1.54E-19
ENSG00000196961	6655.595593	0.400292838	0.042648996	9.385750467	6.25E-21	1.55E-19
ENSG00000102743	503.1254161	-0.553820983	0.059007613	-9.385585199	6.26E-21	1.55E-19
ENSG00000239569	162.7795612	0.76092637	0.081089108	9.383829561	6.36E-21	1.57E-19
ENSG00000026297	3396.655874	0.666048173	0.070980601	9.38352404	6.38E-21	1.58E-19
ENSG00000254535	137.1614464	-0.87833415	0.093609011	-9.383008518	6.41E-21	1.58E-19
ENSG00000277791	7486.524367	0.742948129	0.079206803	9.379852468	6.61E-21	1.63E-19
ENSG00000062370	396.7786837	-0.511963617	0.054582123	-9.379694018	6.62E-21	1.63E-19
ENSG00000138246	4636.691847	-0.415232592	0.044281767	-9.377055721	6.78E-21	1.67E-19
ENSG00000106605	4254.751847	0.686076219	0.073170892	9.376354439	6.83E-21	1.68E-19
ENSG00000112695	5645.886377	0.510161546	0.054411325	9.376017694	6.85E-21	1.69E-19
ENSG00000146243	416.9649342	-0.572953527	0.061109299	-9.375881153	6.86E-21	1.69E-19
ENSG00000115289	944.4624353	0.385674471	0.04114009	9.374662842	6.94E-21	1.71E-19
ENSG00000036549	3190.082688	-0.465774955	0.049692477	-9.373148241	7.04E-21	1.73E-19
ENSG00000185633	1237.282293	1.106360866	0.118039513	9.372801016	7.06E-21	1.74E-19
ENSG00000125107	10304.87907	-0.558669136	0.059609401	-9.372164839	7.11E-21	1.74E-19
ENSG00000063761	553.4349321	0.456172047	0.048685669	9.369739679	7.27E-21	1.78E-19
ENSG00000111057	49502.70876	0.837417155	0.089381777	9.368991984	7.32E-21	1.80E-19
ENSG00000163349	5436.119718	-0.472642063	0.050455392	-9.367523449	7.43E-21	1.82E-19
ENSG00000080839	1117.255111	-0.666062419	0.071108556	-9.366839313	7.47E-21	1.83E-19
ENSG00000143543	10574.51954	0.475068341	0.050729801	9.364679747	7.63E-21	1.87E-19
ENSG00000183114	58.33213223	0.963051035	0.102841057	9.364460727	7.64E-21	1.87E-19
ENSG00000108518	32048.03834	0.499152432	0.05330465	9.364144205	7.67E-21	1.87E-19
ENSG00000066279	2046.387389	-0.967331642	0.103344197	-9.36028988	7.95E-21	1.94E-19
ENSG00000111358	1942.181138	-0.353119336	0.037731028	-9.358858081	8.06E-21	1.97E-19
ENSG00000168566	1061.373641	-0.403317937	0.043097916	-9.358177183	8.11E-21	1.98E-19
ENSG00000211450	3835.256866	0.563903544	0.060268301	9.356552924	8.24E-21	2.01E-19
ENSG00000130202	13987.93221	0.574228721	0.061377769	9.355646665	8.31E-21	2.03E-19
ENSG00000178605	2434.22111	0.555541894	0.059390061	9.354122246	8.43E-21	2.05E-19
ENSG00000180776	4918.387282	-0.521292177	0.055737306	-9.352661811	8.55E-21	2.08E-19
ENSG00000186020	1006.093274	-0.485159056	0.051876804	-9.352138503	8.59E-21	2.09E-19
ENSG00000185340	2209.208839	0.576930908	0.06170472	9.349866681	8.78E-21	2.13E-19
ENSG00000232372	33.13144193	-0.746888369	0.079903136	-9.347422513	8.98E-21	2.18E-19
ENSG00000112249	3751.630867	-0.565608241	0.060527465	-9.344654315	9.22E-21	2.24E-19
ENSG00000118496	1549.345313	-0.5242309	0.056107953	-9.343254777	9.34E-21	2.27E-19
ENSG00000174197	3422.569891	-0.508956444	0.054480474	-9.341997422	9.45E-21	2.29E-19
ENSG00000124570	6466.504103	0.535510385	0.05733904	9.339367883	9.69E-21	2.35E-19
ENSG00000213341	1789.32601	-0.372341806	0.03986776	-9.339421389	9.69E-21	2.35E-19
ENSG00000164182	730.8967102	0.486144829	0.052059145	9.338317521	9.79E-21	2.37E-19
ENSG00000204220	2257.01677	0.599122655	0.064158878	9.338109963	9.81E-21	2.37E-19
ENSG00000179331	41.53846916	-1.224663487	0.131159269	-9.337224087	9.89E-21	2.39E-19
ENSG00000227214	42.38709125	-0.850154785	0.091060501	-9.336153151	9.99E-21	2.42E-19
ENSG00000128513	1867.129544	-0.423676223	0.045384745	-9.335212161	1.01E-20	2.44E-19
ENSG00000198883	5.825908853	-1.761516234	0.188696525	-9.335181102	1.01E-20	2.44E-19
ENSG00000210140	24.29537497	1.059536344	0.113541927	9.331674835	1.04E-20	2.52E-19
ENSG00000144674	9602.366925	-0.526080588	0.056378818	-9.331174397	1.05E-20	2.53E-19
ENSG00000141756	10261.00316	0.717873818	0.076936607	9.330718395	1.05E-20	2.54E-19
ENSG00000064102	1928.099758	-0.540663583	0.057957388	-9.328639522	1.07E-20	2.58E-19
ENSG00000100106	1507.820904	0.455311083	0.048813001	9.327660215	1.08E-20	2.61E-19
ENSG00000107816	4858.792899	0.482801371	0.051764162	9.326942708	1.09E-20	2.62E-19
ENSG00000138835	3137.298282	0.422331337	0.045296418	9.323724849	1.12E-20	2.70E-19
ENSG00000196497	500.753552	0.549191955	0.058903301	9.323619248	1.12E-20	2.70E-19
ENSG00000116754	8663.154471	-0.341034851	0.036591888	-9.319957768	1.16E-20	2.80E-19
ENSG00000260257	412.6400244	0.713378087	0.076566942	9.317050829	1.20E-20	2.87E-19
ENSG00000056277	341.4026527	-0.528393654	0.056773264	-9.307086023	1.31E-20	3.15E-19
ENSG00000269403	3.933312524	1.221004374	0.131216428	9.305270615	1.34E-20	3.21E-19
ENSG00000114125	3831.949479	0.38911825	0.041817698	9.305109233	1.34E-20	3.21E-19
ENSG00000166741	5478.054144	0.842603883	0.09058432	9.301873464	1.38E-20	3.31E-19
ENSG00000220793	20.61074995	1.041828218	0.112005808	9.301555293	1.38E-20	3.32E-19
ENSG00000104852	9804.761525	0.572945045	0.061629231	9.296644352	1.45E-20	3.47E-19
ENSG00000130529	3891.119596	0.662860788	0.071301512	9.296588051	1.45E-20	3.47E-19
ENSG00000148655	292.2783799	0.815318263	0.087721349	9.294410871	1.48E-20	3.54E-19
ENSG00000187699	213.2235253	-1.171229432	0.126014335	-9.294414233	1.48E-20	3.54E-19
ENSG00000167680	1022.400413	0.868926555	0.093502876	9.293046262	1.50E-20	3.58E-19
ENSG00000163808	764.1728863	-0.84304543	0.090723814	-9.292438172	1.51E-20	3.60E-19
ENSG00000198336	16.34291257	0.754501418	0.081197922	9.29212724	1.51E-20	3.61E-19
ENSG00000272434	8.158293161	1.146756082	0.123417676	9.291668121	1.52E-20	3.62E-19
ENSG00000083838	767.3832343	0.546508924	0.058820447	9.291138651	1.53E-20	3.64E-19
ENSG00000126264	220.9868546	1.002616806	0.107912919	9.290980324	1.53E-20	3.64E-19
ENSG00000237758	12.22364529	0.962620789	0.103607743	9.291012017	1.53E-20	3.64E-19
ENSG00000226499	6.48468136	1.01173967	0.108897614	9.29074228	1.53E-20	3.65E-19
ENSG00000243678	3606.153601	0.770394221	0.082922243	9.290561821	1.53E-20	3.65E-19
ENSG00000132622	598.5507584	0.765337644	0.082389058	9.289311726	1.55E-20	3.69E-19
ENSG00000186130	1176.231946	-0.462100655	0.049749476	-9.288553188	1.56E-20	3.72E-19
ENSG00000254827	89.79712153	0.969914335	0.104429565	9.287737014	1.58E-20	3.74E-19
ENSG00000024048	4462.711223	-0.409798644	0.044130434	-9.286077919	1.60E-20	3.80E-19
ENSG00000069399	4063.365526	0.603120554	0.064950335	9.285872873	1.60E-20	3.80E-19
ENSG00000148356	1933.484396	0.449858277	0.048452384	9.284543788	1.62E-20	3.85E-19
ENSG00000178922	530.2972889	0.582003227	0.06272515	9.278626299	1.72E-20	4.07E-19
ENSG00000133247	838.0179326	0.63776994	0.068739163	9.278116186	1.73E-20	4.08E-19
ENSG00000181392	1212.847775	0.7240903	0.078050138	9.277245562	1.74E-20	4.12E-19
ENSG00000184384	1576.132735	-0.886305907	0.095549069	-9.275924047	1.76E-20	4.16E-19
ENSG00000125743	8419.67011	0.520522526	0.056123027	9.274669481	1.78E-20	4.21E-19
ENSG00000178057	3096.336212	0.539355242	0.058158206	9.273931897	1.79E-20	4.24E-19
ENSG00000138081	2193.408726	-0.480064747	0.051770951	-9.272859288	1.81E-20	4.28E-19
ENSG00000139146	3264.074395	-0.794487857	0.085681604	-9.272560534	1.82E-20	4.29E-19
ENSG00000160588	1098.931064	-0.602150766	0.064943989	-9.271847623	1.83E-20	4.31E-19
ENSG00000083312	7839.546268	-0.413385826	0.044589858	-9.27084858	1.85E-20	4.35E-19
ENSG00000163832	1324.887618	0.37968293	0.04095582	9.270548833	1.85E-20	4.36E-19
ENSG00000019995	1383.228172	-0.484031846	0.052213672	-9.270212792	1.86E-20	4.37E-19
ENSG00000188603	2377.463508	0.569310412	0.061413403	9.270133001	1.86E-20	4.37E-19
ENSG00000160396	15.83815927	0.833279894	0.089891278	9.269863649	1.86E-20	4.38E-19
ENSG00000255710	8.4999047	-1.050060281	0.113286179	-9.269094329	1.88E-20	4.41E-19
ENSG00000119541	4519.292216	-0.411382135	0.044394543	-9.266502237	1.92E-20	4.52E-19
ENSG00000166997	1089.52279	0.413600786	0.044659881	9.261126012	2.02E-20	4.75E-19
ENSG00000171988	4341.012342	-0.551668741	0.059579985	-9.259296415	2.06E-20	4.83E-19
ENSG00000163785	4005.12456	-0.346231871	0.03739533	-9.258692743	2.07E-20	4.85E-19
ENSG00000269386	147.2320764	0.637836317	0.068927819	9.253684875	2.17E-20	5.08E-19
ENSG00000249780	12.2973342	1.539085476	0.166327294	9.253354886	2.18E-20	5.10E-19
ENSG00000051523	4085.782024	0.907407579	0.098077028	9.251988976	2.20E-20	5.16E-19
ENSG00000231290	97.85325904	-1.60874342	0.173880768	-9.251991676	2.20E-20	5.16E-19
ENSG00000266696	2.695959413	2.16777839	0.234345961	9.250333923	2.24E-20	5.23E-19
ENSG00000160888	6822.551437	0.751882947	0.08129695	9.24859967	2.27E-20	5.32E-19
ENSG00000142459	1228.981979	0.471924682	0.051028763	9.248209359	2.28E-20	5.33E-19
ENSG00000116830	1556.994086	-0.539279427	0.058320736	-9.246787066	2.31E-20	5.40E-19
ENSG00000131188	231.0479547	0.961665532	0.104031141	9.244015985	2.37E-20	5.53E-19
ENSG00000171148	5612.744788	0.389937586	0.042182499	9.244060876	2.37E-20	5.53E-19
ENSG00000183628	240.907455	0.840554198	0.090929502	9.24402066	2.37E-20	5.53E-19
ENSG00000071243	620.8502907	-0.424681432	0.045941797	-9.243901283	2.38E-20	5.54E-19
ENSG00000123415	1951.455809	0.430255702	0.046546381	9.24359091	2.38E-20	5.55E-19
ENSG00000269958	352.2840592	0.497294804	0.053806584	9.242266794	2.41E-20	5.62E-19
ENSG00000171700	1148.529447	0.518244424	0.056074971	9.241991877	2.42E-20	5.63E-19
ENSG00000173545	2047.389577	0.41963286	0.045405563	9.241882108	2.42E-20	5.63E-19
ENSG00000100711	2952.821341	0.430246013	0.046558973	9.240882734	2.44E-20	5.68E-19
ENSG00000166171	1185.859631	0.568651732	0.061546524	9.239380157	2.48E-20	5.76E-19
ENSG00000203993	529.2125747	0.522511403	0.056563746	9.237567186	2.52E-20	5.85E-19
ENSG00000128626	1948.112176	0.64824276	0.070180159	9.236838013	2.54E-20	5.89E-19
ENSG00000103995	359.9733863	-0.587746868	0.063644261	-9.234876211	2.59E-20	5.99E-19
ENSG00000196110	163.2225017	-0.756106783	0.081878825	-9.234460582	2.60E-20	6.01E-19
ENSG00000183751	3505.697061	0.494284234	0.053543978	9.231369313	2.67E-20	6.19E-19
ENSG00000118454	1592.733891	-0.331351504	0.035898845	-9.230143934	2.70E-20	6.26E-19
ENSG00000163539	3354.405326	-0.480764234	0.052088427	-9.229770643	2.71E-20	6.27E-19
ENSG00000072274	9950.603725	-0.806423609	0.087373456	-9.229617893	2.72E-20	6.28E-19
ENSG00000043093	2556.659425	-0.433769017	0.047002148	-9.22870629	2.74E-20	6.33E-19
ENSG00000167785	1279.517728	-0.453333582	0.049128846	-9.22744204	2.77E-20	6.40E-19
ENSG00000160570	1869.255377	0.429337416	0.046543257	9.224481642	2.85E-20	6.58E-19
ENSG00000185883	2383.192328	0.53820665	0.058346196	9.224365739	2.85E-20	6.58E-19
ENSG00000127980	2027.38517	-0.436445938	0.047328362	-9.221657294	2.93E-20	6.75E-19
ENSG00000244486	844.0819153	0.85334501	0.092547867	9.220580031	2.95E-20	6.81E-19
ENSG00000075303	1311.310322	-0.408561846	0.044311971	-9.220123626	2.97E-20	6.84E-19
ENSG00000177600	37070.46274	0.666712914	0.072337067	9.216753531	3.06E-20	7.05E-19
ENSG00000175294	33.11593229	0.847735713	0.091989253	9.215595118	3.10E-20	7.12E-19
ENSG00000119431	1800.051675	0.538329568	0.058415544	9.215519271	3.10E-20	7.12E-19
ENSG00000127922	5090.877663	0.582786074	0.063257627	9.212898152	3.17E-20	7.30E-19
ENSG00000177917	951.7556506	-0.450528199	0.048902849	-9.21271882	3.18E-20	7.30E-19
ENSG00000133315	1249.741585	0.755025692	0.082000187	9.207609361	3.33E-20	7.66E-19
ENSG00000163795	944.4462473	0.484137672	0.052586372	9.20652362	3.37E-20	7.73E-19
ENSG00000250786	364.2542145	1.041713974	0.11321843	9.200922236	3.55E-20	8.14E-19
ENSG00000107443	685.742532	-0.585364984	0.063622532	-9.200592447	3.56E-20	8.16E-19
ENSG00000213339	1849.525801	0.651583001	0.070837965	9.198217347	3.64E-20	8.34E-19
ENSG00000230979	34.3168203	0.817945449	0.088932417	9.197382411	3.67E-20	8.40E-19
ENSG00000177830	4676.054091	0.451075685	0.049054325	9.195431464	3.73E-20	8.55E-19
ENSG00000188026	566.8671901	0.454065691	0.049379817	9.195369977	3.74E-20	8.55E-19
ENSG00000175305	540.4003794	-0.904694664	0.098403555	-9.193719352	3.79E-20	8.67E-19
ENSG00000262919	1100.066249	0.547237044	0.059538267	9.191349891	3.88E-20	8.86E-19
ENSG00000187860	259.1729957	0.586420803	0.063804177	9.190946905	3.89E-20	8.89E-19
ENSG00000196705	1313.009127	-0.506372175	0.055100061	-9.190047405	3.93E-20	8.96E-19
ENSG00000197191	144.8696365	1.01311705	0.110245842	9.189616855	3.94E-20	8.99E-19
ENSG00000007376	1811.841288	0.579981178	0.06311333	9.189519456	3.95E-20	9.00E-19
ENSG00000165916	6738.535745	0.462114918	0.050291597	9.188710261	3.98E-20	9.06E-19
ENSG00000166166	1250.295595	0.604723106	0.065817953	9.187813991	4.01E-20	9.13E-19
ENSG00000153201	8926.877997	-0.433488737	0.047193138	-9.185418723	4.10E-20	9.33E-19
ENSG00000175105	1182.201001	-0.4381267	0.047701311	-9.184793776	4.12E-20	9.38E-19
ENSG00000242612	1436.596097	0.665254182	0.072445984	9.182761365	4.20E-20	9.55E-19
ENSG00000137970	443.6641734	0.925418382	0.10080729	9.180074024	4.31E-20	9.79E-19
ENSG00000254505	194.8342177	0.512566133	0.055840162	9.179166315	4.34E-20	9.87E-19
ENSG00000143314	5415.586831	0.600001631	0.065375986	9.177706787	4.40E-20	1.00E-18
ENSG00000198355	4747.313305	0.631978554	0.068873128	9.17598165	4.47E-20	1.02E-18
ENSG00000107614	344.9144938	-0.681033301	0.074222051	-9.175619545	4.49E-20	1.02E-18
ENSG00000118655	867.6311437	-0.476567911	0.051949155	-9.173737498	4.57E-20	1.04E-18
ENSG00000159674	3213.675827	0.893498303	0.097429284	9.170736661	4.70E-20	1.06E-18
ENSG00000176428	272.7930688	0.783870791	0.085483193	9.169882003	4.74E-20	1.07E-18
ENSG00000100124	1496.404571	0.438502122	0.047822806	9.16930983	4.76E-20	1.08E-18
ENSG00000175467	3873.501846	0.574585467	0.062664124	9.169289037	4.76E-20	1.08E-18
ENSG00000161981	2388.967432	0.559494893	0.061019684	9.169088672	4.77E-20	1.08E-18
ENSG00000142765	1793.416623	0.760030461	0.082895499	9.168537185	4.79E-20	1.08E-18
ENSG00000101997	1627.333344	0.430959681	0.047011221	9.167166384	4.86E-20	1.10E-18
ENSG00000123901	27.42886674	-1.400796243	0.152839721	-9.165132137	4.95E-20	1.12E-18
ENSG00000196646	863.7245488	-0.428656151	0.046773303	-9.164547333	4.98E-20	1.12E-18
ENSG00000172262	2227.585359	-0.359118512	0.039186362	-9.164374802	4.98E-20	1.12E-18
ENSG00000005206	2484.321503	0.55438812	0.060496833	9.163919778	5.00E-20	1.13E-18
ENSG00000100151	1405.291046	0.521529387	0.056913076	9.163612714	5.02E-20	1.13E-18
ENSG00000217930	503.2474274	0.564750811	0.061633897	9.162990443	5.05E-20	1.14E-18
ENSG00000112742	1013.75054	-0.939536947	0.102544855	-9.162204637	5.08E-20	1.14E-18
ENSG00000105552	2564.754686	0.642508677	0.070131929	9.161428871	5.12E-20	1.15E-18
ENSG00000184709	262.0386115	1.585713849	0.173147459	9.15816993	5.28E-20	1.19E-18
ENSG00000160877	6213.977711	0.450189382	0.049157728	9.158059188	5.28E-20	1.19E-18
ENSG00000012061	3477.27545	0.423742402	0.046271999	9.157642063	5.30E-20	1.19E-18
ENSG00000252965	11.10669267	0.66410344	0.072549832	9.153755708	5.50E-20	1.23E-18
ENSG00000114395	1606.529084	0.562894731	0.061507354	9.151665531	5.61E-20	1.26E-18
ENSG00000099999	939.4860675	0.475309569	0.051949331	9.149483871	5.72E-20	1.28E-18
ENSG00000039123	4222.505037	-0.40127126	0.043857903	-9.149348915	5.73E-20	1.28E-18
ENSG00000226380	63.36384656	1.161261382	0.126933581	9.148574992	5.77E-20	1.29E-18
ENSG00000125968	802.5743939	0.903675644	0.098779426	9.148419686	5.78E-20	1.29E-18
ENSG00000176165	8.699727555	-2.85445851	0.312020277	-9.148310927	5.78E-20	1.29E-18
ENSG00000268603	10.38345735	0.898424582	0.098213881	9.147633464	5.82E-20	1.30E-18
ENSG00000182287	1657.492812	-0.516528574	0.056476306	-9.145934062	5.91E-20	1.32E-18
ENSG00000153339	3212.224433	-0.452524327	0.049490463	-9.143667189	6.04E-20	1.35E-18
ENSG00000196456	817.7298626	0.541782082	0.059254961	9.143235822	6.06E-20	1.35E-18
ENSG00000256338	42.98301501	0.733405601	0.080225748	9.141773263	6.14E-20	1.37E-18
ENSG00000160408	2942.442314	0.448114368	0.049019701	9.141515675	6.16E-20	1.37E-18
ENSG00000132600	1902.174669	0.432617056	0.047337679	9.138958011	6.31E-20	1.41E-18
ENSG00000155744	1469.637076	-0.458125163	0.050141676	-9.136614451	6.44E-20	1.44E-18
ENSG00000162576	8213.5324	0.865702556	0.094761808	9.13556391	6.51E-20	1.45E-18
ENSG00000134371	3901.358307	-0.421586386	0.046158886	-9.133374314	6.64E-20	1.48E-18
ENSG00000177485	3038.010725	-0.467866145	0.051225956	-9.133380468	6.64E-20	1.48E-18
ENSG00000136930	6961.336405	0.408504118	0.044731793	9.132299207	6.71E-20	1.49E-18
ENSG00000260238	60.54763054	0.754207015	0.082586604	9.132316597	6.70E-20	1.49E-18
ENSG00000011028	9313.84497	0.819789266	0.089769648	9.132143037	6.72E-20	1.49E-18
ENSG00000141646	4040.519352	-0.384841989	0.042141605	-9.132115039	6.72E-20	1.49E-18
ENSG00000146826	1161.144842	0.46103556	0.050485129	9.132106129	6.72E-20	1.49E-18
ENSG00000182871	12082.24135	0.734649772	0.080461408	9.130461257	6.82E-20	1.51E-18
ENSG00000173327	4673.935708	0.449043989	0.049188072	9.129123686	6.91E-20	1.53E-18
ENSG00000114654	459.4971559	1.218662714	0.133512453	9.127708187	7.00E-20	1.55E-18
ENSG00000104825	1238.010979	0.626629699	0.068653487	9.127427178	7.01E-20	1.55E-18
ENSG00000168411	2682.642435	-0.523630997	0.057373692	-9.126674192	7.06E-20	1.56E-18
ENSG00000176435	1158.873722	0.669594321	0.073389031	9.12390192	7.25E-20	1.60E-18
ENSG00000155287	1724.737195	0.420897497	0.046132476	9.123670195	7.26E-20	1.60E-18
ENSG00000163870	2216.693505	0.421012468	0.046152459	9.122211006	7.36E-20	1.63E-18
ENSG00000198876	5040.690746	-0.386341466	0.042365624	-9.119220539	7.57E-20	1.67E-18
ENSG00000162840	14.56438162	1.271176631	0.139396895	9.119117237	7.57E-20	1.67E-18
ENSG00000152242	2140.94439	-0.410666805	0.045037171	-9.118396966	7.62E-20	1.68E-18
ENSG00000090989	2608.270943	-0.306907269	0.033662841	-9.117093387	7.72E-20	1.70E-18
ENSG00000271869	47.81918159	0.918802127	0.100786398	9.116330604	7.77E-20	1.71E-18
ENSG00000116062	5562.106642	-0.462592966	0.050751941	-9.114783813	7.88E-20	1.73E-18
ENSG00000188848	13.38490327	-1.78787635	0.196150406	-9.114823606	7.88E-20	1.73E-18
ENSG00000102908	2591.932304	-0.760176469	0.083412577	-9.113451415	7.98E-20	1.76E-18
ENSG00000149489	206.3852559	0.67657234	0.074241589	9.113117719	8.00E-20	1.76E-18
ENSG00000172890	3554.89997	0.556488658	0.061064475	9.113132574	8.00E-20	1.76E-18
ENSG00000130305	1737.500809	0.515550209	0.05657421	9.112813195	8.03E-20	1.76E-18
ENSG00000115457	9324.432692	1.084290364	0.119002532	9.111489897	8.13E-20	1.78E-18
ENSG00000180626	543.8491365	-0.548066118	0.060176431	-9.107654042	8.42E-20	1.85E-18
ENSG00000254858	973.4311277	0.480205713	0.052748173	9.103741154	8.73E-20	1.91E-18
ENSG00000087448	2718.540955	-0.450893983	0.049530705	-9.103322457	8.76E-20	1.92E-18
ENSG00000180787	770.3578848	-0.454411832	0.049948699	-9.097570951	9.24E-20	2.02E-18
ENSG00000139292	141.0545995	-1.666119635	0.18315668	-9.096690516	9.31E-20	2.04E-18
ENSG00000168172	3638.811109	-0.595679875	0.065485543	-9.096356891	9.34E-20	2.04E-18
ENSG00000107854	4794.401525	-0.464930978	0.051119207	-9.095034987	9.46E-20	2.07E-18
ENSG00000167384	762.3658731	-0.394330394	0.043383134	-9.08948616	9.95E-20	2.18E-18
ENSG00000068137	2516.894784	0.625321469	0.068798056	9.08923173	9.97E-20	2.18E-18
ENSG00000179168	38.19865998	0.790887462	0.087018129	9.088766574	1.00E-19	2.19E-18
ENSG00000213839	196.141072	-0.551639339	0.060694352	-9.088808505	1.00E-19	2.19E-18
ENSG00000242689	27.32156229	-0.722122193	0.079457931	-9.088107168	1.01E-19	2.20E-18
ENSG00000136925	808.2599412	-0.61002088	0.067131854	-9.086906485	1.02E-19	2.22E-18
ENSG00000067182	7265.525845	0.374106745	0.041172753	9.086269811	1.02E-19	2.23E-18
ENSG00000128463	3994.573278	0.343404619	0.037794409	9.086122087	1.03E-19	2.24E-18
ENSG00000170310	1365.930616	0.425045288	0.046784458	9.085181363	1.04E-19	2.25E-18
ENSG00000238225	2.511184164	1.59260049	0.175314392	9.084254113	1.04E-19	2.27E-18
ENSG00000267280	37.85521816	1.132691257	0.124695036	9.083691638	1.05E-19	2.28E-18
ENSG00000178982	8912.251259	0.52209928	0.057481854	9.082853808	1.06E-19	2.30E-18
ENSG00000241431	29.58381046	0.955918875	0.10524907	9.082444856	1.06E-19	2.31E-18
ENSG00000088179	1379.435455	-0.432570745	0.047642184	-9.079574283	1.09E-19	2.37E-18
ENSG00000117155	2026.542775	-0.504779403	0.055594852	-9.079606862	1.09E-19	2.37E-18
ENSG00000272273	19.79818919	0.851729839	0.093838378	9.0765618	1.12E-19	2.43E-18
ENSG00000182492	47033.41732	0.775066197	0.085404842	9.075202068	1.13E-19	2.46E-18
ENSG00000184451	38.76945792	0.891031328	0.098208498	9.072853673	1.16E-19	2.51E-18
ENSG00000198453	684.9375398	-0.466702486	0.051439217	-9.07289244	1.16E-19	2.51E-18
ENSG00000134313	5819.209696	-0.451901663	0.049817724	-9.071102214	1.18E-19	2.55E-18
ENSG00000120526	1988.821369	-0.601597817	0.066323518	-9.070656012	1.18E-19	2.56E-18
ENSG00000127838	3952.093288	0.571862696	0.063047457	9.070353083	1.19E-19	2.57E-18
ENSG00000164535	1511.133084	0.328950947	0.03627058	9.069359962	1.20E-19	2.59E-18
ENSG00000133937	131.1705674	1.204356238	0.132807691	9.068422359	1.21E-19	2.61E-18
ENSG00000126756	2735.149144	0.441064902	0.048638814	9.068167367	1.21E-19	2.61E-18
ENSG00000131269	1370.439987	-0.323682131	0.035701349	-9.066383765	1.23E-19	2.66E-18
ENSG00000139505	2379.555215	-0.44641131	0.049241131	-9.065821593	1.24E-19	2.67E-18
ENSG00000176244	76.73203116	-1.197805075	0.132146935	-9.06419115	1.26E-19	2.71E-18
ENSG00000260806	48.92287045	0.720402606	0.079478345	9.064137009	1.26E-19	2.71E-18
ENSG00000110057	2801.814774	0.62282849	0.068725357	9.062571965	1.27E-19	2.74E-18
ENSG00000214185	8.522331127	-0.919891496	0.101527837	-9.060485479	1.30E-19	2.80E-18
ENSG00000267119	14.23985285	0.953593935	0.10528878	9.056937799	1.34E-19	2.89E-18
ENSG00000260778	61.29840528	0.728953705	0.080522126	9.052837285	1.39E-19	3.00E-18
ENSG00000130254	2971.321627	0.349016806	0.038555756	9.052262095	1.40E-19	3.01E-18
ENSG00000111790	2022.362888	-0.367316761	0.040579674	-9.051742535	1.41E-19	3.02E-18
ENSG00000136271	4720.087464	0.349905793	0.038662012	9.05037727	1.42E-19	3.06E-18
ENSG00000129226	85.92683483	0.917945343	0.101435076	9.049584995	1.44E-19	3.08E-18
ENSG00000090554	111.7627032	0.698289828	0.07717431	9.048215992	1.45E-19	3.12E-18
ENSG00000198324	1000.604421	0.514903377	0.056906654	9.0482103	1.45E-19	3.12E-18
ENSG00000137207	8739.560927	0.399197775	0.044119495	9.04810393	1.45E-19	3.12E-18
ENSG00000205106	10.01360749	1.310868485	0.14488324	9.047757935	1.46E-19	3.13E-18
ENSG00000171401	182.7370066	2.559160378	0.282853235	9.047661688	1.46E-19	3.13E-18
ENSG00000267500	29.70271007	-0.770754803	0.085219771	-9.044319147	1.51E-19	3.22E-18
ENSG00000125952	4272.165481	0.315755086	0.034913026	9.044047985	1.51E-19	3.23E-18
ENSG00000132471	8859.270625	0.491393858	0.054336994	9.043449521	1.52E-19	3.24E-18
ENSG00000175938	1117.179223	0.613064803	0.067795386	9.042869125	1.53E-19	3.26E-18
ENSG00000166025	2748.057633	-0.782086141	0.086504677	-9.040969428	1.55E-19	3.32E-18
ENSG00000198300	2587.698095	-1.693749125	0.187382245	-9.03900539	1.58E-19	3.37E-18
ENSG00000197020	811.6080363	-0.585226444	0.064758707	-9.03703102	1.61E-19	3.43E-18
ENSG00000167862	1587.948711	0.534260066	0.059121493	9.036647065	1.62E-19	3.44E-18
ENSG00000099899	1753.767189	0.542095438	0.059993766	9.035862736	1.63E-19	3.47E-18
ENSG00000106268	957.8442978	0.677087388	0.074938847	9.035198934	1.64E-19	3.49E-18
ENSG00000235500	5.460480002	-0.881915611	0.097619029	-9.034259227	1.65E-19	3.52E-18
ENSG00000257800	82.29427526	-0.79177154	0.087676014	-9.030651674	1.71E-19	3.63E-18
ENSG00000167157	504.6270498	0.912877997	0.10109401	9.029991001	1.72E-19	3.65E-18
ENSG00000107036	2063.954559	-0.462485149	0.051218114	-9.029718514	1.72E-19	3.66E-18
ENSG00000033100	4631.807039	0.420766479	0.046602041	9.028928159	1.73E-19	3.68E-18
[truncated: 58,489 more rows]
