# Supplementary material for: Untangling the clinicopathological significance of MRE11-RAD50-NBS1 complex in sporadic breast cancers
Source: NPJ Breast Cancer. 2021 Nov 15;7:143. doi: 10.1038/s41523-021-00350-5 (PMC8593132; doi:10.1038/s41523-021-00350-5)
Supplement: Supplementary file 4 — Supplementary Data 3 [file 41523_2021_350_MOESM4_ESM.csv]

	baseMean	log2FoldChange	lfcSE	stat	pvalue	padj
ENSG00000113522	5338.233621	-1.500243818	0.029572429	-50.73116564	0	0
ENSG00000047188	2757.568992	-1.226279054	0.039686043	-30.89950386	1.21E-209	2.78E-205
ENSG00000072364	9693.464227	-1.435417831	0.047247086	-30.38108703	9.77E-203	1.49E-198
ENSG00000113595	990.5157432	-1.240886265	0.041916918	-29.60347088	1.35E-192	1.55E-188
ENSG00000203688	142.7658546	6.448212829	0.220175561	29.2866874	1.53E-188	1.37E-184
ENSG00000217128	2831.982137	-1.39076722	0.047496623	-29.28139183	1.79E-188	1.37E-184
ENSG00000102854	1747.883476	6.67154378	0.231631832	28.80236162	2.00E-182	1.31E-178
ENSG00000198677	5563.301702	-1.112076333	0.039014875	-28.50390605	1.05E-178	6.01E-175
ENSG00000120733	7060.882772	-0.89816677	0.031525514	-28.49015484	1.55E-178	7.90E-175
ENSG00000172869	2822.267465	-1.453744143	0.051164239	-28.41328598	1.39E-177	6.35E-174
ENSG00000122008	1414.421348	-1.212468768	0.043297591	-28.0031459	1.49E-172	6.20E-169
ENSG00000164252	2731.23651	-0.894956805	0.031998412	-27.96878779	3.90E-172	1.49E-168
ENSG00000131437	1498.777728	-1.312135012	0.047170356	-27.81694085	2.71E-170	9.55E-167
ENSG00000151292	2368.231832	-1.062652576	0.038679091	-27.47356676	3.63E-166	1.19E-162
ENSG00000034510	64877.93285	1.858453607	0.068191599	27.25340991	1.51E-163	4.63E-160
ENSG00000113318	1472.018247	-1.083222773	0.040063974	-27.03732743	5.38E-161	1.54E-157
ENSG00000005513	414.6201939	5.03158158	0.186324401	27.0044157	1.31E-160	3.54E-157
ENSG00000173457	4500.490331	1.750082266	0.065144922	26.86444623	5.72E-159	1.46E-155
ENSG00000100300	6056.551558	1.807734839	0.067317228	26.8539701	7.58E-159	1.83E-155
ENSG00000168944	1524.239337	-1.069418617	0.040023432	-26.71981264	2.77E-157	6.35E-154
ENSG00000145868	2561.881593	-0.964238497	0.03612054	-26.6950186	5.38E-157	1.17E-153
ENSG00000198961	8312.743172	-1.172529401	0.044216429	-26.5179579	6.02E-155	1.25E-151
ENSG00000164209	2950.11122	-0.96881154	0.036548938	-26.50724161	8.00E-155	1.59E-151
ENSG00000113658	4503.783821	-1.04307921	0.039421912	-26.45937658	2.85E-154	5.44E-151
ENSG00000248538	92.28612748	6.7402366	0.256012707	26.32774238	9.23E-153	1.69E-149
ENSG00000132912	5999.454175	-0.995431457	0.037816775	-26.32248407	1.06E-152	1.80E-149
ENSG00000164219	2235.752416	-1.00782213	0.038286395	-26.32324448	1.04E-152	1.80E-149
ENSG00000140511	1716.560123	2.959583579	0.112923504	26.20874728	2.11E-151	3.46E-148
ENSG00000145743	1884.899828	-1.191993127	0.045498121	-26.19873286	2.75E-151	4.34E-148
ENSG00000272269	39.87074799	2.083851528	0.079795718	26.11482907	2.47E-150	3.78E-147
ENSG00000049883	819.4944737	-0.914557068	0.035186221	-25.99190903	6.11E-149	9.04E-146
ENSG00000181904	3523.312829	-0.998009067	0.03857839	-25.86964019	1.46E-147	2.10E-144
ENSG00000115138	52.32473473	3.557008044	0.138013709	25.77286023	1.79E-146	2.48E-143
ENSG00000164434	1332.258592	7.249065692	0.281319664	25.76807323	2.02E-146	2.73E-143
ENSG00000152942	1949.273235	-0.809673721	0.031523914	-25.68442894	1.74E-145	2.29E-142
ENSG00000115596	113.3152623	4.536178156	0.17664477	25.67966289	1.97E-145	2.51E-142
ENSG00000179967	734.4974657	1.823758899	0.07123266	25.60284722	1.42E-144	1.76E-141
ENSG00000104133	5632.264582	-1.094397508	0.042819812	-25.55820445	4.45E-144	5.37E-141
ENSG00000167614	917.3399582	4.80113927	0.189007197	25.40188593	2.40E-142	2.83E-139
ENSG00000037749	1418.982006	-1.59571249	0.063184738	-25.25471404	1.01E-140	1.15E-137
ENSG00000155545	1924.14676	-1.1443466	0.045561146	-25.11672097	3.27E-139	3.65E-136
ENSG00000169570	649.4196956	-1.384085176	0.055256731	-25.04826366	1.82E-138	1.99E-135
ENSG00000164187	2090.116931	-1.440686193	0.057608645	-25.00815963	4.98E-138	5.31E-135
ENSG00000100142	45.46161402	4.126491288	0.165361102	24.95442547	1.91E-137	1.99E-134
ENSG00000182600	379.0654782	3.752507168	0.150400588	24.9500831	2.13E-137	2.17E-134
ENSG00000188763	103.9897386	4.453058269	0.178920693	24.88844744	9.92E-137	9.89E-134
ENSG00000183696	705.8679684	1.859515095	0.07489367	24.82873515	4.39E-136	4.28E-133
ENSG00000145723	423.443968	-0.90700229	0.036597636	-24.78308427	1.36E-135	1.30E-132
ENSG00000140987	153.0942264	-1.103224366	0.044574991	-24.74985045	3.11E-135	2.91E-132
ENSG00000183386	1409.433095	1.333281572	0.053897954	24.73714622	4.26E-135	3.91E-132
ENSG00000123144	5501.263253	1.170592096	0.047480917	24.65394861	3.34E-134	3.00E-131
ENSG00000105372	44485.85267	1.538291579	0.062443757	24.6348337	5.35E-134	4.63E-131
ENSG00000240682	1274.167568	0.972989849	0.039495856	24.63523902	5.30E-134	4.63E-131
ENSG00000170523	64.45583528	5.427204032	0.221648474	24.48563679	2.10E-132	1.78E-129
ENSG00000113712	7937.729441	-1.099807602	0.044938208	-24.47377521	2.81E-132	2.34E-129
ENSG00000023902	2976.759225	1.511720292	0.061871216	24.43333753	7.57E-132	6.20E-129
ENSG00000261857	283.7504651	4.846501444	0.198556373	24.40869243	1.38E-131	1.11E-128
ENSG00000116691	1316.001864	1.434508166	0.058840328	24.37967655	2.81E-131	2.22E-128
ENSG00000031003	2284.472528	-1.066611043	0.043893963	-24.29972069	1.97E-130	1.53E-127
ENSG00000177034	1813.995501	-1.125968563	0.046355128	-24.29005417	2.50E-130	1.91E-127
ENSG00000156219	407.57761	6.082913495	0.250468289	24.28616217	2.75E-130	2.06E-127
ENSG00000075618	5230.711845	2.232375915	0.091997333	24.26565911	4.52E-130	3.34E-127
ENSG00000128283	4802.406189	1.755530102	0.072411753	24.24371788	7.70E-130	5.61E-127
ENSG00000092758	944.6314021	4.149304318	0.171359448	24.21403884	1.58E-129	1.12E-126
ENSG00000164713	3533.90423	1.118134384	0.046176946	24.21412612	1.58E-129	1.12E-126
ENSG00000067248	3632.865506	-0.97606545	0.040367541	-24.17946235	3.66E-129	2.54E-126
ENSG00000112851	7012.12444	-1.021049862	0.042340125	-24.11541905	1.72E-128	1.18E-125
ENSG00000225177	86.50292303	1.973985706	0.082032382	24.0634937	6.03E-128	4.07E-125
ENSG00000130332	1889.609006	1.41752479	0.058915195	24.0604277	6.49E-128	4.31E-125
ENSG00000085365	4673.80465	-1.103244697	0.045888428	-24.04189352	1.01E-127	6.65E-125
ENSG00000131668	111.286872	4.817598197	0.200523202	24.02514099	1.52E-127	9.81E-125
ENSG00000109618	971.0112315	-1.112318865	0.046368448	-23.98870146	3.65E-127	2.32E-124
ENSG00000065978	19756.14494	1.437100235	0.05995142	23.97107914	5.57E-127	3.50E-124
ENSG00000213397	130.8923704	1.566372785	0.065388092	23.95501607	8.19E-127	5.08E-124
ENSG00000151116	2389.362393	-1.077393952	0.044988866	-23.94801334	9.69E-127	5.92E-124
ENSG00000055147	1585.512604	-0.912267864	0.038278244	-23.83254233	1.54E-125	9.27E-123
ENSG00000112651	1679.565524	1.369146745	0.057660399	23.74501008	1.24E-124	7.37E-122
ENSG00000171159	2279.53943	1.424193516	0.060062818	23.71173331	2.73E-124	1.60E-121
ENSG00000184697	55.36256595	5.007003535	0.211192005	23.70830059	2.96E-124	1.72E-121
ENSG00000176973	1517.43027	1.29123721	0.054509188	23.68843223	4.74E-124	2.72E-121
ENSG00000151304	822.0230672	-0.937193163	0.039626972	-23.65038574	1.17E-123	6.62E-121
ENSG00000051128	2029.796277	1.748080108	0.073918101	23.64887756	1.21E-123	6.78E-121
ENSG00000166002	814.1406426	1.806758472	0.076422118	23.64182678	1.43E-123	7.91E-121
ENSG00000164180	1003.456219	-1.093429018	0.0462935	-23.61949318	2.43E-123	1.33E-120
ENSG00000175040	589.7142851	2.245861487	0.095109732	23.61337195	2.81E-123	1.52E-120
ENSG00000181617	3062.089704	6.192418017	0.262598463	23.58131856	5.99E-123	3.20E-120
ENSG00000130287	70.43553495	6.125679416	0.260678208	23.49900851	4.18E-122	2.20E-119
ENSG00000260807	221.6647812	3.563494502	0.151779535	23.47809604	6.83E-122	3.56E-119
ENSG00000120137	8235.57546	-1.344125786	0.057284661	-23.46397382	9.52E-122	4.90E-119
ENSG00000170871	4548.490319	-1.166552398	0.049805533	-23.42214487	2.54E-121	1.30E-118
ENSG00000262919	1100.066249	1.181362305	0.050467635	23.40831496	3.52E-121	1.77E-118
ENSG00000186832	3962.740362	5.290454933	0.22643479	23.36414349	9.90E-121	4.93E-118
ENSG00000164902	2594.511828	-0.686351436	0.029416927	-23.33185399	2.11E-120	1.04E-117
ENSG00000153914	4678.300117	-0.914867666	0.039231408	-23.3197768	2.79E-120	1.36E-117
ENSG00000198690	1134.253614	-1.101708623	0.047352293	-23.26621486	9.75E-120	4.71E-117
ENSG00000145725	3098.358898	-0.986629496	0.04246537	-23.23374293	2.08E-119	9.92E-117
ENSG00000197696	321.5699953	2.038883234	0.087977804	23.17497296	8.14E-119	3.85E-116
ENSG00000176055	575.3546752	-1.13708146	0.049068424	-23.17338439	8.45E-119	3.95E-116
ENSG00000186654	833.7056579	1.428750869	0.061686461	23.16149841	1.11E-118	5.16E-116
ENSG00000039319	3463.620735	-1.019388226	0.044106742	-23.1118457	3.52E-118	1.61E-115
ENSG00000205078	72.66759414	2.879581024	0.124756855	23.08154552	7.10E-118	3.22E-115
ENSG00000106268	957.8442978	1.474532755	0.063974176	23.04887443	1.51E-117	6.79E-115
ENSG00000174886	2428.78635	1.459909645	0.063346289	23.04649032	1.60E-117	7.10E-115
ENSG00000167526	46789.56638	1.494551333	0.064979322	23.0004143	4.62E-117	2.04E-114
ENSG00000077312	3662.609302	1.021471596	0.044487553	22.96083998	1.15E-116	5.01E-114
ENSG00000238266	44.77198353	5.742303787	0.250394373	22.93303844	2.18E-116	9.41E-114
ENSG00000113597	1379.263774	-0.834232336	0.036389254	-22.92523867	2.60E-116	1.12E-113
ENSG00000204248	187.3779022	3.418463835	0.149127328	22.92312137	2.73E-116	1.16E-113
ENSG00000067369	3688.644915	-1.121710222	0.048960633	-22.91045178	3.66E-116	1.54E-113
ENSG00000128309	2140.488197	1.44963193	0.063398771	22.86530034	1.03E-115	4.29E-113
ENSG00000186260	6898.011566	-1.431334841	0.062648632	-22.84702451	1.56E-115	6.46E-113
ENSG00000130598	102.8646847	3.085774999	0.135124263	22.83657222	1.99E-115	8.06E-113
ENSG00000203760	718.6730838	2.302644769	0.100829856	22.8369341	1.97E-115	8.06E-113
ENSG00000170955	963.8123959	1.888698664	0.082733116	22.82881083	2.37E-115	9.55E-113
ENSG00000172216	3527.321569	1.718585619	0.075291048	22.82589584	2.54E-115	1.01E-112
ENSG00000229891	136.9682894	2.671747544	0.117076675	22.82049389	2.87E-115	1.13E-112
ENSG00000142669	9528.095727	1.24041846	0.05451093	22.75540803	1.27E-114	4.97E-112
ENSG00000102243	697.3358788	5.714585571	0.251346469	22.73588963	1.98E-114	7.69E-112
ENSG00000171863	25288.72566	1.207982134	0.053407673	22.61813812	2.87E-113	1.11E-110
ENSG00000187051	2811.092694	1.368539044	0.060600573	22.58293907	6.38E-113	2.44E-110
ENSG00000142552	3145.180971	1.983456293	0.087853819	22.57677947	7.33E-113	2.78E-110
ENSG00000185955	20.02027625	2.731212927	0.121090507	22.55513659	1.20E-112	4.49E-110
ENSG00000112874	1416.133193	-1.577236174	0.069961139	-22.5444612	1.52E-112	5.67E-110
ENSG00000152463	26.46155408	4.868865449	0.216035854	22.53730275	1.79E-112	6.62E-110
ENSG00000136942	23131.01931	1.408763982	0.062595422	22.50586277	3.64E-112	1.33E-109
ENSG00000173660	5928.6303	1.222550848	0.054361628	22.48922425	5.29E-112	1.93E-109
ENSG00000086200	1914.697553	-0.85161345	0.037935603	-22.44892362	1.31E-111	4.73E-109
ENSG00000162385	1676.724243	1.095205525	0.048878708	22.40659723	3.39E-111	1.22E-108
ENSG00000127922	5090.877663	1.195704058	0.053424362	22.38125119	5.99E-111	2.13E-108
ENSG00000072803	3638.821152	-0.810353525	0.036213314	-22.37722666	6.56E-111	2.31E-108
ENSG00000198589	11171.65391	-1.499566117	0.067035412	-22.36976042	7.76E-111	2.71E-108
ENSG00000185262	2314.268702	1.329240851	0.05942237	22.36936766	7.82E-111	2.72E-108
ENSG00000189001	208.2423857	5.730107752	0.256188184	22.36679171	8.29E-111	2.86E-108
ENSG00000168653	7348.561633	1.281071533	0.057298986	22.35766513	1.02E-110	3.48E-108
ENSG00000121775	868.2872575	0.992078376	0.044389104	22.34959252	1.22E-110	4.14E-108
ENSG00000103187	7924.456515	1.723838441	0.077142629	22.34611984	1.32E-110	4.44E-108
ENSG00000066739	2671.686391	-1.00268525	0.044890519	-22.33623664	1.64E-110	5.50E-108
ENSG00000250479	1325.023647	1.688274674	0.075594355	22.33334308	1.75E-110	5.82E-108
ENSG00000131143	12618.12633	1.310938157	0.058726793	22.32265852	2.23E-110	7.34E-108
ENSG00000186827	235.9063785	1.949714925	0.087453445	22.29431824	4.20E-110	1.37E-107
ENSG00000174177	731.6139181	1.287603044	0.057943172	22.22182543	2.11E-109	6.87E-107
ENSG00000108518	32048.03834	1.0234223	0.046082618	22.20842355	2.85E-109	9.19E-107
ENSG00000163975	2175.516078	2.829576907	0.127565041	22.18144469	5.19E-109	1.66E-106
ENSG00000196196	262.7127935	3.831319708	0.173012388	22.14477103	1.17E-108	3.73E-106
ENSG00000148803	281.9041799	1.813254569	0.081911501	22.13675175	1.40E-108	4.43E-106
ENSG00000140265	1608.595724	-0.842752713	0.038072516	-22.13546143	1.44E-108	4.52E-106
ENSG00000176018	1707.852485	-0.992668553	0.044865015	-22.12567086	1.79E-108	5.58E-106
ENSG00000114547	330.7259275	4.645890091	0.210094594	22.11332529	2.35E-108	7.29E-106
ENSG00000254772	29.06982268	2.103056116	0.095120128	22.1094753	2.56E-108	7.89E-106
ENSG00000253348	32.70047957	3.786574542	0.171290874	22.1061079	2.76E-108	8.44E-106
ENSG00000145734	2984.239445	-1.282298088	0.058066767	-22.0831665	4.59E-108	1.39E-105
ENSG00000159459	2577.20232	-1.135740996	0.051439583	-22.07912543	5.02E-108	1.51E-105
ENSG00000167617	272.5986272	2.187808827	0.099118817	22.07258819	5.80E-108	1.74E-105
ENSG00000083444	11852.97847	1.456849258	0.066008503	22.07063008	6.05E-108	1.80E-105
ENSG00000204542	97.04920493	5.094677769	0.230885495	22.06581996	6.73E-108	1.99E-105
ENSG00000148362	1822.555651	1.531686872	0.069466126	22.04940677	9.68E-108	2.84E-105
ENSG00000134970	6520.211116	-1.021706515	0.046384338	-22.02697178	1.59E-107	4.64E-105
ENSG00000143256	2982.407553	1.421241349	0.064525863	22.02591776	1.63E-107	4.72E-105
ENSG00000134982	2534.697087	-1.083281411	0.049203737	-22.01624245	2.01E-107	5.80E-105
ENSG00000170442	465.0442648	3.675692656	0.167159273	21.98916387	3.66E-107	1.05E-104
ENSG00000158552	1312.150511	1.074592047	0.048870055	21.98876267	3.69E-107	1.05E-104
ENSG00000152939	2116.362846	-1.205075954	0.054806741	-21.98773247	3.77E-107	1.07E-104
ENSG00000266010	18.17829765	3.273044474	0.148864871	21.98668127	3.86E-107	1.09E-104
ENSG00000225200	130.8100607	1.875497055	0.085583116	21.91433471	1.90E-106	5.30E-104
ENSG00000144029	2396.827376	0.879949225	0.040165981	21.90782356	2.19E-106	6.08E-104
ENSG00000113441	5458.243471	-1.142333382	0.052177646	-21.89315663	3.02E-106	8.34E-104
ENSG00000270170	924.4148636	1.16154766	0.053057044	21.89243064	3.07E-106	8.42E-104
ENSG00000124102	324.9638462	5.287846735	0.241565361	21.88992132	3.24E-106	8.85E-104
ENSG00000105640	19552.64743	1.462381155	0.066855005	21.87392198	4.60E-106	1.25E-103
ENSG00000162881	93.3581342	2.484198096	0.113583561	21.87110601	4.90E-106	1.32E-103
ENSG00000164031	2484.681841	-0.980985198	0.044872115	-21.86179971	6.00E-106	1.61E-103
ENSG00000145740	4319.692581	-0.794589154	0.036357551	-21.85485904	6.99E-106	1.86E-103
ENSG00000114956	2482.319245	0.900242791	0.041219916	21.83999569	9.68E-106	2.56E-103
ENSG00000146232	1310.60456	1.309069621	0.059957289	21.83336927	1.12E-105	2.95E-103
ENSG00000175592	261.1972464	2.83891789	0.130248721	21.79612875	2.52E-105	6.62E-103
ENSG00000136280	2769.747691	1.005245922	0.046157507	21.77860091	3.70E-105	9.64E-103
ENSG00000101425	130.3388426	4.172234431	0.191627132	21.7726706	4.21E-105	1.09E-102
ENSG00000107833	1142.775863	1.637876021	0.075227782	21.77222259	4.25E-105	1.10E-102
ENSG00000176170	1819.135861	1.885367307	0.086617165	21.76667075	4.80E-105	1.23E-102
ENSG00000182175	1086.932315	2.698501946	0.124088303	21.74662623	7.44E-105	1.89E-102
ENSG00000188554	10685.18028	-0.939205599	0.043231667	-21.72494533	1.19E-104	3.02E-102
ENSG00000160256	698.7333005	1.574327073	0.072478932	21.72116833	1.29E-104	3.26E-102
ENSG00000145833	4761.048009	-0.706656165	0.032545786	-21.71267766	1.56E-104	3.90E-102
ENSG00000039123	4222.505037	-0.828721136	0.03817773	-21.70692564	1.76E-104	4.40E-102
ENSG00000100092	1225.149305	1.363252307	0.062833951	21.69610997	2.23E-104	5.53E-102
ENSG00000158887	118.8725259	2.957800894	0.136431857	21.67969381	3.19E-104	7.86E-102
ENSG00000143774	10843.09696	1.232212113	0.056942912	21.63942916	7.64E-104	1.87E-101
ENSG00000051523	4085.782024	1.883674615	0.087072876	21.63331105	8.73E-104	2.13E-101
ENSG00000141505	56.84729063	1.795446952	0.083042132	21.62091594	1.14E-103	2.77E-101
ENSG00000103355	69.89995447	7.61671019	0.352346491	21.61710245	1.24E-103	2.99E-101
ENSG00000164347	1956.09228	-0.871839014	0.040350397	-21.60670232	1.55E-103	3.73E-101
ENSG00000113163	2739.34585	-0.949044924	0.043946276	-21.59557094	1.98E-103	4.72E-101
ENSG00000164576	2826.083306	-0.780413619	0.036142436	-21.59272303	2.10E-103	5.00E-101
ENSG00000164338	1210.61207	-0.715422087	0.033134077	-21.59173146	2.15E-103	5.08E-101
ENSG00000054598	1722.929092	3.220522306	0.149251446	21.57782985	2.90E-103	6.82E-101
ENSG00000123685	105.5632289	1.697486748	0.078677452	21.57526334	3.07E-103	7.18E-101
ENSG00000157778	1950.699497	1.248097633	0.057877558	21.56444876	3.88E-103	9.02E-101
ENSG00000173230	15694.44412	-0.913756584	0.042381029	-21.5605096	4.22E-103	9.77E-101
ENSG00000186687	1035.798247	-0.833265061	0.03866573	-21.55048077	5.24E-103	1.21E-100
ENSG00000163064	952.0295325	3.896497641	0.18095616	21.53282671	7.67E-103	1.76E-100
ENSG00000163156	1966.510265	1.068777261	0.049646881	21.52758129	8.59E-103	1.96E-100
ENSG00000134802	2320.827685	1.810736177	0.084114254	21.52710266	8.68E-103	1.97E-100
ENSG00000174502	65.40695872	4.744701195	0.220444564	21.52333043	9.42E-103	2.13E-100
ENSG00000138780	1265.679659	-1.31532145	0.061161245	-21.50579931	1.37E-102	3.09E-100
ENSG00000167157	504.6270498	1.928069447	0.089802486	21.47011214	2.96E-102	6.63E-100
ENSG00000124159	36.55930971	4.083863536	0.190334853	21.45620456	4.00E-102	8.90E-100
ENSG00000196678	1476.678622	-1.078227712	0.050286815	-21.44155921	5.47E-102	1.21E-99
ENSG00000163735	121.6741587	4.796336022	0.223838666	21.42764747	7.38E-102	1.63E-99
ENSG00000117411	3844.328888	1.030558459	0.048131864	21.41114774	1.05E-101	2.31E-99
ENSG00000164331	989.9059631	-0.988924628	0.046226124	-21.39319814	1.55E-101	3.38E-99
ENSG00000124702	6579.136972	1.07757244	0.050376242	21.39048882	1.64E-101	3.56E-99
ENSG00000123066	10982.6304	-1.449816876	0.06788836	-21.35589766	3.44E-101	7.43E-99
ENSG00000029725	10489.50327	-1.442687735	0.067555993	-21.35543664	3.47E-101	7.47E-99
ENSG00000177600	37070.46274	1.353488967	0.063382019	21.35446275	3.54E-101	7.59E-99
ENSG00000276529	101.0908639	2.03493921	0.095315038	21.34961336	3.93E-101	8.39E-99
ENSG00000109846	4772.432337	3.181753856	0.149108019	21.33858307	4.98E-101	1.05E-98
ENSG00000146013	109.152381	4.296096051	0.201327924	21.33879869	4.96E-101	1.05E-98
ENSG00000132842	4495.720126	-0.693835659	0.032536557	-21.32480304	6.68E-101	1.41E-98
ENSG00000164329	2966.152872	-0.770425867	0.036167807	-21.30142615	1.10E-100	2.31E-98
ENSG00000116649	3968.83566	1.278901824	0.060244767	21.22843008	5.22E-100	1.09E-97
ENSG00000105880	166.5832289	3.230476239	0.152274319	21.21484604	6.97E-100	1.45E-97
ENSG00000241370	403.6179898	1.272452735	0.059983665	21.21332103	7.19E-100	1.49E-97
ENSG00000134352	33619.96033	-2.035758131	0.095983085	-21.20955103	7.80E-100	1.60E-97
ENSG00000147889	1315.348326	2.791506705	0.131725291	21.19188109	1.13E-99	2.32E-97
ENSG00000163946	5349.900475	-0.81912995	0.038689054	-21.17213709	1.73E-99	3.52E-97
ENSG00000115042	849.7758145	1.115357397	0.052744768	21.14631359	2.98E-99	6.05E-97
ENSG00000119661	1400.852799	-1.098090005	0.052071484	-21.08812586	1.02E-98	2.07E-96
ENSG00000221983	25918.82351	1.046429554	0.049675624	21.06525222	1.66E-98	3.33E-96
ENSG00000106692	1741.441059	-0.950794432	0.045164832	-21.05165449	2.21E-98	4.42E-96
ENSG00000100580	2667.998151	-0.97925856	0.046553037	-21.03533157	3.12E-98	6.21E-96
ENSG00000144481	70.96276751	4.509407169	0.214495129	21.02335465	4.01E-98	7.96E-96
ENSG00000185129	2518.166515	-1.024328018	0.048730033	-21.02046629	4.26E-98	8.42E-96
ENSG00000015475	1589.393514	1.02824633	0.048947449	21.00714836	5.64E-98	1.11E-95
ENSG00000140859	1173.481362	1.514971293	0.072165224	20.99309359	7.58E-98	1.49E-95
ENSG00000122694	2230.308048	1.811729962	0.086305184	20.99213368	7.74E-98	1.51E-95
ENSG00000198718	1670.496135	-1.131008886	0.053976371	-20.95377797	1.73E-97	3.37E-95
ENSG00000168140	1593.819709	1.727250499	0.082576107	20.91707341	3.74E-97	7.24E-95
ENSG00000172292	6091.106776	-1.557149387	0.074446207	-20.91643682	3.79E-97	7.31E-95
ENSG00000047346	5449.865001	-1.609105247	0.076965099	-20.90694695	4.63E-97	8.88E-95
ENSG00000105185	2888.286997	1.187961125	0.05694568	20.86130378	1.20E-96	2.30E-94
ENSG00000249992	668.7497708	2.688887793	0.128899751	20.86030253	1.23E-96	2.34E-94
ENSG00000126903	1925.153163	0.977329603	0.046867952	20.85283343	1.44E-96	2.72E-94
ENSG00000168268	3306.736318	1.624962547	0.077933036	20.8507537	1.50E-96	2.83E-94
ENSG00000140545	11140.17347	2.255786596	0.10820535	20.84727422	1.61E-96	3.03E-94
ENSG00000100815	4023.794016	-0.948442118	0.045591339	-20.80312059	4.06E-96	7.59E-94
ENSG00000083312	7839.546268	-0.818371525	0.039342367	-20.80127815	4.21E-96	7.86E-94
ENSG00000273472	351.3746983	-2.524590376	0.121438809	-20.7889916	5.44E-96	1.01E-93
ENSG00000160214	2250.154994	1.299423431	0.062576615	20.76532006	8.91E-96	1.65E-93
ENSG00000172466	9334.635352	-1.025488464	0.049452448	-20.73685965	1.61E-95	2.97E-93
ENSG00000257718	12.19307686	2.543145165	0.122671774	20.73129856	1.81E-95	3.32E-93
ENSG00000259374	28.40487578	4.928654229	0.237816448	20.72461463	2.08E-95	3.80E-93
ENSG00000160307	630.643625	3.512815514	0.169776377	20.69083799	4.19E-95	7.62E-93
ENSG00000134590	4041.937278	1.083634836	0.052393223	20.68272891	4.96E-95	8.98E-93
ENSG00000186603	163.6875969	3.128410017	0.151345877	20.67059962	6.37E-95	1.15E-92
ENSG00000168994	1782.203876	1.506613314	0.072897587	20.66753341	6.79E-95	1.22E-92
ENSG00000198643	170.7217059	4.022130518	0.194784155	20.64916683	9.93E-95	1.78E-92
ENSG00000157107	2303.415549	-0.942125825	0.04565644	-20.6351134	1.33E-94	2.37E-92
ENSG00000261175	425.251061	4.858360233	0.235532117	20.62716668	1.57E-94	2.78E-92
ENSG00000111647	2036.199322	-1.004487913	0.04872575	-20.61513511	2.01E-94	3.54E-92
ENSG00000197785	1356.100341	1.379240297	0.066904361	20.61510292	2.01E-94	3.54E-92
ENSG00000069482	221.8622874	3.719144193	0.180428768	20.61281154	2.11E-94	3.70E-92
ENSG00000176014	3373.24096	1.52092396	0.073818222	20.60363837	2.55E-94	4.46E-92
ENSG00000234753	58.13256482	2.359709012	0.114547342	20.60029473	2.73E-94	4.76E-92
ENSG00000205426	5295.715007	4.837505174	0.23483957	20.59919112	2.79E-94	4.85E-92
ENSG00000185640	42.4545753	4.342989469	0.210916269	20.5910596	3.30E-94	5.71E-92
ENSG00000171119	91.38346425	2.918629262	0.141767302	20.58746428	3.55E-94	6.13E-92
ENSG00000142409	1574.385089	1.27039774	0.061719193	20.58351168	3.86E-94	6.62E-92
ENSG00000149806	17335.97647	1.214056733	0.05902124	20.56982768	5.11E-94	8.75E-92
ENSG00000186007	84.46384245	4.852355584	0.236088639	20.55310921	7.22E-94	1.23E-91
ENSG00000113742	3301.673881	-1.394844311	0.067891426	-20.5452203	8.49E-94	1.44E-91
ENSG00000105700	3304.651151	0.764431263	0.037246377	20.52364065	1.32E-93	2.24E-91
ENSG00000163539	3354.405326	-0.947315773	0.046191281	-20.50854067	1.81E-93	3.05E-91
ENSG00000008517	2723.915108	2.0286436	0.098962396	20.49913581	2.19E-93	3.68E-91
ENSG00000169976	3951.191013	1.08597516	0.05298828	20.49462929	2.40E-93	4.02E-91
ENSG00000272549	14.92500281	3.850561125	0.187907827	20.49175486	2.55E-93	4.25E-91
ENSG00000104783	1881.080186	2.594035163	0.126761696	20.46387227	4.52E-93	7.51E-91
ENSG00000159884	257.2022199	1.393217616	0.068083156	20.46346985	4.56E-93	7.54E-91
ENSG00000196670	2178.114872	-0.800731032	0.039138282	-20.45902342	4.99E-93	8.24E-91
ENSG00000138592	3849.357396	-0.841067305	0.041122053	-20.45295046	5.65E-93	9.29E-91
ENSG00000254615	79.41718305	2.562560546	0.125349159	20.4433804	6.88E-93	1.13E-90
ENSG00000130255	23888.08932	1.364701102	0.066775969	20.43700922	7.84E-93	1.28E-90
ENSG00000102898	5379.094451	1.085937031	0.053157177	20.4287943	9.28E-93	1.51E-90
ENSG00000179271	2504.346208	1.489242533	0.072933286	20.41924366	1.13E-92	1.83E-90
ENSG00000269210	25.79373444	3.142666335	0.153909613	20.4189087	1.14E-92	1.83E-90
ENSG00000186684	82.62006129	3.399101325	0.166537469	20.41042984	1.35E-92	2.17E-90
ENSG00000071051	2963.731289	1.117543241	0.054761458	20.40747791	1.44E-92	2.30E-90
ENSG00000236882	57.86288653	3.609375538	0.17687107	20.40681686	1.45E-92	2.32E-90
ENSG00000157368	597.7130485	2.544372547	0.124868652	20.37639156	2.71E-92	4.31E-90
ENSG00000145388	1773.753579	-0.709320198	0.03485091	-20.35298946	4.37E-92	6.93E-90
ENSG00000162882	363.7117172	2.211121158	0.108649157	20.35101986	4.55E-92	7.19E-90
ENSG00000105202	8495.425308	1.342639442	0.065978862	20.34953925	4.69E-92	7.38E-90
ENSG00000168899	1154.625196	1.410668856	0.069398694	20.32702295	7.42E-92	1.16E-89
ENSG00000232818	23.94532893	2.086928517	0.102688464	20.32291099	8.06E-92	1.26E-89
ENSG00000235387	91.61291832	2.515696904	0.123845767	20.31314405	9.84E-92	1.53E-89
ENSG00000204446	14.67291576	3.29680793	0.162432791	20.29644331	1.38E-91	2.15E-89
ENSG00000204435	3570.693866	1.014393963	0.050011127	20.28336558	1.80E-91	2.79E-89
ENSG00000177105	3017.01233	0.89884942	0.044325377	20.27843814	1.99E-91	3.08E-89
ENSG00000126453	993.1640582	1.304197929	0.064317371	20.27753787	2.03E-91	3.12E-89
ENSG00000105193	35365.34024	1.275056793	0.062972721	20.24776409	3.72E-91	5.70E-89
ENSG00000163739	155.9750949	3.70684798	0.1831058	20.24429578	3.99E-91	6.10E-89
ENSG00000177192	1229.184588	1.117805026	0.05527298	20.22335356	6.10E-91	9.29E-89
ENSG00000141279	7429.594166	-1.026884648	0.050780744	-20.22192986	6.28E-91	9.53E-89
ENSG00000100056	1089.422965	0.874688241	0.043260941	20.21889087	6.68E-91	1.01E-88
ENSG00000136490	1287.37399	1.937380147	0.095824591	20.21798501	6.80E-91	1.03E-88
ENSG00000005075	2008.303299	1.155381859	0.057156632	20.21430972	7.33E-91	1.10E-88
ENSG00000166595	2157.77853	1.114169143	0.055133524	20.20856044	8.23E-91	1.23E-88
ENSG00000115590	92.14614847	2.863986334	0.141724238	20.20816176	8.30E-91	1.24E-88
ENSG00000013561	4250.912476	-0.761980945	0.03774245	-20.18896329	1.22E-90	1.82E-88
ENSG00000006016	549.0774002	2.889840669	0.143148162	20.18775958	1.25E-90	1.86E-88
ENSG00000148468	1538.937761	2.176730673	0.107850917	20.18277392	1.39E-90	2.05E-88
ENSG00000128915	2831.11674	-0.87687086	0.043495457	-20.1600562	2.20E-90	3.24E-88
ENSG00000102030	2138.418774	1.211931788	0.060152442	20.14767403	2.82E-90	4.15E-88
ENSG00000246228	78.81298584	3.968004978	0.196983438	20.14385075	3.05E-90	4.46E-88
ENSG00000144228	4553.555654	-1.244657089	0.061789067	-20.14364593	3.06E-90	4.47E-88
ENSG00000114904	1579.230431	-0.935993027	0.046469158	-20.14224202	3.15E-90	4.58E-88
ENSG00000177873	523.8618658	-1.072328349	0.05327209	-20.12927105	4.09E-90	5.93E-88
ENSG00000100416	1283.842215	1.069386393	0.053137	20.12508019	4.45E-90	6.44E-88
ENSG00000104980	1893.330826	1.018682898	0.050655776	20.10990602	6.04E-90	8.71E-88
ENSG00000134987	2229.445013	-0.723143787	0.035970849	-20.10360653	6.86E-90	9.86E-88
ENSG00000163820	4122.298757	-1.016081194	0.050543462	-20.10311836	6.93E-90	9.93E-88
ENSG00000214776	115.6393202	2.817791463	0.14017052	20.10259695	7.00E-90	1.00E-87
ENSG00000007080	2815.475809	1.320091381	0.065669211	20.10213562	7.07E-90	1.01E-87
ENSG00000156966	509.8242765	2.343794559	0.116661954	20.09047922	8.94E-90	1.27E-87
ENSG00000198729	609.3379686	3.82108013	0.190320199	20.07711294	1.17E-89	1.66E-87
ENSG00000011405	4465.794117	-1.053846202	0.05252968	-20.0619192	1.59E-89	2.24E-87
ENSG00000248905	1725.104442	-1.646935473	0.082127313	-20.05344395	1.88E-89	2.65E-87
ENSG00000228474	7216.472504	0.847471237	0.04231282	20.02871108	3.10E-89	4.34E-87
ENSG00000125970	9810.420967	0.866908546	0.043293865	20.02381967	3.42E-89	4.77E-87
ENSG00000177888	4213.920491	-1.248693468	0.062364116	-20.02262773	3.50E-89	4.87E-87
ENSG00000032219	1558.819483	-0.861103499	0.04301738	-20.01757212	3.87E-89	5.38E-87
ENSG00000167693	2096.578861	1.657437126	0.082847451	20.00589166	4.89E-89	6.78E-87
ENSG00000164609	3430.540359	-0.585875084	0.029288006	-20.00392519	5.09E-89	7.03E-87
ENSG00000132661	1150.868612	0.980953999	0.049045567	20.00086968	5.41E-89	7.45E-87
ENSG00000260618	86.93436704	-2.237014626	0.111856611	-19.99894863	5.62E-89	7.72E-87
ENSG00000118564	6973.325143	-0.85627045	0.042829051	-19.99274875	6.37E-89	8.72E-87
ENSG00000138688	5740.640026	-1.226662744	0.061364408	-19.98980802	6.76E-89	9.22E-87
ENSG00000144119	41.51436797	5.175614971	0.258994945	19.98345939	7.67E-89	1.04E-86
ENSG00000174373	1717.651122	-1.099749761	0.055035207	-19.98265879	7.80E-89	1.06E-86
ENSG00000164323	3460.243268	-0.879680304	0.044023087	-19.98224928	7.86E-89	1.06E-86
ENSG00000198816	2905.402472	1.357536071	0.06794526	19.97984964	8.25E-89	1.11E-86
ENSG00000183963	2914.929723	1.234016669	0.06178678	19.97217961	9.62E-89	1.29E-86
ENSG00000135736	437.4157753	1.390375986	0.069632286	19.96740404	1.06E-88	1.42E-86
ENSG00000167508	1625.310266	1.566998642	0.078489747	19.96437384	1.12E-88	1.50E-86
ENSG00000075624	289661.8492	0.886339168	0.044420139	19.95354343	1.40E-88	1.86E-86
ENSG00000231106	197.685732	3.548272835	0.177861427	19.94964785	1.51E-88	2.01E-86
ENSG00000116138	2331.147081	-0.806710719	0.04048947	-19.92396366	2.52E-88	3.34E-86
ENSG00000163870	2216.693505	0.810935444	0.040739196	19.90553366	3.64E-88	4.82E-86
ENSG00000112280	62.15191815	4.720257613	0.237205711	19.8994265	4.12E-88	5.42E-86
ENSG00000005700	4623.064166	-0.863976019	0.043447408	-19.88555937	5.43E-88	7.13E-86
ENSG00000106244	6635.24271	0.858474829	0.043176931	19.88271988	5.74E-88	7.52E-86
ENSG00000253831	20.24275317	4.383117262	0.220492511	19.87875793	6.22E-88	8.12E-86
ENSG00000143178	245.0195433	1.593571837	0.080165165	19.87860737	6.23E-88	8.12E-86
ENSG00000140848	1619.050465	1.081730908	0.054453494	19.86522507	8.14E-88	1.06E-85
ENSG00000081923	6145.382191	-1.437754021	0.072398409	-19.85891734	9.23E-88	1.20E-85
ENSG00000177868	831.8414221	0.91256525	0.045955791	19.8574595	9.50E-88	1.23E-85
ENSG00000268496	20.4539473	4.638772075	0.233706216	19.84873208	1.13E-87	1.46E-85
ENSG00000140992	2628.733029	-0.86203249	0.043450001	-19.83964245	1.35E-87	1.74E-85
ENSG00000273209	16.26536137	2.80595595	0.141522652	19.8269034	1.74E-87	2.23E-85
ENSG00000104979	4454.794436	1.077797995	0.054371323	19.82291267	1.89E-87	2.41E-85
ENSG00000164106	323.838311	4.2710766	0.215477292	19.82146961	1.94E-87	2.48E-85
ENSG00000071626	5850.004859	0.692990284	0.034963691	19.82028391	1.99E-87	2.53E-85
ENSG00000148225	697.8845382	-1.198226542	0.060464638	-19.81698017	2.12E-87	2.69E-85
ENSG00000099901	3694.295141	1.036245817	0.052319056	19.80627883	2.63E-87	3.32E-85
ENSG00000204120	5811.112875	-0.678527772	0.034265378	-19.80213862	2.85E-87	3.59E-85
ENSG00000125878	37.3448773	2.478396483	0.125175653	19.79934936	3.02E-87	3.79E-85
ENSG00000128833	4309.372329	-1.289436299	0.065172204	-19.7850652	4.00E-87	5.02E-85
ENSG00000171858	19786.26048	1.245886111	0.062985962	19.78037761	4.39E-87	5.49E-85
ENSG00000160191	573.0399102	2.119517723	0.107187757	19.77387882	5.00E-87	6.23E-85
ENSG00000267534	896.3414469	1.052010164	0.053225886	19.76500987	5.96E-87	7.40E-85
ENSG00000172336	1777.882667	1.053848458	0.053334309	19.75929702	6.67E-87	8.27E-85
ENSG00000253797	2271.67785	-0.961592994	0.048665764	-19.75912674	6.70E-87	8.27E-85
ENSG00000198467	7238.348267	1.774275421	0.089915932	19.7326034	1.13E-86	1.40E-84
ENSG00000255974	868.9479792	-5.261251086	0.26668388	-19.72841808	1.23E-86	1.51E-84
ENSG00000006015	1133.891923	1.55953705	0.079098819	19.71631275	1.56E-86	1.92E-84
ENSG00000099795	3578.109081	1.334734968	0.067717777	19.71025965	1.76E-86	2.15E-84
ENSG00000175701	561.3833306	1.437300495	0.072936937	19.70607161	1.91E-86	2.33E-84
ENSG00000213977	1644.174983	1.025576628	0.052065477	19.69782464	2.25E-86	2.74E-84
ENSG00000160999	306.5479223	1.504999992	0.076415935	19.69484491	2.39E-86	2.90E-84
ENSG00000183837	77.03949468	3.40918438	0.173111908	19.69352902	2.45E-86	2.96E-84
ENSG00000241553	7505.039535	0.814917328	0.041384354	19.69143545	2.55E-86	3.08E-84
ENSG00000186897	47.35141347	3.89572211	0.197895354	19.68576844	2.86E-86	3.44E-84
ENSG00000175602	919.2617252	1.897750699	0.096437096	19.67863802	3.29E-86	3.95E-84
ENSG00000145780	2734.103834	-0.93369085	0.047466457	-19.6705401	3.86E-86	4.62E-84
ENSG00000117013	194.9699235	2.697491128	0.137144155	19.66901997	3.97E-86	4.75E-84
ENSG00000125733	2345.635306	1.010864875	0.051445813	19.64911836	5.88E-86	7.01E-84
ENSG00000280403	14.38181867	3.864921533	0.196786305	19.64019569	7.01E-86	8.33E-84
ENSG00000166289	668.8521136	1.927054643	0.098152594	19.63325222	8.04E-86	9.53E-84
ENSG00000205704	17.21389615	2.454108646	0.125165169	19.60696149	1.35E-85	1.59E-83
ENSG00000167641	221.7628703	2.31281975	0.118095614	19.58429841	2.10E-85	2.48E-83
ENSG00000236279	27.04344386	3.709154836	0.189474764	19.57598344	2.48E-85	2.91E-83
ENSG00000135069	1055.16344	3.300013476	0.168627207	19.56987569	2.79E-85	3.28E-83
ENSG00000104825	1238.010979	1.21071962	0.061867531	19.56954816	2.81E-85	3.29E-83
ENSG00000119185	2449.310196	0.730776345	0.037348025	19.56666659	2.98E-85	3.47E-83
ENSG00000259144	11.43338961	5.214378731	0.266506054	19.56570458	3.03E-85	3.53E-83
ENSG00000099804	2397.742908	1.118732802	0.057180586	19.56490622	3.08E-85	3.58E-83
ENSG00000074621	1141.937852	-0.98995618	0.050620386	-19.55647224	3.63E-85	4.21E-83
ENSG00000116685	4191.151159	0.90776348	0.046446477	19.54429156	4.61E-85	5.33E-83
ENSG00000143947	29030.96525	0.965152529	0.049391707	19.54078113	4.94E-85	5.69E-83
ENSG00000135925	122.7311496	2.632438951	0.134747643	19.53606674	5.42E-85	6.23E-83
ENSG00000165105	4346.95577	-1.640710775	0.083996487	-19.53308804	5.75E-85	6.59E-83
ENSG00000143452	233.8320988	5.142744631	0.263328295	19.52978367	6.13E-85	7.01E-83
ENSG00000269404	339.6316739	3.663837128	0.187714463	19.51813977	7.70E-85	8.78E-83
ENSG00000279010	521.8995704	2.308100482	0.118344126	19.50329569	1.03E-84	1.17E-82
ENSG00000128298	141.6173672	2.397048115	0.122921829	19.50058936	1.09E-84	1.23E-82
ENSG00000139218	7689.307254	-0.782629058	0.040141682	-19.4966683	1.17E-84	1.33E-82
ENSG00000091009	1776.989089	-0.611083636	0.031365203	-19.48285296	1.53E-84	1.73E-82
ENSG00000128805	335.9990453	1.548043983	0.079459944	19.48206747	1.56E-84	1.76E-82
ENSG00000184599	75.75074344	3.460130098	0.177667506	19.47531195	1.78E-84	2.00E-82
ENSG00000153922	4098.241594	-1.13280337	0.05820443	-19.46249392	2.28E-84	2.56E-82
ENSG00000179085	1348.992094	1.457842178	0.07492468	19.45743627	2.52E-84	2.82E-82
ENSG00000088386	188.9406021	4.61751901	0.237407735	19.44974122	2.93E-84	3.27E-82
ENSG00000273899	275.8330623	0.985888324	0.050693982	19.44783755	3.04E-84	3.38E-82
ENSG00000138078	3983.79999	-0.847074388	0.043556909	-19.44753232	3.06E-84	3.40E-82
ENSG00000168538	2897.144648	-0.750471769	0.038598063	-19.44324943	3.32E-84	3.68E-82
ENSG00000131686	42.06612913	5.686661747	0.292535036	19.43925019	3.59E-84	3.97E-82
ENSG00000279369	131.6504615	1.699685857	0.087458911	19.43410723	3.97E-84	4.38E-82
ENSG00000065371	222.7688451	5.364695946	0.27610581	19.42985533	4.32E-84	4.75E-82
ENSG00000135617	980.7844057	1.116676931	0.057473955	19.42926912	4.37E-84	4.79E-82
ENSG00000085224	6255.303757	-0.96610119	0.049755189	-19.41709399	5.53E-84	6.06E-82
ENSG00000135940	5279.020646	1.139551838	0.058726086	19.40452554	7.07E-84	7.72E-82
ENSG00000149043	450.9359334	3.757179875	0.193804463	19.38644666	1.00E-83	1.09E-81
ENSG00000224631	185.0346226	1.553318244	0.080154443	19.3790661	1.16E-83	1.26E-81
ENSG00000146090	45.95487266	3.780993425	0.195158463	19.37396602	1.28E-83	1.39E-81
ENSG00000134825	3948.216445	0.946499576	0.048859224	19.37197317	1.33E-83	1.44E-81
ENSG00000198894	3063.742375	-0.900839139	0.0465792	-19.33994445	2.48E-83	2.67E-81
ENSG00000133302	658.8450554	-0.877860712	0.045393287	-19.33899877	2.52E-83	2.72E-81
ENSG00000130204	3968.743652	1.078881075	0.055788355	19.338822	2.53E-83	2.72E-81
ENSG00000141985	5615.463376	0.831313385	0.043029487	19.31962128	3.67E-83	3.94E-81
ENSG00000179066	86.59069387	3.670560068	0.190076917	19.31091967	4.35E-83	4.65E-81
ENSG00000198730	4845.608788	-0.794919768	0.041187139	-19.30019394	5.35E-83	5.71E-81
ENSG00000275719	17.39008819	1.672283308	0.086651275	19.29900411	5.48E-83	5.83E-81
ENSG00000174912	41.29819559	-1.316595299	0.068224163	-19.29807904	5.57E-83	5.92E-81
ENSG00000197756	40515.45773	1.060676402	0.055004206	19.28355066	7.38E-83	7.82E-81
ENSG00000105258	1447.651691	1.070340706	0.05552613	19.27634269	8.49E-83	8.97E-81
ENSG00000106803	4702.336992	0.879523816	0.045631828	19.2743499	8.82E-83	9.30E-81
ENSG00000272821	257.885902	1.336857519	0.069383023	19.26779003	1.00E-82	1.05E-80
ENSG00000182899	29584.93317	0.991447437	0.051457604	19.26726767	1.01E-82	1.06E-80
ENSG00000106400	4198.935339	1.093511711	0.056767085	19.26312955	1.10E-82	1.15E-80
ENSG00000145194	830.0644357	1.515089534	0.078712649	19.24836159	1.46E-82	1.52E-80
ENSG00000115365	4736.732073	-0.846129771	0.043981454	-19.23833104	1.77E-82	1.84E-80
ENSG00000233927	13135.67328	1.324365891	0.068874182	19.22877114	2.13E-82	2.21E-80
ENSG00000263961	294.5519298	3.275095111	0.170368991	19.22354002	2.35E-82	2.44E-80
ENSG00000187193	2186.468005	2.047070113	0.106518229	19.21802624	2.62E-82	2.71E-80
ENSG00000165118	1471.076124	-0.944704821	0.049162503	-19.21596274	2.72E-82	2.81E-80
ENSG00000183444	266.3551201	1.746548464	0.090897957	19.21438644	2.81E-82	2.89E-80
ENSG00000227036	401.6489815	2.585443005	0.134653635	19.20069228	3.65E-82	3.75E-80
ENSG00000257704	689.5444269	1.360640444	0.070866644	19.20001235	3.70E-82	3.80E-80
ENSG00000230257	57.24123855	5.854335773	0.305026121	19.19289981	4.24E-82	4.34E-80
ENSG00000138190	1963.175102	-1.088740247	0.056738541	-19.18872468	4.60E-82	4.70E-80
ENSG00000109436	26839.72031	-2.139048432	0.111478371	-19.18801308	4.66E-82	4.75E-80
ENSG00000151148	4058.265837	-0.678839683	0.035385198	-19.18428361	5.01E-82	5.09E-80
ENSG00000169519	872.3446292	-0.818898631	0.042692839	-19.18117086	5.32E-82	5.39E-80
ENSG00000110063	1058.726542	0.986101871	0.051418493	19.17796117	5.66E-82	5.72E-80
ENSG00000204392	2433.253679	0.978973364	0.051050255	19.17665975	5.80E-82	5.86E-80
ENSG00000108107	41057.74436	1.262289937	0.065824794	19.17651176	5.82E-82	5.86E-80
ENSG00000261040	172.4600154	3.099911884	0.161713835	19.16911979	6.70E-82	6.74E-80
ENSG00000263142	303.4521644	-1.2583895	0.065688907	-19.15680369	8.49E-82	8.52E-80
ENSG00000089199	855.3450316	-5.450981451	0.284597005	-19.15333385	9.08E-82	9.09E-80
ENSG00000116898	3722.481528	0.947861382	0.049493429	19.15125703	9.45E-82	9.44E-80
ENSG00000140526	15368.9299	-1.785987108	0.093296181	-19.14319622	1.10E-81	1.10E-79
ENSG00000099385	2895.363048	1.169006594	0.061067119	19.14297943	1.11E-81	1.10E-79
ENSG00000196233	1942.4667	-1.084705151	0.05666417	-19.14269916	1.11E-81	1.11E-79
ENSG00000160318	26.4634651	1.982350662	0.103616192	19.13166875	1.38E-81	1.36E-79
ENSG00000099977	1329.270786	1.255935832	0.06566582	19.12617305	1.53E-81	1.51E-79
ENSG00000230979	34.3168203	1.539469358	0.080498955	19.1240912	1.59E-81	1.57E-79
ENSG00000166441	37751.05969	1.077631544	0.056356912	19.12155074	1.67E-81	1.64E-79
ENSG00000137449	2681.56538	-1.490690436	0.07809305	-19.08864415	3.14E-81	3.08E-79
ENSG00000090097	1704.248594	1.095959341	0.057419722	19.08681039	3.25E-81	3.18E-79
ENSG00000129315	2797.845546	-0.771945351	0.040496629	-19.06196568	5.23E-81	5.11E-79
ENSG00000076108	8538.723781	-0.776685154	0.04074835	-19.06053006	5.37E-81	5.24E-79
ENSG00000227507	670.9325302	2.808687488	0.14742252	19.05195683	6.33E-81	6.16E-79
ENSG00000196503	123.4057311	2.611628775	0.137115697	19.04689855	6.97E-81	6.77E-79
ENSG00000175595	951.848328	-0.953092197	0.050040396	-19.04645593	7.03E-81	6.82E-79
ENSG00000147123	5151.893247	1.044249901	0.054827241	19.04618729	7.07E-81	6.83E-79
ENSG00000178982	8912.251259	0.989875314	0.051972477	19.04614479	7.07E-81	6.83E-79
ENSG00000188419	1600.14544	-0.950556233	0.0499185	-19.04216348	7.63E-81	7.35E-79
ENSG00000122490	2561.793669	1.020913083	0.053615515	19.04137423	7.75E-81	7.45E-79
ENSG00000133048	6931.375964	3.132471537	0.164525843	19.03938907	8.05E-81	7.72E-79
ENSG00000166734	7988.765086	-0.835523025	0.043924696	-19.02171455	1.13E-80	1.08E-78
ENSG00000185633	1237.282293	2.10951803	0.110907254	19.02055949	1.15E-80	1.10E-78
ENSG00000100387	3294.383414	0.851408905	0.044770821	19.01704905	1.23E-80	1.17E-78
ENSG00000140522	17.27609031	5.284841698	0.278024013	19.00858002	1.45E-80	1.38E-78
ENSG00000186496	427.6201702	-1.300302979	0.068430947	-19.00168046	1.65E-80	1.57E-78
ENSG00000145592	35673.58356	1.114141555	0.058641427	18.99922299	1.73E-80	1.64E-78
ENSG00000158717	836.4640214	1.094345552	0.057625872	18.99052479	2.04E-80	1.93E-78
ENSG00000099956	4512.311757	0.808426246	0.042574074	18.9886984	2.12E-80	2.00E-78
ENSG00000213261	41.16887557	1.522466147	0.0801943	18.98471769	2.28E-80	2.15E-78
ENSG00000176678	120.3809874	2.069473175	0.109062108	18.97518042	2.74E-80	2.57E-78
ENSG00000116670	1861.138993	1.172759435	0.061818062	18.97114526	2.95E-80	2.77E-78
ENSG00000106397	4847.398557	1.140385114	0.060112234	18.97093227	2.97E-80	2.78E-78
ENSG00000231367	148.8080144	3.028841151	0.159680774	18.96810168	3.13E-80	2.92E-78
ENSG00000021776	4224.866096	-0.791373208	0.041722293	-18.9676344	3.16E-80	2.94E-78
ENSG00000105889	38.00953228	2.541091132	0.13397656	18.96668445	3.22E-80	2.99E-78
ENSG00000087088	2569.064295	0.997087369	0.052572975	18.96577783	3.27E-80	3.04E-78
ENSG00000233954	126.9513953	1.131967265	0.059685923	18.96539772	3.30E-80	3.05E-78
ENSG00000231747	62.71272832	1.770843119	0.093383571	18.96311207	3.44E-80	3.18E-78
ENSG00000241468	5355.597743	1.001090162	0.052796488	18.9613023	3.56E-80	3.29E-78
ENSG00000126432	8968.144621	1.156918726	0.061028632	18.95698263	3.87E-80	3.56E-78
ENSG00000089327	6704.386848	1.550647773	0.081857849	18.94317766	5.03E-80	4.62E-78
ENSG00000161813	4414.277739	-0.873238825	0.046112926	-18.93696392	5.66E-80	5.19E-78
ENSG00000124107	5483.731912	3.599103289	0.190144166	18.92828671	6.67E-80	6.10E-78
ENSG00000164825	291.5024549	3.716646492	0.196364773	18.92725684	6.80E-80	6.21E-78
ENSG00000074603	2906.772723	-0.79853344	0.042230279	-18.9090257	9.61E-80	8.76E-78
ENSG00000177076	325.682959	-1.838417779	0.097239792	-18.90602327	1.02E-79	9.26E-78
ENSG00000144681	206.3933048	2.818423269	0.149084224	18.9049062	1.04E-79	9.44E-78
ENSG00000203950	2639.878651	1.159669315	0.061344713	18.90414438	1.05E-79	9.55E-78
ENSG00000115275	4318.255411	0.748808715	0.039616724	18.90132844	1.11E-79	1.01E-77
ENSG00000229119	152.5947101	2.091932729	0.11068343	18.90014361	1.14E-79	1.03E-77
ENSG00000114062	6555.159267	-0.806786982	0.042689135	-18.89911742	1.16E-79	1.04E-77
ENSG00000161179	1148.563439	1.219005848	0.064568313	18.87931997	1.69E-79	1.52E-77
ENSG00000122705	6954.715461	0.808192085	0.04281801	18.87505005	1.83E-79	1.64E-77
ENSG00000157450	1987.727274	-0.774554154	0.041060047	-18.86393714	2.26E-79	2.02E-77
ENSG00000233682	47.92246934	2.444739905	0.129611709	18.86202965	2.34E-79	2.09E-77
ENSG00000143977	2422.539917	0.939028429	0.049817974	18.84918956	2.98E-79	2.66E-77
ENSG00000135968	3160.547566	-0.940865886	0.049923195	-18.84626763	3.15E-79	2.81E-77
ENSG00000137502	4696.597923	-1.9508713	0.103530532	-18.84343943	3.33E-79	2.96E-77
ENSG00000104044	58.92137851	4.606326097	0.244479903	18.84132821	3.46E-79	3.07E-77
ENSG00000101966	4942.082035	-0.684497486	0.036360611	-18.82524713	4.69E-79	4.15E-77
ENSG00000166126	29.13954779	2.814583147	0.149531249	18.82270877	4.92E-79	4.35E-77
ENSG00000123159	6497.408746	1.089084969	0.057901838	18.80916064	6.35E-79	5.60E-77
ENSG00000186010	1846.682115	1.290147647	0.068591705	18.80909147	6.36E-79	5.60E-77
ENSG00000142684	233.0454388	1.361193944	0.07240006	18.80100566	7.41E-79	6.51E-77
ENSG00000155329	1016.466894	-0.71813313	0.038200737	-18.79893383	7.70E-79	6.76E-77
ENSG00000115145	2801.870826	-0.784162135	0.04172436	-18.79386844	8.48E-79	7.42E-77
ENSG00000115694	4562.082085	0.709250072	0.037753815	18.78618289	9.80E-79	8.56E-77
ENSG00000175467	3873.501846	1.067208584	0.056834597	18.77744601	1.16E-78	1.01E-76
ENSG00000135916	3747.214027	1.705220005	0.090842871	18.77109322	1.30E-78	1.13E-76
ENSG00000150779	1567.499598	1.041986671	0.055514672	18.7695727	1.34E-78	1.16E-76
ENSG00000197302	1185.30289	-0.841443141	0.044831312	-18.76909461	1.35E-78	1.17E-76
ENSG00000225663	4703.030572	1.214935069	0.064756897	18.76147764	1.56E-78	1.35E-76
ENSG00000008988	46278.89745	1.158704521	0.06183754	18.73788198	2.43E-78	2.10E-76
ENSG00000136149	261.1383543	1.72199745	0.091914604	18.73475348	2.58E-78	2.22E-76
ENSG00000145700	44.59622527	-1.719375939	0.091795087	-18.7305879	2.79E-78	2.40E-76
ENSG00000154645	148.3921843	3.294450642	0.175949438	18.72384866	3.16E-78	2.72E-76
ENSG00000188015	55.22670576	1.85503787	0.099079576	18.72270704	3.23E-78	2.77E-76
ENSG00000166682	62.48680773	2.672661927	0.142751185	18.72252004	3.24E-78	2.78E-76
ENSG00000113583	5042.473727	-0.687684347	0.036732502	-18.72141329	3.31E-78	2.83E-76
ENSG00000164076	23.40510788	4.550434382	0.243083945	18.7196007	3.43E-78	2.92E-76
ENSG00000171960	1571.295387	0.880149327	0.04702146	18.71803501	3.53E-78	3.00E-76
ENSG00000145781	1529.71873	-0.844356467	0.045115533	-18.71542712	3.71E-78	3.15E-76
ENSG00000119638	5382.755265	-0.70231204	0.037526538	-18.71507703	3.73E-78	3.16E-76
ENSG00000005889	3788.187307	-1.011904921	0.054069655	-18.71483948	3.75E-78	3.17E-76
ENSG00000182224	167.6729385	-1.284638186	0.068682113	-18.70411561	4.58E-78	3.87E-76
ENSG00000120913	1134.504094	1.133824686	0.060659743	18.69155119	5.80E-78	4.89E-76
ENSG00000227081	346.1910848	1.850112688	0.099101477	18.66887092	8.87E-78	7.46E-76
ENSG00000100097	19625.49275	1.353059321	0.072480652	18.66786913	9.04E-78	7.59E-76
ENSG00000136636	11760.88581	-1.191958153	0.063850994	-18.66780874	9.05E-78	7.59E-76
ENSG00000145348	1977.617253	-0.881482876	0.047226035	-18.66518898	9.50E-78	7.95E-76
ENSG00000038219	4051.544406	-0.922827488	0.049443237	-18.6643824	9.65E-78	8.06E-76
ENSG00000185591	9239.215146	-0.601733119	0.032244763	-18.66142163	1.02E-77	8.50E-76
ENSG00000181817	1449.651037	0.926932173	0.049675149	18.65987718	1.05E-77	8.74E-76
ENSG00000213465	1847.164791	1.103170526	0.059124269	18.65850607	1.08E-77	8.95E-76
ENSG00000175756	4093.294921	1.352416211	0.072485676	18.65770307	1.09E-77	9.07E-76
ENSG00000140379	343.235791	2.567549571	0.137615668	18.65739284	1.10E-77	9.10E-76
ENSG00000215030	499.3572773	1.784820556	0.095678654	18.65432345	1.16E-77	9.62E-76
ENSG00000070423	1542.490318	0.984312652	0.052776586	18.65055559	1.25E-77	1.03E-75
ENSG00000185338	222.044491	1.903334062	0.102053802	18.65030038	1.26E-77	1.03E-75
ENSG00000062650	5210.851485	-0.707085858	0.037917671	-18.64792411	1.31E-77	1.08E-75
ENSG00000136231	69.40243492	3.774710744	0.20243471	18.64655888	1.35E-77	1.10E-75
ENSG00000275216	45.3347383	8.192187676	0.439390674	18.64442775	1.40E-77	1.15E-75
ENSG00000160213	10203.80192	1.433708091	0.07690159	18.64341282	1.43E-77	1.17E-75
ENSG00000167705	281.9445003	1.297556353	0.069599466	18.64319399	1.43E-77	1.17E-75
ENSG00000137145	3602.503615	-1.130225488	0.060644054	-18.63703713	1.61E-77	1.31E-75
ENSG00000149257	16544.36112	1.271511775	0.06825471	18.62892357	1.87E-77	1.52E-75
ENSG00000106771	4871.656619	-0.839338016	0.045067787	-18.62390128	2.06E-77	1.67E-75
ENSG00000123136	4011.303808	1.15404173	0.062014132	18.60933446	2.70E-77	2.19E-75
ENSG00000163191	31748.19861	1.351931873	0.072652646	18.60815731	2.76E-77	2.23E-75
ENSG00000160813	954.5927695	1.23941676	0.066643425	18.59773501	3.35E-77	2.71E-75
ENSG00000175768	1062.529748	0.907889514	0.048819231	18.59696454	3.40E-77	2.74E-75
ENSG00000041353	4237.808988	-1.668793269	0.089738904	-18.59609595	3.46E-77	2.78E-75
ENSG00000004059	8636.248873	0.919519796	0.049461312	18.59068737	3.82E-77	3.06E-75
ENSG00000125965	63.95474048	3.316835004	0.178413578	18.59070952	3.82E-77	3.06E-75
ENSG00000237989	65.69305401	1.985871643	0.106861892	18.58353431	4.37E-77	3.50E-75
ENSG00000124614	9491.857003	1.059749509	0.057028744	18.58272578	4.43E-77	3.54E-75
ENSG00000214654	166.4335994	-1.228269016	0.066107595	-18.57984725	4.68E-77	3.73E-75
ENSG00000026559	366.0872964	3.62542597	0.195137739	18.5788048	4.77E-77	3.80E-75
ENSG00000166535	924.8620642	4.314074294	0.232210306	18.57830675	4.81E-77	3.83E-75
ENSG00000170471	7653.79696	-0.887346207	0.047775391	-18.57329031	5.29E-77	4.19E-75
ENSG00000232956	1073.051855	1.104861419	0.059486638	18.57327037	5.29E-77	4.19E-75
ENSG00000172809	21249.85864	1.127044711	0.06068195	18.57298095	5.32E-77	4.20E-75
ENSG00000102103	3184.341154	1.003087375	0.054012456	18.5714082	5.47E-77	4.32E-75
ENSG00000162852	2698.836953	-0.800640879	0.043112131	-18.57112726	5.50E-77	4.34E-75
ENSG00000104915	2158.095995	0.9914203	0.053405401	18.5640457	6.28E-77	4.94E-75
ENSG00000213442	467.449702	1.511446299	0.081419263	18.56374337	6.31E-77	4.96E-75
ENSG00000188486	2504.313749	1.312691899	0.070833065	18.53219109	1.14E-76	8.90E-75
ENSG00000185641	258.5076521	1.701750337	0.091829875	18.53155458	1.15E-76	8.99E-75
ENSG00000152332	13488.02826	-0.944739931	0.050981212	-18.53113917	1.16E-76	9.05E-75
ENSG00000224167	8.877613972	2.651351479	0.14308213	18.53027681	1.18E-76	9.18E-75
ENSG00000160072	984.9112412	1.422990308	0.076893314	18.50603444	1.85E-76	1.44E-74
ENSG00000118292	463.717056	0.963877981	0.052087649	18.50492382	1.88E-76	1.46E-74
ENSG00000239002	29.25763338	-4.006172578	0.216549866	-18.5000003	2.06E-76	1.60E-74
ENSG00000198205	327.7814893	-0.847886993	0.045835072	-18.49865077	2.12E-76	1.64E-74
ENSG00000164463	1869.886788	-0.96290898	0.05206264	-18.49520077	2.26E-76	1.75E-74
ENSG00000170276	62.20576131	1.893378372	0.102487894	18.47416604	3.33E-76	2.57E-74
ENSG00000138660	2284.981705	-0.900196873	0.04873159	-18.47255297	3.43E-76	2.65E-74
ENSG00000138131	585.3860317	2.629060064	0.142397851	18.46277904	4.12E-76	3.17E-74
ENSG00000170242	5847.178565	-0.647357654	0.03507924	-18.45415254	4.83E-76	3.71E-74
ENSG00000100979	4274.13604	1.589812681	0.086189572	18.44553408	5.66E-76	4.34E-74
ENSG00000175550	4612.608472	1.230702699	0.066750877	18.43725144	6.60E-76	5.05E-74
ENSG00000126456	2815.397725	1.067133083	0.057888154	18.43439481	6.96E-76	5.32E-74
ENSG00000119630	657.4001081	1.403140635	0.076135915	18.42941846	7.63E-76	5.82E-74
ENSG00000136451	5135.690714	-0.937147678	0.050857093	-18.42707898	7.97E-76	6.07E-74
ENSG00000128272	16679.03429	0.875681341	0.047530842	18.42343412	8.52E-76	6.48E-74
ENSG00000023516	3988.87143	-1.030748808	0.055951721	-18.42211086	8.73E-76	6.63E-74
ENSG00000244398	427.1708371	1.481340222	0.080452629	18.41257697	1.04E-75	7.89E-74
ENSG00000160789	27365.64973	1.109651342	0.060282808	18.4074261	1.15E-75	8.67E-74
ENSG00000162302	2031.753386	0.978800385	0.053208567	18.39554117	1.43E-75	1.08E-73
ENSG00000126254	4125.446397	1.018719075	0.055396505	18.38959107	1.59E-75	1.20E-73
ENSG00000100139	2463.757459	1.28100593	0.069674361	18.38561433	1.71E-75	1.29E-73
ENSG00000106460	5113.978792	-0.954624306	0.051936895	-18.38046546	1.88E-75	1.42E-73
ENSG00000119655	9232.010498	1.066629462	0.058031631	18.38013923	1.89E-75	1.42E-73
ENSG00000148291	839.4446182	1.147097045	0.062411617	18.3795436	1.92E-75	1.44E-73
ENSG00000104897	3832.910827	0.93799937	0.051035384	18.37939286	1.92E-75	1.44E-73
ENSG00000227077	38.29002561	1.789283494	0.097361233	18.37778177	1.98E-75	1.48E-73
ENSG00000117419	3353.330477	0.752750645	0.040976893	18.37012494	2.28E-75	1.70E-73
ENSG00000132781	660.106128	0.973134731	0.053021378	18.35362967	3.09E-75	2.30E-73
ENSG00000105671	3078.771545	0.932296898	0.050800515	18.35211517	3.18E-75	2.36E-73
ENSG00000180089	97.18985006	1.443891159	0.078714128	18.34348159	3.72E-75	2.76E-73
ENSG00000131351	567.3599895	1.010794336	0.055109014	18.34172436	3.84E-75	2.85E-73
ENSG00000118194	118.4378607	3.184859686	0.173647437	18.34095421	3.90E-75	2.88E-73
ENSG00000132819	2205.312953	1.425174673	0.077706821	18.34040638	3.94E-75	2.91E-73
ENSG00000272763	25.20835387	4.094670634	0.223316867	18.33569804	4.29E-75	3.17E-73
ENSG00000181315	472.9868628	-0.933772862	0.050926803	-18.33558773	4.30E-75	3.17E-73
ENSG00000272931	31.62903203	2.112512003	0.115224751	18.33383873	4.44E-75	3.27E-73
ENSG00000123124	12294.80005	-1.556473489	0.084909424	-18.3309863	4.68E-75	3.44E-73
ENSG00000114993	3149.256609	0.88890877	0.048497706	18.32888285	4.87E-75	3.57E-73
ENSG00000073792	452.5028654	2.821584226	0.153948828	18.32806562	4.94E-75	3.61E-73
ENSG00000153574	1403.510194	0.759716441	0.041481007	18.31480224	6.31E-75	4.60E-73
ENSG00000196754	1048.466375	3.420806986	0.186798208	18.31284695	6.54E-75	4.76E-73
ENSG00000100297	3372.345752	1.080647614	0.059015097	18.31137576	6.72E-75	4.89E-73
ENSG00000084207	11569.89985	2.045489117	0.111708348	18.31097816	6.76E-75	4.92E-73
ENSG00000170248	10677.76298	-0.633598414	0.034608973	-18.30734491	7.23E-75	5.25E-73
ENSG00000082516	2120.816519	-0.636322473	0.034758783	-18.30681084	7.30E-75	5.29E-73
ENSG00000153551	1448.346439	1.758892361	0.096098056	18.30310025	7.82E-75	5.64E-73
ENSG00000235065	49.13171235	1.383485235	0.075587288	18.30314686	7.81E-75	5.64E-73
ENSG00000130429	8638.600652	1.162310174	0.063513937	18.30008076	8.26E-75	5.96E-73
ENSG00000164167	636.1513707	0.748674011	0.040920051	18.29601836	8.90E-75	6.41E-73
ENSG00000187796	336.6854921	1.706242204	0.093278616	18.29189023	9.60E-75	6.90E-73
ENSG00000175183	888.5754392	1.794258293	0.098097334	18.29059175	9.83E-75	7.06E-73
ENSG00000112983	3637.461881	-0.660966101	0.036153586	-18.28217258	1.15E-74	8.22E-73
ENSG00000121486	2045.828846	-0.826137927	0.045195635	-18.27915319	1.21E-74	8.68E-73
ENSG00000157796	1614.559825	-0.960961473	0.052611485	-18.26524155	1.57E-74	1.12E-72
ENSG00000183474	231.2320129	-0.967181187	0.052969173	-18.25932185	1.74E-74	1.24E-72
ENSG00000180530	7495.907378	-1.558538137	0.085365009	-18.25734169	1.81E-74	1.29E-72
ENSG00000136630	402.6627062	1.232122228	0.067505547	18.25216268	1.99E-74	1.41E-72
ENSG00000164244	6794.014812	-0.723397053	0.039637766	-18.25019753	2.06E-74	1.46E-72
ENSG00000166925	3289.406832	0.969898081	0.053147252	18.2492612	2.10E-74	1.49E-72
ENSG00000179059	31.73056466	5.822363851	0.319112366	18.24549744	2.25E-74	1.59E-72
ENSG00000235961	55.1752868	2.444660611	0.134021031	18.24087301	2.45E-74	1.73E-72
ENSG00000106123	535.1461386	2.388292403	0.13098727	18.23301147	2.82E-74	1.99E-72
ENSG00000134686	6810.751882	0.659333102	0.036173734	18.22684666	3.16E-74	2.23E-72
ENSG00000183479	47.76586985	1.933122536	0.106082941	18.22274641	3.41E-74	2.40E-72
ENSG00000188910	253.9868458	3.579681608	0.196522972	18.21507978	3.92E-74	2.75E-72
ENSG00000136732	1176.505001	1.360501558	0.074693137	18.21454564	3.96E-74	2.77E-72
ENSG00000280187	250.0900689	-1.195579587	0.065644253	-18.21301234	4.07E-74	2.85E-72
ENSG00000126267	9466.419556	1.028555358	0.056485478	18.20919981	4.36E-74	3.05E-72
ENSG00000183684	3702.928694	1.179220127	0.064800143	18.19780138	5.37E-74	3.75E-72
ENSG00000253844	7.532354832	2.753468265	0.151325615	18.19565228	5.59E-74	3.89E-72
ENSG00000133316	1438.964683	0.921598756	0.050649979	18.19544202	5.61E-74	3.90E-72
ENSG00000229124	206.108934	2.314944993	0.127234631	18.19429959	5.73E-74	3.98E-72
ENSG00000159377	15408.22165	0.952553281	0.052364354	18.19087222	6.10E-74	4.23E-72
ENSG00000185716	974.7862516	-0.73658214	0.040497553	-18.18831229	6.39E-74	4.42E-72
ENSG00000128626	1948.112176	1.171748347	0.064431318	18.18600618	6.66E-74	4.61E-72
ENSG00000247596	2517.940853	0.964010968	0.053033785	18.17729897	7.81E-74	5.39E-72
ENSG00000185915	22.75214379	4.219696958	0.23214362	18.17709637	7.84E-74	5.40E-72
ENSG00000130489	1110.981953	1.09450355	0.060223739	18.17395542	8.30E-74	5.71E-72
ENSG00000141858	3228.507601	0.911850316	0.050192328	18.1671255	9.40E-74	6.46E-72
ENSG00000091073	1329.649403	1.042246032	0.057371082	18.16674865	9.46E-74	6.50E-72
ENSG00000103540	2486.939792	-0.991774928	0.054601178	-18.16398395	9.95E-74	6.82E-72
ENSG00000260081	73.57585366	1.634738694	0.090059506	18.1517617	1.24E-73	8.51E-72
ENSG00000189079	3270.942994	-0.933421809	0.051455129	-18.14050075	1.53E-73	1.04E-71
ENSG00000267673	137.9656501	1.188640488	0.065531129	18.13856268	1.58E-73	1.08E-71
ENSG00000184990	2616.707522	1.068719554	0.058953287	18.12824383	1.91E-73	1.30E-71
ENSG00000197557	1333.396838	-1.116745728	0.061627577	-18.1208769	2.18E-73	1.48E-71
ENSG00000142937	59729.04795	1.003238567	0.055366988	18.11979663	2.22E-73	1.51E-71
ENSG00000103653	4131.84873	0.822881551	0.045425438	18.11499429	2.43E-73	1.65E-71
ENSG00000262814	1169.150633	1.593756996	0.087984606	18.11404369	2.47E-73	1.67E-71
ENSG00000197375	2130.748294	-1.188051886	0.06559176	-18.11282207	2.52E-73	1.71E-71
ENSG00000213937	109.1773502	2.65214257	0.146429187	18.11211699	2.56E-73	1.73E-71
ENSG00000139160	357.363452	-0.915324329	0.050545835	-18.10879836	2.72E-73	1.83E-71
ENSG00000159840	11321.3654	0.968209235	0.053476782	18.10522618	2.90E-73	1.95E-71
ENSG00000112561	989.6367965	1.155714208	0.063837009	18.10414094	2.96E-73	1.99E-71
ENSG00000163320	6385.091933	-0.615288272	0.03401045	-18.09115347	3.74E-73	2.51E-71
ENSG00000125743	8419.67011	0.918148539	0.050752142	18.09083312	3.76E-73	2.52E-71
ENSG00000204116	765.4818559	-1.044209982	0.057721261	-18.09056082	3.78E-73	2.53E-71
ENSG00000027869	278.6960481	1.925281456	0.106426245	18.09028833	3.80E-73	2.54E-71
ENSG00000213463	2943.972789	-0.906279595	0.050098691	-18.08988578	3.83E-73	2.56E-71
ENSG00000164610	487.7947371	0.871623982	0.048185972	18.08874977	3.91E-73	2.60E-71
ENSG00000166794	13015.13123	0.942336028	0.052106375	18.08485097	4.20E-73	2.79E-71
ENSG00000169118	2096.741209	-0.799641132	0.044221558	-18.08260894	4.37E-73	2.90E-71
ENSG00000231817	39.22557983	5.464929806	0.302295583	18.07810007	4.74E-73	3.15E-71
ENSG00000223803	53.44682591	1.776139234	0.098249388	18.07786567	4.76E-73	3.16E-71
ENSG00000225194	29.75494592	3.443122865	0.190491993	18.07489545	5.03E-73	3.32E-71
ENSG00000187514	45725.19458	0.812463517	0.044984576	18.06093515	6.47E-73	4.28E-71
ENSG00000081386	956.8136409	-0.791746627	0.043844387	-18.05810697	6.81E-73	4.49E-71
ENSG00000126264	220.9868546	1.810438535	0.100298888	18.05043481	7.83E-73	5.16E-71
ENSG00000137161	4604.52684	0.902710784	0.050022952	18.04593176	8.49E-73	5.59E-71
ENSG00000179119	3080.356984	-0.771485776	0.042763214	-18.04087447	9.31E-73	6.11E-71
ENSG00000241418	12.19649157	3.111570875	0.172488693	18.03927444	9.58E-73	6.28E-71
ENSG00000138802	3331.58475	-0.716518466	0.039737147	-18.03145213	1.10E-72	7.23E-71
ENSG00000164897	1955.123651	1.127553028	0.062539663	18.0294068	1.15E-72	7.48E-71
ENSG00000198146	1994.206422	-1.304436685	0.072350518	-18.0294036	1.15E-72	7.48E-71
ENSG00000250471	9.650231553	1.852565904	0.102785954	18.02353168	1.27E-72	8.31E-71
ENSG00000173465	1212.667363	0.979875015	0.054391566	18.01520154	1.48E-72	9.64E-71
ENSG00000260577	30.63139586	2.014336594	0.111817648	18.01447833	1.50E-72	9.76E-71
ENSG00000234476	7.110297645	3.733525751	0.207432341	17.99876397	1.99E-72	1.29E-70
ENSG00000158987	843.6291177	-0.768666714	0.042728525	-17.98954475	2.35E-72	1.53E-70
ENSG00000163104	2529.491593	-0.777113725	0.043213961	-17.9829322	2.65E-72	1.72E-70
ENSG00000176919	36.21786617	1.747967926	0.097229755	17.97770568	2.91E-72	1.88E-70
ENSG00000154277	1125.6	2.577662218	0.143384831	17.9772309	2.94E-72	1.90E-70
ENSG00000136425	317.8726824	1.834911603	0.102071231	17.9767755	2.96E-72	1.91E-70
ENSG00000126467	11.75268476	2.322370979	0.129197192	17.97539826	3.04E-72	1.96E-70
ENSG00000119866	578.5564759	3.035238385	0.168860721	17.97480414	3.07E-72	1.97E-70
ENSG00000163661	323.0155498	3.305030218	0.183957323	17.96628782	3.58E-72	2.30E-70
ENSG00000183615	251.7168649	1.235442625	0.068775248	17.96347761	3.76E-72	2.41E-70
ENSG00000205250	2619.174757	0.734700178	0.04090208	17.96241598	3.84E-72	2.46E-70
ENSG00000169972	784.4503738	1.141678431	0.063595545	17.95217635	4.61E-72	2.95E-70
ENSG00000176692	175.8644713	2.471501829	0.13767374	17.95187542	4.64E-72	2.96E-70
ENSG00000103121	1124.953071	1.024875061	0.057091326	17.951502	4.67E-72	2.98E-70
ENSG00000124177	5678.967686	-0.970054606	0.054050465	-17.94720176	5.05E-72	3.21E-70
ENSG00000142544	167.3479853	1.271787844	0.070893843	17.93932726	5.82E-72	3.70E-70
ENSG00000279140	10.5962448	2.59399148	0.144624732	17.9360158	6.17E-72	3.92E-70
ENSG00000146112	4280.186928	1.003282169	0.05593857	17.9354274	6.24E-72	3.96E-70
ENSG00000122733	64.18100564	2.949301073	0.164473335	17.93178862	6.66E-72	4.22E-70
ENSG00000198546	629.9962515	1.004596545	0.056037269	17.92729311	7.22E-72	4.57E-70
ENSG00000137309	8677.548506	1.372092096	0.076537696	17.9270107	7.26E-72	4.58E-70
ENSG00000109610	1123.210943	2.182656316	0.121803037	17.91955577	8.30E-72	5.23E-70
ENSG00000233532	27.04060969	2.739248414	0.152898288	17.9154943	8.93E-72	5.62E-70
ENSG00000164168	2432.633382	-0.732807523	0.040904939	-17.91489115	9.02E-72	5.68E-70
ENSG00000113494	15557.9638	-1.639579311	0.091526674	-17.9136773	9.22E-72	5.79E-70
ENSG00000092621	5738.555815	2.398196873	0.133882267	17.91272974	9.38E-72	5.88E-70
ENSG00000010438	28.9282504	3.485156034	0.194586825	17.91054477	9.76E-72	6.11E-70
ENSG00000163697	7223.318332	-1.227721321	0.068553821	-17.90886783	1.01E-71	6.29E-70
ENSG00000110315	4081.953296	-0.959447895	0.05357513	-17.9084567	1.01E-71	6.33E-70
ENSG00000173163	1391.743891	0.76350972	0.042635602	17.90779733	1.03E-71	6.40E-70
ENSG00000158806	50.39469455	2.38389787	0.133130731	17.90644318	1.05E-71	6.54E-70
ENSG00000178882	406.7980569	2.376339399	0.13274552	17.90146586	1.15E-71	7.15E-70
ENSG00000088826	729.1213786	1.600189763	0.089391482	17.90091995	1.16E-71	7.21E-70
ENSG00000100029	4843.368665	0.925357382	0.051707599	17.89596503	1.27E-71	7.87E-70
ENSG00000131507	9655.768843	-0.700794698	0.039161383	-17.89504444	1.29E-71	7.99E-70
ENSG00000139722	2403.525437	0.941402229	0.052647865	17.88110947	1.66E-71	1.02E-69
ENSG00000171209	137.43583	8.361813271	0.467703098	17.87846457	1.74E-71	1.07E-69
ENSG00000234899	347.0183591	2.859386613	0.159957522	17.87591213	1.82E-71	1.12E-69
ENSG00000180488	2085.224329	-1.031926307	0.057734066	-17.87378552	1.89E-71	1.16E-69
ENSG00000132481	2761.734321	1.386188833	0.077555374	17.87353674	1.90E-71	1.17E-69
ENSG00000204922	1393.075316	1.326717412	0.074232355	17.87249534	1.93E-71	1.19E-69
ENSG00000112559	2110.390244	2.262827111	0.126636622	17.86866296	2.07E-71	1.27E-69
ENSG00000181773	55.56172121	1.728337793	0.096745139	17.86485401	2.22E-71	1.36E-69
ENSG00000175334	7487.06607	0.93811403	0.052515449	17.86358199	2.27E-71	1.39E-69
ENSG00000100599	1267.133111	1.074182508	0.0601486	17.8588115	2.47E-71	1.51E-69
ENSG00000071889	2366.557964	0.988843065	0.0553982	17.84973271	2.90E-71	1.77E-69
ENSG00000152284	2067.17348	1.855758156	0.103976646	17.84783626	3.00E-71	1.83E-69
ENSG00000107551	1887.071843	1.55415724	0.087181196	17.82674835	4.38E-71	2.67E-69
ENSG00000228288	378.9798396	1.546146657	0.086784742	17.81588133	5.32E-71	3.24E-69
ENSG00000050767	103.9731274	1.956753807	0.109924555	17.80087993	6.96E-71	4.22E-69
ENSG00000188508	41.8598977	4.198989198	0.235897965	17.800023	7.06E-71	4.28E-69
ENSG00000146109	1840.235076	0.691210321	0.038840368	17.79618344	7.57E-71	4.58E-69
ENSG00000170889	35965.43229	1.079117132	0.060651272	17.79215984	8.13E-71	4.92E-69
ENSG00000160075	7382.309554	0.760903704	0.042782701	17.78531253	9.18E-71	5.55E-69
ENSG00000120254	1308.297471	1.560339063	0.087749243	17.78179511	9.78E-71	5.90E-69
ENSG00000228639	155.7762262	4.420143811	0.24867621	17.77469512	1.11E-70	6.69E-69
ENSG00000233429	143.051875	1.811764729	0.101932069	17.77423678	1.12E-70	6.73E-69
ENSG00000102871	1049.530377	1.11167163	0.06254511	17.77391744	1.13E-70	6.76E-69
ENSG00000164485	58.22551218	3.763372643	0.211740749	17.77349261	1.13E-70	6.81E-69
ENSG00000059758	2688.157508	-0.948795619	0.053387875	-17.77174342	1.17E-70	7.01E-69
ENSG00000183798	100.2820171	3.411916846	0.191993022	17.77104612	1.18E-70	7.09E-69
ENSG00000156928	1006.61848	0.828990355	0.046655351	17.76838749	1.24E-70	7.43E-69
ENSG00000101940	3795.864348	0.925462805	0.052085096	17.76828438	1.24E-70	7.43E-69
ENSG00000144747	3914.871499	-0.807497964	0.045455228	-17.76468837	1.33E-70	7.91E-69
ENSG00000063177	39728.02144	1.121154408	0.063122289	17.76162461	1.40E-70	8.34E-69
ENSG00000157500	4943.945772	-0.772195646	0.043478599	-17.76036166	1.43E-70	8.52E-69
ENSG00000025770	2540.479346	0.982294846	0.055325228	17.75491722	1.58E-70	9.38E-69
ENSG00000268750	26.5146442	-1.843249784	0.103822307	-17.75388966	1.61E-70	9.54E-69
ENSG00000126934	5769.30306	0.891647413	0.050238271	17.7483699	1.77E-70	1.05E-68
ENSG00000196914	12799.23576	-0.94301031	0.053135248	-17.74735882	1.81E-70	1.07E-68
ENSG00000165240	1720.642625	-1.030466598	0.05808338	-17.74116117	2.02E-70	1.19E-68
ENSG00000197429	1042.612819	-0.751182618	0.042342844	-17.74048553	2.04E-70	1.20E-68
ENSG00000148334	2365.149126	0.941757492	0.053099382	17.73575237	2.22E-70	1.31E-68
ENSG00000220842	152.8294836	2.087674735	0.117714969	17.73499798	2.25E-70	1.32E-68
ENSG00000114391	29886.21413	0.938241036	0.052906389	17.7339836	2.29E-70	1.35E-68
ENSG00000184924	919.3523098	0.916647246	0.051705276	17.72831156	2.54E-70	1.49E-68
ENSG00000130748	277.5958416	1.423575458	0.08030654	17.72676877	2.61E-70	1.53E-68
ENSG00000117399	2516.142984	1.816505728	0.102493025	17.72321312	2.78E-70	1.63E-68
ENSG00000154928	269.6459107	2.244609767	0.126686479	17.71783217	3.05E-70	1.79E-68
ENSG00000066379	990.2071171	0.829584586	0.046830639	17.71456897	3.24E-70	1.89E-68
ENSG00000196712	6601.828119	-1.045022884	0.058998568	-17.71268209	3.35E-70	1.95E-68
ENSG00000145331	545.7203264	-0.814394999	0.045982723	-17.71089119	3.46E-70	2.01E-68
ENSG00000116406	6099.927042	-1.078965095	0.060925453	-17.70959483	3.54E-70	2.06E-68
ENSG00000099624	2879.413747	1.414074348	0.07985354	17.7083489	3.62E-70	2.10E-68
ENSG00000163681	4156.369739	-0.805510727	0.045494881	-17.70552441	3.80E-70	2.20E-68
ENSG00000175793	4004.346737	1.984158735	0.112064471	17.70551114	3.80E-70	2.20E-68
ENSG00000187720	8685.430627	-2.106692011	0.118991586	-17.70454603	3.87E-70	2.24E-68
ENSG00000081692	1540.275693	0.985371436	0.055662412	17.7026364	4.00E-70	2.31E-68
ENSG00000197044	592.3601449	-1.037329146	0.058627318	-17.69361411	4.70E-70	2.71E-68
ENSG00000169583	344.8251979	2.342814414	0.132535443	17.6768897	6.32E-70	3.64E-68
ENSG00000100106	1507.820904	0.794091949	0.044948921	17.66654102	7.59E-70	4.37E-68
ENSG00000185904	155.8514371	2.819218267	0.159598836	17.66440366	7.88E-70	4.54E-68
ENSG00000272414	6.674630404	-2.040289294	0.115510708	-17.66320486	8.05E-70	4.63E-68
ENSG00000077463	959.7572947	0.954758005	0.054055366	17.66259451	8.14E-70	4.67E-68
ENSG00000130313	3261.234148	0.997278523	0.05646848	17.66079971	8.40E-70	4.82E-68
ENSG00000174796	986.2576801	-0.70641919	0.040006406	-17.65765165	8.89E-70	5.09E-68
ENSG00000176101	2977.486331	1.048335335	0.05937434	17.65637036	9.09E-70	5.20E-68
ENSG00000166783	6293.310167	-0.646052151	0.036594521	-17.65434092	9.42E-70	5.38E-68
ENSG00000068724	2201.11006	1.034697724	0.058610445	17.65381105	9.51E-70	5.42E-68
ENSG00000094880	2461.411683	-0.56314729	0.031900813	-17.65307	9.64E-70	5.49E-68
ENSG00000162702	3323.75452	-1.055592119	0.059808915	-17.64941096	1.03E-69	5.85E-68
ENSG00000115109	2772.41255	-1.024828863	0.05808528	-17.64352108	1.14E-69	6.48E-68
ENSG00000224861	34.83688983	1.366901177	0.07748036	17.64190528	1.17E-69	6.66E-68
ENSG00000123444	713.141356	-0.828187038	0.046950361	-17.63963107	1.22E-69	6.93E-68
ENSG00000113391	1591.708137	-0.802970594	0.04552174	-17.6392771	1.23E-69	6.96E-68
ENSG00000111328	6063.800421	1.185843541	0.067263806	17.62974202	1.46E-69	8.23E-68
ENSG00000105401	8270.512241	0.828670251	0.047012071	17.62675491	1.54E-69	8.67E-68
ENSG00000178934	35.93780393	3.56889197	0.20247977	17.62591875	1.56E-69	8.79E-68
ENSG00000180992	2945.926653	1.050063611	0.05958883	17.62181949	1.68E-69	9.44E-68
ENSG00000116157	834.9438087	1.443327593	0.081907294	17.62147821	1.69E-69	9.48E-68
ENSG00000092295	114.4158093	2.137625082	0.121321673	17.61948233	1.75E-69	9.81E-68
ENSG00000179978	46.38423562	-1.737596096	0.09863981	-17.61556614	1.87E-69	1.05E-67
ENSG00000160917	1437.010072	0.747602601	0.04246834	17.60376338	2.30E-69	1.29E-67
ENSG00000048828	15897.88589	-0.61716112	0.035060366	-17.6028145	2.34E-69	1.31E-67
ENSG00000071537	10755.82299	-0.928323644	0.05274741	-17.59941651	2.49E-69	1.39E-67
ENSG00000100058	628.4780196	1.107182877	0.062957357	17.58623511	3.14E-69	1.75E-67
ENSG00000160209	8473.725441	1.093610407	0.06220303	17.58130441	3.43E-69	1.91E-67
ENSG00000151131	566.9496595	0.946759739	0.053861099	17.57780206	3.64E-69	2.03E-67
ENSG00000164898	420.954475	1.139331754	0.064819954	17.57686778	3.70E-69	2.06E-67
ENSG00000134873	48.88805706	3.465662099	0.197231149	17.5715759	4.07E-69	2.26E-67
ENSG00000173327	4673.935708	0.797795243	0.045404686	17.5707687	4.13E-69	2.29E-67
ENSG00000163818	2000.471959	-0.91217442	0.051929853	-17.56551114	4.53E-69	2.51E-67
ENSG00000125995	2768.446848	1.362295372	0.077565351	17.56319477	4.71E-69	2.61E-67
ENSG00000143473	182.8114954	-2.901801486	0.165224977	-17.56272891	4.75E-69	2.63E-67
ENSG00000160963	70.08004419	2.940143951	0.167430284	17.56040715	4.95E-69	2.74E-67
ENSG00000213445	2463.916603	1.009504571	0.057489815	17.5597116	5.01E-69	2.77E-67
ENSG00000112667	1456.947046	1.386706632	0.07897405	17.55901634	5.07E-69	2.80E-67
ENSG00000100084	954.1430814	0.741428444	0.042237593	17.55375687	5.57E-69	3.06E-67
ENSG00000155008	1956.368814	-0.866331379	0.04935372	-17.55351728	5.59E-69	3.07E-67
ENSG00000234498	119.477705	1.440853848	0.082093966	17.55127598	5.82E-69	3.19E-67
ENSG00000260924	40.3393299	1.572657158	0.089615647	17.54891255	6.06E-69	3.33E-67
ENSG00000131844	13049.81459	-1.385309634	0.078960798	-17.54427104	6.58E-69	3.60E-67
ENSG00000101751	1864.27951	-0.969292138	0.055249803	-17.54381179	6.63E-69	3.63E-67
ENSG00000043143	3477.70683	-1.117992702	0.063726989	-17.54347298	6.67E-69	3.65E-67
ENSG00000137193	2004.578487	1.416045922	0.080721714	17.54231731	6.81E-69	3.72E-67
ENSG00000169375	6126.422809	-0.629434516	0.035898261	-17.5338444	7.90E-69	4.31E-67
ENSG00000167994	926.1959198	1.132731617	0.064631064	17.52611756	9.05E-69	4.93E-67
ENSG00000167419	31.65535978	3.130626421	0.178734615	17.51550151	1.09E-68	5.94E-67
ENSG00000150995	5137.97628	-1.685468179	0.096241802	-17.51284936	1.14E-68	6.21E-67
ENSG00000272155	32.36858384	1.506681099	0.086034157	17.51259203	1.15E-68	6.23E-67
ENSG00000105393	2501.318061	0.758727354	0.043326636	17.5117992	1.16E-68	6.31E-67
ENSG00000143546	3043.970205	3.888104608	0.222070379	17.50843412	1.24E-68	6.69E-67
ENSG00000218565	11.39082109	3.585897002	0.204815234	17.50796035	1.25E-68	6.74E-67
ENSG00000107223	12138.23681	1.068073706	0.061015493	17.50495902	1.31E-68	7.09E-67
ENSG00000158457	1355.477977	1.417210762	0.080968813	17.50316841	1.36E-68	7.31E-67
ENSG00000172757	51840.17222	0.781316679	0.044638943	17.50302807	1.36E-68	7.32E-67
ENSG00000117385	2893.412609	1.066580772	0.060938696	17.50252055	1.37E-68	7.38E-67
ENSG00000125968	802.5743939	1.609224487	0.091946013	17.5018408	1.39E-68	7.46E-67
ENSG00000184164	2516.010271	1.122881987	0.064177263	17.4965702	1.52E-68	8.17E-67
ENSG00000154146	213.6334012	1.438586636	0.082256252	17.48908569	1.74E-68	9.31E-67
ENSG00000164687	1016.562536	2.172374359	0.12421611	17.48866847	1.75E-68	9.36E-67
ENSG00000141424	74651.38395	-2.222881091	0.127129865	-17.48512115	1.86E-68	9.95E-67
ENSG00000173762	344.9329362	2.141457453	0.122473745	17.48503284	1.86E-68	9.96E-67
ENSG00000198707	1562.365631	-0.946071969	0.05412567	-17.47917328	2.06E-68	1.10E-66
ENSG00000181555	5813.137842	-0.647383332	0.037038642	-17.47859253	2.09E-68	1.11E-66
ENSG00000270419	16.16704723	1.730104458	0.099010331	17.47397914	2.26E-68	1.20E-66
ENSG00000233901	251.2816138	1.536796074	0.08795719	17.4720916	2.34E-68	1.24E-66
ENSG00000172493	5565.92253	-0.955117308	0.05468163	-17.46687713	2.56E-68	1.36E-66
ENSG00000125148	8173.534965	1.641809856	0.094001297	17.46582133	2.61E-68	1.38E-66
ENSG00000036257	5161.483528	-0.576827809	0.03302877	-17.46440457	2.67E-68	1.42E-66
ENSG00000100583	226.9408959	-1.636302389	0.09369557	-17.46403162	2.69E-68	1.43E-66
ENSG00000232807	135.5293518	1.24322129	0.071198116	17.46143522	2.82E-68	1.49E-66
ENSG00000108733	720.7215929	-0.930702918	0.053326854	-17.45279991	3.28E-68	1.73E-66
ENSG00000261061	256.4980415	1.458834869	0.083598385	17.45051499	3.41E-68	1.80E-66
ENSG00000196154	4916.016493	1.587304262	0.090990499	17.44472536	3.78E-68	1.99E-66
ENSG00000135392	1729.924873	-0.731196346	0.041919891	-17.44270615	3.91E-68	2.06E-66
ENSG00000130810	349.3780433	1.322529777	0.075860852	17.43362665	4.58E-68	2.41E-66
ENSG00000128524	5438.213497	0.871038168	0.049990634	17.42402711	5.42E-68	2.85E-66
ENSG00000167755	1224.890138	4.245161782	0.243682741	17.42085533	5.73E-68	3.01E-66
ENSG00000275318	39.42980062	-1.331838297	0.076462393	-17.41821375	6.00E-68	3.15E-66
ENSG00000067829	3155.392483	0.801883469	0.046042045	17.41633032	6.20E-68	3.25E-66
ENSG00000014824	5081.412826	-0.676734843	0.038859444	-17.41493891	6.36E-68	3.32E-66
ENSG00000130309	8175.069111	0.827469807	0.047527843	17.41021174	6.90E-68	3.60E-66
ENSG00000173237	25.75709629	6.021098684	0.345845183	17.4098093	6.95E-68	3.63E-66
ENSG00000163017	3801.706777	3.073247619	0.176654912	17.39689876	8.71E-68	4.54E-66
ENSG00000108106	1443.838569	1.463077411	0.084124561	17.39179853	9.52E-68	4.95E-66
ENSG00000224594	18.21426076	1.815638529	0.104404617	17.39040455	9.75E-68	5.07E-66
ENSG00000187240	1428.328223	-1.467551538	0.084415326	-17.38489452	1.07E-67	5.58E-66
ENSG00000105173	555.4130204	2.214975109	0.127423088	17.3828397	1.11E-67	5.77E-66
ENSG00000167656	503.7394918	4.893565	0.281540303	17.38140132	1.14E-67	5.91E-66
ENSG00000259015	21.09400395	1.544967869	0.08888958	17.3807533	1.15E-67	5.97E-66
ENSG00000261236	4056.734098	1.406092188	0.080925762	17.37508737	1.27E-67	6.59E-66
ENSG00000272677	18.22624019	1.464055155	0.084269186	17.37355285	1.31E-67	6.76E-66
ENSG00000137726	1028.702231	1.506166253	0.086697134	17.37273397	1.33E-67	6.85E-66
ENSG00000094755	9777.954192	3.897146334	0.224356503	17.37032925	1.38E-67	7.13E-66
ENSG00000172590	1941.208289	0.950330497	0.054716539	17.36824947	1.44E-67	7.39E-66
ENSG00000144306	1289.934693	-0.709038493	0.040832904	-17.36439039	1.54E-67	7.89E-66
ENSG00000116863	2243.228246	0.773520125	0.044549818	17.36303684	1.57E-67	8.07E-66
ENSG00000145715	3360.426458	-1.045410749	0.060210555	-17.36258292	1.58E-67	8.13E-66
ENSG00000204160	2350.007729	0.742599748	0.042772161	17.36175425	1.61E-67	8.23E-66
ENSG00000259803	45.41970448	3.614017514	0.208239055	17.35513792	1.80E-67	9.23E-66
ENSG00000102901	1240.724523	0.958593188	0.055250933	17.34981007	1.98E-67	1.01E-65
ENSG00000255224	125.4298136	1.548800803	0.089279027	17.34786831	2.05E-67	1.05E-65
ENSG00000002822	1552.962788	0.873825213	0.050380138	17.34463702	2.17E-67	1.10E-65
ENSG00000167283	7041.98403	0.833324488	0.048047127	17.34389845	2.19E-67	1.12E-65
ENSG00000110148	56.50171472	5.286909454	0.304901935	17.33970447	2.36E-67	1.20E-65
ENSG00000092148	9689.783745	-0.815612599	0.047051994	-17.33428335	2.59E-67	1.32E-65
ENSG00000173064	4647.48449	-0.905865097	0.05225999	-17.33381696	2.61E-67	1.33E-65
ENSG00000172382	289.9807012	1.886831733	0.108871891	17.33075185	2.76E-67	1.40E-65
ENSG00000270006	19.8129655	1.798061517	0.103778359	17.32597749	3.00E-67	1.52E-65
ENSG00000133019	314.0930767	3.098882911	0.178859125	17.32583064	3.00E-67	1.52E-65
ENSG00000172137	896.8414385	2.813151378	0.162367186	17.32586145	3.00E-67	1.52E-65
ENSG00000267321	392.6000538	1.139978624	0.06579786	17.3254666	3.02E-67	1.53E-65
ENSG00000186130	1176.231946	-0.794993856	0.045889383	-17.32413473	3.09E-67	1.56E-65
ENSG00000100614	5343.587072	-0.720721442	0.041605208	-17.32286614	3.16E-67	1.59E-65
ENSG00000225556	130.1339003	1.594061727	0.092036305	17.31992305	3.33E-67	1.68E-65
ENSG00000179869	135.0203383	4.184809741	0.241630745	17.31902843	3.38E-67	1.70E-65
ENSG00000115289	944.4624353	0.650050952	0.037538182	17.31706004	3.50E-67	1.76E-65
ENSG00000115128	4100.413448	0.7804192	0.045070281	17.31560528	3.59E-67	1.80E-65
ENSG00000168061	855.3001397	1.245941471	0.071971174	17.31167349	3.84E-67	1.92E-65
ENSG00000118849	3843.795446	2.922373732	0.168823091	17.31027259	3.94E-67	1.97E-65
ENSG00000100302	1201.389441	2.101308033	0.1214519	17.30156569	4.58E-67	2.29E-65
ENSG00000078674	10867.24686	-1.104803066	0.063894848	-17.29095685	5.50E-67	2.75E-65
ENSG00000166887	4979.861594	-0.550572411	0.031844484	-17.28941241	5.65E-67	2.82E-65
ENSG00000101350	6379.892901	-0.761934001	0.044082523	-17.28426484	6.18E-67	3.08E-65
ENSG00000144130	13.90627712	2.610511161	0.151121854	17.27421342	7.36E-67	3.66E-65
ENSG00000168393	1710.112014	0.897450778	0.051992082	17.26129711	9.20E-67	4.58E-65
ENSG00000149091	4434.702672	0.919196734	0.05325411	17.26057838	9.32E-67	4.63E-65
ENSG00000129003	4731.74338	-1.166345312	0.067577334	-17.25941581	9.51E-67	4.71E-65
ENSG00000256053	1110.615553	0.822716512	0.047667561	17.25946301	9.50E-67	4.71E-65
ENSG00000105699	9342.335051	1.133270316	0.065673631	17.25609344	1.01E-66	4.99E-65
ENSG00000026025	53463.30315	1.171063068	0.067890336	17.24933393	1.13E-66	5.60E-65
ENSG00000169436	569.0301239	2.695959922	0.15640746	17.23677326	1.41E-66	6.95E-65
ENSG00000130755	869.2496506	1.336927646	0.077591434	17.23035106	1.57E-66	7.76E-65
ENSG00000205639	22.78551711	1.278423359	0.07422192	17.22433694	1.74E-66	8.60E-65
ENSG00000124942	85253.81237	-1.123528033	0.06524463	-17.22023768	1.87E-66	9.22E-65
ENSG00000182154	2095.538373	1.353190106	0.078605068	17.21504912	2.05E-66	1.01E-64
ENSG00000281649	4968.075864	-0.830741375	0.048269497	-17.21048343	2.22E-66	1.09E-64
ENSG00000158050	626.5076696	1.57338695	0.091439791	17.20680826	2.36E-66	1.16E-64
ENSG00000181751	2438.909878	-1.323417548	0.07691621	-17.205964	2.40E-66	1.17E-64
ENSG00000090776	1625.499061	1.10371721	0.064150409	17.20514679	2.43E-66	1.19E-64
ENSG00000113194	5579.589443	-0.591212911	0.034365329	-17.2037613	2.49E-66	1.22E-64
ENSG00000215866	11.46783943	2.256716492	0.131187639	17.20220376	2.56E-66	1.25E-64
ENSG00000269904	17.09682635	-1.376284369	0.080018584	-17.19955908	2.68E-66	1.31E-64
ENSG00000187957	172.0353258	3.966562869	0.230633071	17.19858673	2.72E-66	1.33E-64
ENSG00000111639	5489.406825	0.8618255	0.050114741	17.19704581	2.79E-66	1.36E-64
ENSG00000132780	6325.457689	0.909982852	0.052929179	17.19246111	3.02E-66	1.47E-64
ENSG00000187838	32.46622532	1.284391945	0.074709508	17.19181375	3.06E-66	1.49E-64
ENSG00000148484	5618.892882	1.061308178	0.06174596	17.18830141	3.25E-66	1.58E-64
ENSG00000109205	53.50034887	4.60958545	0.268213202	17.18627351	3.36E-66	1.63E-64
ENSG00000213398	246.6973386	1.267010771	0.073744122	17.18117644	3.67E-66	1.78E-64
ENSG00000102032	539.3280193	1.480832538	0.086198628	17.17930523	3.79E-66	1.84E-64
ENSG00000132570	734.1959229	-0.845414846	0.049212013	-17.17903388	3.81E-66	1.84E-64
ENSG00000254235	6.60898463	5.535277011	0.322223239	17.1783917	3.85E-66	1.86E-64
ENSG00000105701	11892.75033	1.008043189	0.058697085	17.17364982	4.18E-66	2.02E-64
ENSG00000233762	217.4560552	1.690903392	0.098471519	17.17149706	4.34E-66	2.09E-64
ENSG00000100243	10805.24423	0.752980604	0.043851481	17.17115569	4.37E-66	2.10E-64
ENSG00000155115	2703.248202	0.943373588	0.054949783	17.16792196	4.62E-66	2.22E-64
ENSG00000188662	21.19775287	3.566723379	0.20775912	17.16758996	4.64E-66	2.23E-64
ENSG00000167985	984.0368795	0.790138464	0.046030826	17.16542008	4.82E-66	2.31E-64
ENSG00000131148	1384.249501	0.783664867	0.045660941	17.16269637	5.05E-66	2.42E-64
ENSG00000126458	2113.750956	1.092909419	0.063684428	17.16132896	5.17E-66	2.48E-64
ENSG00000142534	63686.25069	0.928468601	0.054131063	17.1522328	6.05E-66	2.89E-64
ENSG00000167754	1640.383734	3.988371985	0.23255201	17.15045155	6.24E-66	2.98E-64
ENSG00000151413	987.6809074	-0.823816994	0.04803899	-17.14892412	6.40E-66	3.06E-64
ENSG00000142227	1730.289343	1.20935538	0.070532287	17.14612452	6.72E-66	3.21E-64
ENSG00000148308	3521.039631	0.796594176	0.046460245	17.14571626	6.77E-66	3.22E-64
ENSG00000100836	4632.423525	0.803910107	0.046896587	17.14218788	7.19E-66	3.42E-64
ENSG00000105364	2531.446425	1.00226796	0.05848714	17.13655287	7.92E-66	3.77E-64
ENSG00000196177	6670.149037	-1.769240695	0.103268726	-17.13239594	8.51E-66	4.04E-64
ENSG00000182196	88.37430402	1.542025656	0.090021697	17.12948878	8.94E-66	4.25E-64
ENSG00000181418	38.32805432	2.733864638	0.159609472	17.12846113	9.10E-66	4.32E-64
ENSG00000184076	3981.286521	0.9392768	0.054862874	17.12044483	1.04E-65	4.95E-64
ENSG00000104731	1452.633572	0.92808807	0.054209964	17.12024886	1.05E-65	4.96E-64
ENSG00000178502	249.7184734	-1.701095096	0.099373198	-17.11824847	1.08E-65	5.13E-64
ENSG00000181827	1888.014446	-0.833752805	0.048724906	-17.11142967	1.22E-65	5.76E-64
ENSG00000131773	856.4849868	1.70744237	0.099797918	17.10899783	1.27E-65	6.00E-64
ENSG00000229896	13.07862848	2.403420366	0.140495789	17.10670753	1.32E-65	6.23E-64
ENSG00000140443	17159.15415	-1.982763196	0.115912703	-17.10565921	1.35E-65	6.34E-64
ENSG00000196839	542.6818525	1.193607174	0.069790875	17.10262522	1.42E-65	6.67E-64
ENSG00000115009	88.11202823	2.805122814	0.164033599	17.10090394	1.46E-65	6.86E-64
ENSG00000198841	488.8088763	0.651250473	0.038087521	17.09878888	1.52E-65	7.11E-64
ENSG00000196792	2388.441271	-0.850913743	0.049767753	-17.09769248	1.54E-65	7.24E-64
ENSG00000178896	1624.69295	1.313383741	0.076822125	17.09642545	1.58E-65	7.39E-64
ENSG00000118939	499.0078992	1.030809728	0.060308768	17.09220345	1.70E-65	7.94E-64
ENSG00000147912	343.8471	0.920997561	0.053887456	17.09113091	1.73E-65	8.08E-64
ENSG00000228300	1931.767877	1.156984269	0.067699159	17.0900834	1.76E-65	8.21E-64
ENSG00000143882	354.2720314	2.110644434	0.123526581	17.08656083	1.87E-65	8.72E-64
ENSG00000054938	131.9456786	2.921849609	0.171015041	17.08533704	1.91E-65	8.89E-64
ENSG00000241343	4817.589467	1.062361844	0.062193784	17.08147935	2.04E-65	9.49E-64
ENSG00000273619	103.6356688	1.581010281	0.092561947	17.08056424	2.07E-65	9.63E-64
ENSG00000204538	32.11973004	3.691220912	0.216150923	17.07705363	2.20E-65	1.02E-63
ENSG00000170234	1209.248629	-0.580580459	0.034003272	-17.07425259	2.31E-65	1.07E-63
ENSG00000163807	2070.224688	-0.624833958	0.036596198	-17.07373947	2.33E-65	1.08E-63
ENSG00000158716	2316.219515	1.150961573	0.067422934	17.07077255	2.45E-65	1.13E-63
ENSG00000228499	9.67758509	1.859655195	0.108944059	17.06981743	2.49E-65	1.15E-63
ENSG00000229320	411.322678	0.967244797	0.056665229	17.06945901	2.51E-65	1.16E-63
ENSG00000160563	961.5361894	0.665620133	0.038995703	17.06906351	2.52E-65	1.16E-63
ENSG00000112893	4108.179613	-1.069457564	0.062673278	-17.06401188	2.75E-65	1.27E-63
ENSG00000142634	3467.057443	1.075767174	0.063049404	17.06228932	2.83E-65	1.30E-63
ENSG00000186448	1405.271934	-0.643568175	0.037718635	-17.06234008	2.83E-65	1.30E-63
ENSG00000181577	91.51616276	3.300249504	0.193582891	17.0482499	3.60E-65	1.66E-63
ENSG00000182774	38271.20016	0.952554687	0.055874934	17.04797881	3.62E-65	1.66E-63
ENSG00000081014	1067.492596	-0.795843733	0.046683031	-17.0478162	3.63E-65	1.67E-63
ENSG00000141401	1707.48545	1.695928492	0.099486087	17.04689103	3.69E-65	1.69E-63
ENSG00000124733	4032.265072	0.805658236	0.04727644	17.04143202	4.05E-65	1.85E-63
ENSG00000066422	2040.801162	-0.673832343	0.039544478	-17.03985933	4.16E-65	1.90E-63
ENSG00000167634	27.40381447	3.159134022	0.185412455	17.03841317	4.26E-65	1.95E-63
ENSG00000178177	764.9035331	-0.90464032	0.053098365	-17.03706537	4.36E-65	1.99E-63
ENSG00000165219	4188.80103	-0.70512109	0.041392599	-17.03495587	4.52E-65	2.06E-63
ENSG00000174564	68.40601615	1.809088834	0.106207817	17.03348104	4.64E-65	2.11E-63
ENSG00000140463	1401.091537	-0.88366936	0.051878871	-17.03331914	4.65E-65	2.12E-63
ENSG00000132507	20170.8877	0.843227963	0.049507819	17.03221802	4.74E-65	2.16E-63
ENSG00000130311	2347.949658	0.754196594	0.044284915	17.03055292	4.87E-65	2.22E-63
ENSG00000134453	4925.79287	0.747111231	0.043885003	17.02429469	5.42E-65	2.46E-63
ENSG00000101220	2025.150479	1.132846498	0.066543332	17.02419246	5.43E-65	2.46E-63
ENSG00000064490	2668.433269	0.991385496	0.05823414	17.02412862	5.44E-65	2.46E-63
ENSG00000237976	28.40631859	1.357110486	0.079747008	17.01769785	6.07E-65	2.75E-63
ENSG00000165832	1824.168387	-0.786547928	0.046220557	-17.01727495	6.12E-65	2.77E-63
ENSG00000233725	49.1066487	3.585639883	0.210715487	17.01649907	6.20E-65	2.80E-63
ENSG00000254685	1232.402672	-0.738423809	0.043394988	-17.01633858	6.21E-65	2.80E-63
ENSG00000176165	16.14247944	5.44556832	0.320040438	17.01525079	6.33E-65	2.85E-63
ENSG00000166046	449.7547783	-1.174000683	0.069001263	-17.0141911	6.45E-65	2.90E-63
ENSG00000088320	94.57879892	1.740111233	0.102274613	17.01410727	6.45E-65	2.90E-63
ENSG00000165724	1370.890467	0.880309069	0.051750078	17.01077748	6.83E-65	3.07E-63
ENSG00000127914	8589.148086	-1.19696544	0.070366365	-17.01047704	6.87E-65	3.08E-63
ENSG00000092929	1638.774633	1.741148158	0.102362298	17.00966259	6.96E-65	3.12E-63
ENSG00000105255	50.67226568	2.956212145	0.173810377	17.0082604	7.13E-65	3.20E-63
ENSG00000187642	165.0970815	1.544123327	0.090801953	17.0053977	7.49E-65	3.35E-63
ENSG00000233276	10042.05085	0.995557571	0.058545141	17.00495646	7.55E-65	3.38E-63
ENSG00000185838	333.6389304	1.172749276	0.06901156	16.9935192	9.17E-65	4.10E-63
ENSG00000152464	922.7032684	0.757741693	0.044594675	16.99175294	9.45E-65	4.22E-63
ENSG00000130234	103.9634159	3.51166021	0.206700916	16.98908875	9.89E-65	4.41E-63
ENSG00000183323	2315.824974	-1.088622203	0.064078519	-16.98887892	9.93E-65	4.42E-63
ENSG00000197747	11348.9102	1.388084773	0.081714623	16.9869814	1.03E-64	4.56E-63
ENSG00000234009	32.76209797	1.212671968	0.071393024	16.98586083	1.05E-64	4.65E-63
ENSG00000105131	79.56613099	2.558491926	0.1506263	16.98569197	1.05E-64	4.66E-63
ENSG00000166136	1611.27119	0.842376183	0.049594293	16.98534507	1.05E-64	4.68E-63
ENSG00000165533	1789.021677	-0.914991771	0.053877383	-16.98285483	1.10E-64	4.88E-63
ENSG00000128714	25.52251705	3.383220347	0.199244519	16.98024301	1.15E-64	5.10E-63
ENSG00000185261	242.3790509	-1.452985897	0.085586839	-16.97674442	1.22E-64	5.40E-63
ENSG00000231982	17.35948723	2.272392102	0.133866173	16.97510317	1.26E-64	5.55E-63
ENSG00000267607	9.495605538	2.034309313	0.119883379	16.96906892	1.39E-64	6.15E-63
ENSG00000167476	88.00603543	2.495953467	0.147114629	16.96604535	1.46E-64	6.46E-63
ENSG00000111199	496.6944679	1.69084921	0.099672954	16.96397215	1.52E-64	6.69E-63
ENSG00000092439	3214.873135	-0.805983729	0.04752194	-16.96024476	1.62E-64	7.12E-63
ENSG00000104856	1417.072158	1.223683942	0.072160406	16.9578306	1.68E-64	7.41E-63
ENSG00000180549	45.14616767	2.09369601	0.123500327	16.95295919	1.83E-64	8.05E-63
ENSG00000211456	3059.201049	-0.625067134	0.03687186	-16.95241648	1.85E-64	8.11E-63
ENSG00000196455	2790.479026	-0.632495846	0.037310775	-16.95209604	1.86E-64	8.15E-63
ENSG00000156990	1608.408313	0.86931163	0.051287867	16.94965448	1.94E-64	8.49E-63
ENSG00000179387	2857.312281	-0.765002169	0.045134383	-16.94943214	1.94E-64	8.51E-63
ENSG00000102189	2326.194437	-0.90703701	0.0535163	-16.9487991	1.96E-64	8.59E-63
ENSG00000130829	112.9381932	3.329996734	0.196487703	16.94760886	2.00E-64	8.76E-63
ENSG00000274104	58.09624383	1.158115346	0.068336413	16.94726575	2.02E-64	8.80E-63
ENSG00000115129	875.1209344	1.072286337	0.063280328	16.94501868	2.09E-64	9.14E-63
ENSG00000266441	4.516319385	2.691417943	0.158833849	16.94486384	2.10E-64	9.15E-63
ENSG00000161091	3168.846632	0.859001607	0.050696969	16.94384556	2.14E-64	9.31E-63
ENSG00000140451	203.4203027	1.747150422	0.103145783	16.93865095	2.33E-64	1.02E-62
ENSG00000180209	19.21656634	1.864290739	0.110078208	16.93605642	2.44E-64	1.06E-62
ENSG00000174607	470.3564969	3.256907387	0.192322352	16.9346275	2.50E-64	1.09E-62
ENSG00000163625	4302.66264	-0.935029781	0.055221958	-16.93220981	2.60E-64	1.13E-62
ENSG00000170638	2392.756182	1.068105378	0.063093235	16.92899997	2.75E-64	1.19E-62
ENSG00000198455	1476.524836	-0.934118057	0.055199065	-16.92271512	3.06E-64	1.32E-62
ENSG00000183520	1978.115721	0.678317516	0.040088893	16.92033554	3.19E-64	1.38E-62
ENSG00000160007	10933.34805	-0.899985135	0.053192291	-16.91946571	3.23E-64	1.40E-62
ENSG00000100211	1586.059214	0.760534077	0.044960935	16.9154418	3.46E-64	1.49E-62
ENSG00000254093	357.1264446	0.947053561	0.055989215	16.9149284	3.49E-64	1.51E-62
ENSG00000254607	20.23235292	4.557872124	0.269497052	16.91251199	3.64E-64	1.57E-62
ENSG00000103546	44.94154795	4.110575991	0.243081557	16.91027506	3.78E-64	1.63E-62
ENSG00000188807	1209.376072	0.846177479	0.050042624	16.90913501	3.85E-64	1.66E-62
ENSG00000132688	5314.32949	1.614357304	0.095475014	16.90868876	3.88E-64	1.67E-62
ENSG00000258910	102.2545998	4.326778071	0.255912496	16.90725593	3.98E-64	1.71E-62
ENSG00000138613	1540.97203	-1.14919671	0.067986182	-16.90338654	4.25E-64	1.82E-62
ENSG00000221968	1094.426404	1.086425861	0.064278852	16.90176211	4.37E-64	1.87E-62
ENSG00000169085	283.8971168	2.771758457	0.164009446	16.89999277	4.50E-64	1.93E-62
ENSG00000126756	2735.149144	0.764380908	0.04523501	16.89799347	4.65E-64	1.99E-62
ENSG00000105088	1417.250448	1.788781634	0.105863069	16.89712619	4.72E-64	2.02E-62
ENSG00000144713	46157.32727	0.941260585	0.055712017	16.8951087	4.89E-64	2.09E-62
ENSG00000204531	56.42556628	2.025612619	0.119913149	16.89233116	5.12E-64	2.19E-62
ENSG00000197956	24714.99994	1.749323679	0.103561846	16.89158459	5.19E-64	2.21E-62
ENSG00000175548	934.6805521	-1.00329811	0.059409053	-16.88796661	5.52E-64	2.35E-62
ENSG00000133835	7898.562938	-0.893549219	0.052952481	-16.87454874	6.93E-64	2.95E-62
ENSG00000095015	6075.719555	-1.265121627	0.074974304	-16.87406975	6.98E-64	2.97E-62
ENSG00000113048	4059.687954	-0.608137764	0.036040605	-16.87368348	7.03E-64	2.98E-62
ENSG00000279227	45.24160393	1.189408896	0.070515275	16.86739367	7.82E-64	3.32E-62
ENSG00000108239	1163.599805	-0.871949872	0.051694948	-16.86721624	7.84E-64	3.32E-62
ENSG00000115268	15344.2469	1.135623663	0.067338995	16.86428004	8.24E-64	3.49E-62
ENSG00000163170	813.4636224	0.890364506	0.05280152	16.86247876	8.50E-64	3.59E-62
ENSG00000155592	748.4477549	-0.841948109	0.049940928	-16.85888002	9.03E-64	3.82E-62
ENSG00000138380	489.1193948	-0.916524709	0.0543795	-16.85423207	9.77E-64	4.12E-62
ENSG00000167645	2302.573192	0.966207877	0.05732885	16.85378098	9.84E-64	4.15E-62
ENSG00000219545	1106.751083	-0.778709728	0.046208689	-16.85201943	1.01E-63	4.27E-62
ENSG00000166166	1250.295595	1.018004403	0.060428799	16.84634518	1.12E-63	4.70E-62
ENSG00000112658	4067.287905	0.824499514	0.048943541	16.84593092	1.12E-63	4.73E-62
ENSG00000072506	4966.18334	0.912516343	0.054180753	16.84207582	1.20E-63	5.04E-62
ENSG00000159479	2463.270851	0.615251373	0.036536731	16.83925605	1.26E-63	5.28E-62
ENSG00000125753	6520.714105	0.741544317	0.044048023	16.83490567	1.35E-63	5.68E-62
ENSG00000164327	2581.244063	-0.897626662	0.053326006	-16.83281241	1.40E-63	5.88E-62
ENSG00000105085	572.5569004	0.63523659	0.037747551	16.82855114	1.51E-63	6.31E-62
ENSG00000105856	4079.616052	-0.744613431	0.044260667	-16.82336677	1.65E-63	6.88E-62
ENSG00000136925	808.2599412	-1.046212046	0.062206193	-16.81845469	1.79E-63	7.47E-62
ENSG00000130203	16996.65644	1.688545362	0.100412088	16.81615624	1.86E-63	7.76E-62
ENSG00000130706	5695.021554	1.015315625	0.060384124	16.81428083	1.92E-63	8.00E-62
ENSG00000071655	3551.274342	0.989792916	0.058872578	16.81246084	1.98E-63	8.24E-62
ENSG00000260456	64.2732967	1.263616733	0.075182754	16.80726843	2.16E-63	8.99E-62
ENSG00000198483	236.2830842	2.06178718	0.122675329	16.80686084	2.17E-63	9.05E-62
ENSG00000127980	2027.38517	-0.737397077	0.043886195	-16.80248372	2.34E-63	9.73E-62
ENSG00000180879	11490.06959	1.07553043	0.064026433	16.79822516	2.51E-63	1.04E-61
ENSG00000100410	1480.865287	0.712689281	0.042457921	16.78577887	3.10E-63	1.29E-61
ENSG00000152223	3002.926956	-0.811418583	0.048343707	-16.78436826	3.18E-63	1.32E-61
ENSG00000224668	11.49520278	-2.046086849	0.121908187	-16.78383468	3.20E-63	1.33E-61
ENSG00000204356	4168.010831	0.771996446	0.046001705	16.78190947	3.31E-63	1.37E-61
ENSG00000064547	1342.941525	0.949469236	0.056578737	16.78137919	3.34E-63	1.38E-61
ENSG00000008869	3137.509369	-0.699338878	0.041679196	-16.77908766	3.47E-63	1.43E-61
ENSG00000071564	5324.583222	0.857881259	0.051128235	16.77901176	3.48E-63	1.43E-61
ENSG00000160783	1740.716713	0.908501679	0.054160157	16.7743546	3.76E-63	1.55E-61
ENSG00000171443	822.1327067	1.188564874	0.070858055	16.77388522	3.79E-63	1.56E-61
ENSG00000062194	7055.336696	-0.525095061	0.031305438	-16.77328599	3.83E-63	1.58E-61
ENSG00000154548	93.26808658	2.434935998	0.145219613	16.76726683	4.24E-63	1.74E-61
ENSG00000273387	45.75630893	1.601951545	0.095552155	16.76520585	4.38E-63	1.80E-61
ENSG00000180953	212.7378787	1.057852108	0.063130644	16.75655492	5.07E-63	2.08E-61
ENSG00000110047	4574.183363	0.890395286	0.053151516	16.75202056	5.47E-63	2.24E-61
ENSG00000118997	241.3459406	-1.743137888	0.104058983	-16.75144067	5.53E-63	2.26E-61
ENSG00000174547	2128.193457	0.988850084	0.059030984	16.75137395	5.53E-63	2.27E-61
ENSG00000019169	399.0258641	3.187749888	0.190364764	16.74548287	6.11E-63	2.50E-61
ENSG00000185615	29.44771919	2.854033776	0.170467958	16.74234737	6.44E-63	2.63E-61
ENSG00000275457	40.65951938	1.100204144	0.065721198	16.74047616	6.65E-63	2.71E-61
ENSG00000196756	1341.44248	1.110356086	0.066356296	16.73324397	7.50E-63	3.06E-61
ENSG00000126457	6630.065835	0.816367606	0.048802255	16.72807156	8.18E-63	3.34E-61
ENSG00000168701	2025.536026	0.985752152	0.058931365	16.72712234	8.32E-63	3.39E-61
ENSG00000066322	5534.607663	0.729784855	0.043630048	16.72665718	8.38E-63	3.41E-61
ENSG00000078177	1277.93534	-1.127644084	0.067417909	-16.72617995	8.45E-63	3.43E-61
ENSG00000145494	3236.320787	1.136257273	0.06794174	16.72399423	8.76E-63	3.56E-61
ENSG00000281406	68.81679672	3.4070097	0.203719806	16.72399833	8.76E-63	3.56E-61
ENSG00000237181	39.36656498	1.256409319	0.075126462	16.72392495	8.77E-63	3.56E-61
ENSG00000213609	48.52050889	1.428550721	0.085421398	16.72356983	8.83E-63	3.58E-61
ENSG00000065613	5939.089684	-0.699860247	0.041853002	-16.72186482	9.08E-63	3.68E-61
ENSG00000272666	132.0007403	2.345479045	0.140308199	16.71662137	9.92E-63	4.01E-61
ENSG00000187147	3499.088801	0.615419834	0.036828718	16.71032453	1.10E-62	4.45E-61
ENSG00000132003	1417.553784	1.032386458	0.061782997	16.70987993	1.11E-62	4.48E-61
ENSG00000136717	1228.053109	1.444607659	0.086456419	16.70908515	1.13E-62	4.54E-61
ENSG00000150551	100.5526538	1.924509787	0.115187246	16.70766384	1.15E-62	4.64E-61
ENSG00000185621	1076.644792	-0.868768099	0.051998607	-16.70752643	1.16E-62	4.65E-61
ENSG00000103599	239.6429235	-1.180991863	0.070701907	-16.70381905	1.23E-62	4.94E-61
ENSG00000168806	1094.702115	-0.742873031	0.044473878	-16.70358133	1.23E-62	4.96E-61
ENSG00000162910	2361.154607	1.093192743	0.065449405	16.70286755	1.25E-62	5.02E-61
ENSG00000110436	1292.150215	-2.440523886	0.146135497	-16.70041797	1.30E-62	5.22E-61
ENSG00000143793	1500.786325	1.025441424	0.06142716	16.69361615	1.46E-62	5.85E-61
ENSG00000109680	387.7149517	-0.756937527	0.045362673	-16.68635182	1.65E-62	6.60E-61
ENSG00000124562	4438.88673	0.809470285	0.048513452	16.685481	1.67E-62	6.69E-61
ENSG00000124171	3315.480138	-2.009128336	0.120475517	-16.67665249	1.94E-62	7.75E-61
ENSG00000223547	1593.382905	-1.074051145	0.064409362	-16.67538859	1.98E-62	7.91E-61
ENSG00000100258	4382.370848	0.92266854	0.055332307	16.67504197	1.99E-62	7.94E-61
ENSG00000171453	1674.709944	0.798748074	0.04791608	16.66972919	2.18E-62	8.68E-61
ENSG00000115226	392.6311604	1.436770302	0.086219308	16.66413628	2.39E-62	9.52E-61
ENSG00000100263	1418.473435	0.995580023	0.059768799	16.65718637	2.68E-62	1.07E-60
ENSG00000125877	2663.644388	0.865887712	0.05198743	16.65571313	2.75E-62	1.09E-60
ENSG00000074800	55200.18001	1.14338134	0.068652864	16.6545323	2.81E-62	1.11E-60
ENSG00000156650	5326.040372	-1.385670964	0.083200689	-16.65456119	2.80E-62	1.11E-60
ENSG00000214106	320.7098217	-0.945802114	0.056795965	-16.65262876	2.90E-62	1.15E-60
ENSG00000075399	814.0086785	0.96036973	0.057681725	16.64946275	3.05E-62	1.21E-60
ENSG00000035141	2607.035742	0.796816356	0.047890632	16.63825092	3.68E-62	1.46E-60
ENSG00000105669	7493.912378	0.938495525	0.056409188	16.63728126	3.74E-62	1.48E-60
ENSG00000250579	11.02280129	3.521072317	0.211639806	16.6370986	3.75E-62	1.48E-60
ENSG00000074696	14142.25855	-0.97707437	0.058733995	-16.63558496	3.85E-62	1.52E-60
ENSG00000164066	1037.249365	-1.04466616	0.062805486	-16.63335855	4.00E-62	1.58E-60
ENSG00000072958	3039.096378	0.579609781	0.034851341	16.63091764	4.16E-62	1.64E-60
ENSG00000062096	10.84229394	3.835250714	0.230699346	16.62445418	4.64E-62	1.82E-60
ENSG00000196923	3425.067732	1.109653141	0.06674814	16.62448024	4.63E-62	1.82E-60
ENSG00000160282	36.30116196	2.620889238	0.157661347	16.62353704	4.71E-62	1.85E-60
ENSG00000232573	756.2767541	1.753542174	0.105515842	16.61875736	5.10E-62	2.00E-60
ENSG00000205138	695.4056546	0.910294562	0.054778912	16.61760946	5.20E-62	2.04E-60
ENSG00000124357	4360.604204	0.725533215	0.043667873	16.61480542	5.45E-62	2.14E-60
ENSG00000252010	92.91553246	-3.946237577	0.237568351	-16.61095666	5.81E-62	2.28E-60
ENSG00000176994	3205.281983	-0.897970318	0.054060769	-16.61038733	5.86E-62	2.30E-60
ENSG00000157106	9501.610025	-0.825654237	0.049709222	-16.60967944	5.93E-62	2.32E-60
ENSG00000233593	139.116024	1.572781759	0.094712307	16.6058858	6.32E-62	2.47E-60
ENSG00000276600	603.4327435	1.690045322	0.101783405	16.6043307	6.48E-62	2.53E-60
ENSG00000132017	1523.603687	0.831186868	0.05006902	16.60082146	6.87E-62	2.68E-60
ENSG00000198918	7393.122291	0.954159311	0.05748145	16.59943022	7.04E-62	2.74E-60
ENSG00000197905	1063.044936	1.163418563	0.070102607	16.59593857	7.46E-62	2.91E-60
ENSG00000273174	27.30989026	1.571034674	0.094664805	16.59576299	7.48E-62	2.91E-60
ENSG00000100325	4036.256187	0.66498857	0.040079001	16.59194487	7.97E-62	3.10E-60
ENSG00000113615	2920.90025	-0.849265492	0.051185561	-16.59189578	7.98E-62	3.10E-60
ENSG00000204642	4225.433594	1.60353436	0.096656295	16.59006647	8.22E-62	3.19E-60
ENSG00000245498	50.57879941	-1.422495828	0.085767149	-16.58555572	8.86E-62	3.44E-60
ENSG00000103994	4968.777599	-0.829660265	0.050030189	-16.58319266	9.22E-62	3.57E-60
ENSG00000267796	247.148428	0.737059886	0.04445112	16.58135693	9.51E-62	3.68E-60
ENSG00000112578	1788.885803	1.047641138	0.063185965	16.58028219	9.68E-62	3.74E-60
ENSG00000084072	2382.983462	0.701785412	0.042344737	16.57314376	1.09E-61	4.21E-60
ENSG00000126581	3841.587193	-0.766283239	0.046252134	-16.56752178	1.20E-61	4.62E-60
ENSG00000267748	41.44298947	2.436505765	0.147074926	16.56642529	1.22E-61	4.70E-60
ENSG00000240652	13.93067906	1.854274929	0.111943503	16.56438184	1.26E-61	4.86E-60
ENSG00000231768	36.73827699	2.230934019	0.13468896	16.56359972	1.28E-61	4.92E-60
ENSG00000238123	32.99653245	-1.653772383	0.099857205	-16.56137263	1.33E-61	5.10E-60
ENSG00000066654	4981.136611	-0.694519869	0.041949101	-16.55625176	1.44E-61	5.55E-60
ENSG00000103005	2511.592121	0.928726805	0.056098085	16.55541003	1.46E-61	5.62E-60
ENSG00000188290	458.238227	1.709992815	0.103305185	16.55282666	1.53E-61	5.87E-60
ENSG00000164114	1369.855341	-1.420582961	0.085832895	-16.5505656	1.59E-61	6.09E-60
ENSG00000204655	17.05227958	4.63255562	0.27993952	16.54841598	1.64E-61	6.30E-60
ENSG00000136270	3742.965032	0.768744711	0.046456955	16.54746215	1.67E-61	6.40E-60
ENSG00000187185	9.42929757	3.049249975	0.184285164	16.54636708	1.70E-61	6.51E-60
ENSG00000110375	39.78137501	2.419270922	0.14622646	16.54468642	1.75E-61	6.69E-60
ENSG00000060138	7306.510821	1.399710396	0.084609332	16.54321521	1.79E-61	6.85E-60
ENSG00000054116	3586.928432	0.570457465	0.034483865	16.5427356	1.81E-61	6.90E-60
ENSG00000160678	4717.690931	2.815826589	0.170264769	16.53792853	1.96E-61	7.46E-60
ENSG00000166394	1047.289756	1.64686448	0.099628563	16.53004342	2.23E-61	8.50E-60
ENSG00000120289	20.58529986	6.16233971	0.3728478	16.52776201	2.32E-61	8.82E-60
ENSG00000133627	788.6978393	1.267360737	0.076684774	16.52688895	2.35E-61	8.94E-60
ENSG00000168071	774.7735939	1.533182682	0.092769555	16.52678699	2.35E-61	8.95E-60
ENSG00000131828	3891.98983	0.780616911	0.047256088	16.51886436	2.68E-61	1.02E-59
ENSG00000100296	1721.040869	0.793108985	0.048017537	16.51706939	2.77E-61	1.05E-59
ENSG00000104907	1888.562967	0.968284334	0.0586354	16.51364767	2.93E-61	1.11E-59
ENSG00000144357	3592.920759	-0.764495497	0.046294682	-16.51367838	2.92E-61	1.11E-59
ENSG00000187257	2561.7562	-0.628010128	0.03802962	-16.51371037	2.92E-61	1.11E-59
ENSG00000251331	13.87508037	3.868931766	0.234288593	16.51353024	2.93E-61	1.11E-59
ENSG00000042753	5101.352098	0.917502827	0.055582447	16.5070607	3.26E-61	1.23E-59
ENSG00000100722	3091.331819	-0.612304799	0.037096192	-16.5058668	3.33E-61	1.26E-59
ENSG00000140264	27745.89191	1.010516628	0.061225033	16.50495848	3.38E-61	1.28E-59
ENSG00000117335	22739.67841	-0.9069361	0.054954826	-16.50330217	3.47E-61	1.31E-59
ENSG00000116191	4793.060233	-1.438236633	0.087198562	-16.49381142	4.06E-61	1.53E-59
ENSG00000091157	1708.217896	-0.770529829	0.046721182	-16.49208766	4.18E-61	1.57E-59
ENSG00000012174	2093.360854	-0.836976334	0.050755524	-16.49034953	4.30E-61	1.62E-59
ENSG00000253710	543.2945997	-0.947115282	0.057436879	-16.48967184	4.35E-61	1.64E-59
ENSG00000069020	4000.028876	-1.51483715	0.091880544	-16.48702855	4.55E-61	1.71E-59
ENSG00000159166	4316.422301	1.991454983	0.120835562	16.48070284	5.05E-61	1.89E-59
ENSG00000126773	3263.824298	-0.681040004	0.041326376	-16.4795482	5.15E-61	1.93E-59
ENSG00000113558	17815.45102	-0.693257484	0.042085845	-16.47246216	5.79E-61	2.17E-59
ENSG00000198937	1046.01636	1.080191044	0.065576736	16.47216848	5.81E-61	2.18E-59
ENSG00000128228	1244.30417	1.271975906	0.077237368	16.46840048	6.19E-61	2.31E-59
ENSG00000185614	115.1202802	1.336491238	0.081183607	16.46257529	6.81E-61	2.55E-59
ENSG00000234604	15.4744673	-2.508075063	0.152368398	-16.4605988	7.04E-61	2.63E-59
ENSG00000115756	2272.656886	0.945187822	0.057425292	16.45943427	7.18E-61	2.68E-59
ENSG00000071082	36871.46846	0.88744572	0.053927088	16.45639979	7.55E-61	2.81E-59
ENSG00000011422	2396.832414	1.284433619	0.07807867	16.4505058	8.32E-61	3.10E-59
ENSG00000226197	39.80237058	2.49426229	0.151623684	16.45034754	8.34E-61	3.10E-59
ENSG00000280032	20.48203091	2.660470682	0.161742578	16.44879606	8.56E-61	3.18E-59
ENSG00000077274	902.2733496	3.527653738	0.214472267	16.44806478	8.66E-61	3.21E-59
ENSG00000214367	1183.408787	-0.617514412	0.037543236	-16.44808721	8.66E-61	3.21E-59
ENSG00000218426	226.9791169	1.274828828	0.077516962	16.44580487	8.99E-61	3.33E-59
ENSG00000187773	49.87052707	2.751214218	0.167300439	16.44475191	9.15E-61	3.39E-59
ENSG00000152700	4748.016576	-0.766649552	0.046630047	-16.44110626	9.71E-61	3.60E-59
ENSG00000228109	186.1215933	1.514307918	0.092135704	16.43562534	1.06E-60	3.93E-59
ENSG00000245648	91.8725466	2.382299435	0.144947992	16.43554632	1.06E-60	3.94E-59
ENSG00000160392	1179.432665	0.81086598	0.04934142	16.43377889	1.10E-60	4.05E-59
ENSG00000108602	46.82960174	2.80270766	0.170548128	16.43352934	1.10E-60	4.06E-59
ENSG00000140988	60485.15073	0.99615646	0.060618681	16.4331595	1.11E-60	4.08E-59
ENSG00000229419	139.506008	-1.032028007	0.062803052	-16.43276826	1.11E-60	4.11E-59
ENSG00000184983	3095.49008	0.799963817	0.048681963	16.43244772	1.12E-60	4.13E-59
ENSG00000127948	5409.747779	0.948428189	0.057728693	16.4290605	1.18E-60	4.36E-59
ENSG00000168228	518.8546779	-0.620700693	0.037782209	-16.42838549	1.20E-60	4.41E-59
ENSG00000182853	120.107693	1.687272144	0.102719001	16.42609574	1.24E-60	4.57E-59
ENSG00000042493	11642.69106	1.110890764	0.067636491	16.42442926	1.28E-60	4.69E-59
ENSG00000136718	3267.583157	0.640968356	0.039025802	16.42421995	1.28E-60	4.71E-59
ENSG00000197982	2283.314087	1.084568315	0.066036357	16.42380602	1.29E-60	4.74E-59
ENSG00000139613	5830.253591	-0.705634393	0.042966354	-16.42295243	1.31E-60	4.80E-59
ENSG00000155508	4234.058214	-0.59968971	0.036523815	-16.41914209	1.40E-60	5.11E-59
ENSG00000170088	2076.981564	-0.808830475	0.04926306	-16.41859996	1.41E-60	5.15E-59
ENSG00000237039	277.1243015	1.473448638	0.089785043	16.4108474	1.60E-60	5.84E-59
ENSG00000141837	124.7640326	1.633560383	0.099557565	16.40819943	1.67E-60	6.10E-59
ENSG00000165917	20.77495008	2.644041891	0.161182983	16.40397663	1.79E-60	6.53E-59
ENSG00000277459	8.923845089	1.710127427	0.10427862	16.39959776	1.93E-60	7.02E-59
ENSG00000164626	1088.721412	2.499683805	0.152435506	16.39830428	1.97E-60	7.16E-59
ENSG00000153339	3212.224433	-0.755101099	0.046048906	-16.39780744	1.98E-60	7.22E-59
ENSG00000130520	6107.223483	0.913597627	0.05571993	16.39624498	2.03E-60	7.40E-59
ENSG00000197563	2525.148987	-0.812045014	0.049532697	-16.39412078	2.11E-60	7.65E-59
ENSG00000275874	46.90651462	3.407259009	0.207868858	16.39138754	2.20E-60	8.00E-59
ENSG00000120088	125.4600166	3.021547832	0.184343548	16.39085207	2.22E-60	8.06E-59
ENSG00000226360	95.19750136	1.461976735	0.089206231	16.38872888	2.30E-60	8.34E-59
ENSG00000154767	2649.752582	-0.651657492	0.039768412	-16.38630908	2.40E-60	8.68E-59
ENSG00000163322	528.209779	-0.78794996	0.048088251	-16.38549852	2.43E-60	8.79E-59
ENSG00000092531	3243.550046	-0.607282742	0.037066038	-16.38380503	2.50E-60	9.03E-59
ENSG00000111344	331.3455577	2.59318125	0.15828354	16.38313907	2.52E-60	9.12E-59
ENSG00000189306	3188.593034	0.905884233	0.055297779	16.38192807	2.57E-60	9.30E-59
ENSG00000071859	4214.625419	0.97054115	0.059245962	16.38155786	2.59E-60	9.34E-59
ENSG00000224051	1979.671533	1.006217013	0.061424999	16.38122972	2.60E-60	9.39E-59
ENSG00000132432	3594.740389	1.037949271	0.063364605	16.38058451	2.63E-60	9.48E-59
ENSG00000230839	7.819111234	2.733406092	0.166876127	16.37985097	2.66E-60	9.59E-59
ENSG00000103479	4707.505551	-0.872350872	0.053262307	-16.37839057	2.73E-60	9.81E-59
ENSG00000179270	13.26501739	3.800367752	0.23203848	16.37817898	2.74E-60	9.84E-59
ENSG00000100216	4071.999614	0.706625074	0.04314975	16.37611059	2.83E-60	1.02E-58
ENSG00000205358	19.55627374	2.982445811	0.182124945	16.37582275	2.85E-60	1.02E-58
ENSG00000179941	1069.96376	-0.765082232	0.046721452	-16.37539488	2.87E-60	1.03E-58
ENSG00000029364	8407.27952	-0.752847584	0.045979749	-16.3734601	2.96E-60	1.06E-58
ENSG00000148604	24.59502103	5.032632128	0.307410129	16.37106801	3.08E-60	1.10E-58
ENSG00000137674	20.85951287	4.140031655	0.252896468	16.37046055	3.11E-60	1.11E-58
ENSG00000157020	7026.381079	0.710531234	0.043405182	16.36973274	3.15E-60	1.12E-58
ENSG00000249129	25.99000473	-1.032278452	0.063069814	-16.36723487	3.28E-60	1.17E-58
ENSG00000117528	6768.197817	-1.031770219	0.063049308	-16.36449718	3.43E-60	1.22E-58
ENSG00000148459	386.970115	1.085333669	0.06635477	16.35652831	3.91E-60	1.39E-58
ENSG00000100888	6572.455294	-0.590670568	0.036116337	-16.35466423	4.03E-60	1.44E-58
ENSG00000135374	2317.309392	3.42522694	0.20951612	16.34827405	4.47E-60	1.59E-58
ENSG00000259040	17.07129226	2.104978122	0.128789344	16.34435006	4.77E-60	1.70E-58
ENSG00000142700	13.49968053	4.479444179	0.274083804	16.34333773	4.85E-60	1.72E-58
ENSG00000167674	3379.439182	0.972849912	0.059545846	16.33783007	5.31E-60	1.89E-58
ENSG00000170549	604.1423145	2.863375602	0.175273595	16.33660561	5.42E-60	1.92E-58
ENSG00000276045	1620.998351	0.9375604	0.057402983	16.33295607	5.75E-60	2.04E-58
ENSG00000105376	63.0275153	2.629524124	0.161004835	16.33195752	5.85E-60	2.07E-58
ENSG00000198862	2651.22794	-0.880810176	0.053950615	-16.32623041	6.42E-60	2.27E-58
ENSG00000117115	5922.681608	2.346438146	0.143723772	16.3260267	6.44E-60	2.28E-58
ENSG00000105197	3359.545926	0.829400512	0.05080331	16.325718	6.48E-60	2.29E-58
ENSG00000184163	49.65881111	2.059076431	0.126140219	16.32371065	6.69E-60	2.36E-58
ENSG00000089177	3739.520418	-1.200820447	0.07356333	-16.32362814	6.70E-60	2.37E-58
ENSG00000239445	17.41733037	1.887339381	0.11562185	16.3233799	6.73E-60	2.37E-58
ENSG00000152443	1622.70472	-0.944575049	0.057870412	-16.32224506	6.86E-60	2.42E-58
ENSG00000186297	24.59527972	4.757629478	0.291512746	16.32048525	7.06E-60	2.49E-58
ENSG00000172965	1356.082838	0.994204531	0.060927004	16.31796186	7.36E-60	2.59E-58
ENSG00000231609	40.18534049	1.655741917	0.101471914	16.31724335	7.44E-60	2.62E-58
ENSG00000256940	77.39743947	1.66960069	0.102322529	16.31703888	7.47E-60	2.62E-58
ENSG00000135093	1310.771267	-0.663878689	0.040701756	-16.31081202	8.27E-60	2.90E-58
ENSG00000168397	2862.828406	0.664711056	0.040755917	16.30955967	8.44E-60	2.96E-58
ENSG00000261730	3.818902547	3.129305684	0.19187307	16.30924907	8.48E-60	2.97E-58
ENSG00000166091	18.62608098	3.789130204	0.232331882	16.30912713	8.50E-60	2.98E-58
ENSG00000137673	5915.336626	2.899819039	0.177830511	16.30664515	8.85E-60	3.10E-58
ENSG00000139180	2554.822769	0.805890796	0.049424247	16.30557546	9.01E-60	3.15E-58
ENSG00000164638	453.7810877	1.698771404	0.104189854	16.30457617	9.16E-60	3.20E-58
ENSG00000272192	10.32402809	1.847796729	0.113353966	16.30112105	9.69E-60	3.38E-58
ENSG00000144840	2127.847597	-0.737992184	0.045275635	-16.2999853	9.87E-60	3.44E-58
ENSG00000205643	475.9367053	0.808423775	0.049602363	16.29808997	1.02E-59	3.55E-58
ENSG00000144214	54.6042736	1.365085296	0.083759935	16.29759255	1.03E-59	3.58E-58
ENSG00000033867	3901.275672	-1.520121013	0.093296167	-16.29349908	1.10E-59	3.82E-58
ENSG00000196659	933.3248202	-0.8281653	0.050842777	-16.28875023	1.19E-59	4.12E-58
ENSG00000279605	66.39250331	1.369092703	0.08405128	16.28877879	1.19E-59	4.12E-58
ENSG00000125912	4328.856294	0.798645694	0.049032386	16.28812635	1.20E-59	4.16E-58
ENSG00000101440	8.620471766	1.750608984	0.107478039	16.28806218	1.20E-59	4.16E-58
ENSG00000149633	647.4623041	1.650324464	0.101326234	16.2872377	1.22E-59	4.22E-58
ENSG00000228278	211.2429129	3.96808415	0.243632797	16.28715098	1.22E-59	4.22E-58
ENSG00000105647	98.39753743	1.122400563	0.068929751	16.28325291	1.30E-59	4.49E-58
ENSG00000240990	32.78879319	2.277767305	0.139889102	16.28266446	1.31E-59	4.53E-58
ENSG00000169891	4541.452812	-1.892353498	0.116230261	-16.28107419	1.34E-59	4.65E-58
ENSG00000167220	1596.079463	-0.729203223	0.044791339	-16.28000484	1.37E-59	4.73E-58
ENSG00000178860	505.5995676	1.509150711	0.092724007	16.27572789	1.47E-59	5.07E-58
ENSG00000108622	410.2746751	1.154764971	0.070958083	16.27390311	1.51E-59	5.22E-58
ENSG00000007312	390.3402147	2.190238244	0.134588003	16.27365141	1.52E-59	5.23E-58
ENSG00000136099	36.37747932	3.838644671	0.235925105	16.27060704	1.60E-59	5.50E-58
ENSG00000204130	1059.208229	-0.731225308	0.044946133	-16.26892579	1.64E-59	5.65E-58
ENSG00000143768	82.24618321	3.280114274	0.201634769	16.26760253	1.68E-59	5.76E-58
ENSG00000117153	4056.698199	-0.725067997	0.044574838	-16.266307	1.71E-59	5.88E-58
ENSG00000230929	8.196100327	-1.362939397	0.083793053	-16.26554166	1.73E-59	5.95E-58
ENSG00000256673	31.74055915	1.856169918	0.114118778	16.26524533	1.74E-59	5.98E-58
ENSG00000058729	1627.98325	-0.557873395	0.034300663	-16.26421629	1.77E-59	6.07E-58
ENSG00000157111	34.05665328	2.508249782	0.154219612	16.26414273	1.77E-59	6.08E-58
ENSG00000135912	2047.756916	1.26746388	0.077930586	16.26401072	1.78E-59	6.09E-58
ENSG00000181291	77.12650723	2.494564068	0.153414358	16.26030381	1.89E-59	6.46E-58
ENSG00000087086	106822.7983	1.028249155	0.063237698	16.26006614	1.90E-59	6.48E-58
ENSG00000125845	148.3255515	2.021460806	0.124333335	16.2583977	1.95E-59	6.65E-58
ENSG00000109452	4227.572345	-1.681319158	0.103414639	-16.25803829	1.96E-59	6.69E-58
ENSG00000112306	45397.14036	1.041321588	0.064055177	16.25663428	2.00E-59	6.84E-58
ENSG00000155622	17.59233124	7.874317458	0.484387872	16.25622338	2.02E-59	6.88E-58
ENSG00000128422	10955.48587	3.068409798	0.188774595	16.25435777	2.08E-59	7.09E-58
ENSG00000260549	107.6523442	2.065513265	0.127082072	16.2533805	2.11E-59	7.20E-58
ENSG00000175416	3534.025441	1.076271124	0.066224993	16.2517364	2.17E-59	7.39E-58
ENSG00000063241	2913.099359	1.055218423	0.064935696	16.25020573	2.23E-59	7.57E-58
ENSG00000142065	923.1496575	-0.78914556	0.048567162	-16.24854172	2.29E-59	7.77E-58
ENSG00000237943	88.27652907	2.252317675	0.138636272	16.24623655	2.38E-59	8.06E-58
ENSG00000254703	32.61640449	1.382002096	0.085068413	16.24577259	2.39E-59	8.12E-58
ENSG00000110651	30603.95076	0.727590973	0.044788648	16.24498613	2.42E-59	8.21E-58
ENSG00000136295	6763.266664	1.069217123	0.065823328	16.24374153	2.47E-59	8.38E-58
ENSG00000149418	10454.63261	1.147551219	0.070650814	16.24257613	2.52E-59	8.53E-58
ENSG00000165644	642.3312509	1.533505783	0.094440592	16.23778234	2.73E-59	9.22E-58
ENSG00000132975	100.5305926	4.336568049	0.267117283	16.23469661	2.87E-59	9.69E-58
ENSG00000162191	4570.669683	0.923465634	0.056889513	16.23261619	2.97E-59	1.00E-57
ENSG00000156671	2366.222949	-0.966172784	0.059561856	-16.22133436	3.56E-59	1.20E-57
ENSG00000106683	3490.473334	0.798547461	0.049237874	16.21815485	3.75E-59	1.27E-57
ENSG00000232233	6.763080019	2.591263012	0.159777061	16.21799142	3.76E-59	1.27E-57
ENSG00000167799	425.300868	2.057730113	0.126902852	16.21500284	3.95E-59	1.33E-57
ENSG00000160799	1861.399993	0.956326786	0.058978951	16.21471343	3.97E-59	1.34E-57
ENSG00000115350	1661.160292	0.967615061	0.05970746	16.20593252	4.58E-59	1.54E-57
ENSG00000167397	2456.87296	0.869177386	0.053634391	16.20559824	4.60E-59	1.55E-57
ENSG00000142676	41993.71909	0.863495078	0.053294864	16.2022194	4.86E-59	1.63E-57
ENSG00000136928	166.652568	4.361759322	0.269234446	16.20059907	4.99E-59	1.68E-57
ENSG00000081985	168.233453	2.864194856	0.176828477	16.19758821	5.24E-59	1.76E-57
ENSG00000142449	216.7622761	3.318586104	0.204886636	16.19718189	5.28E-59	1.77E-57
ENSG00000170627	48.13733961	2.404079034	0.148451903	16.19432952	5.53E-59	1.85E-57
ENSG00000074582	1204.223681	0.639379675	0.039483182	16.19372221	5.58E-59	1.87E-57
ENSG00000247735	55.05140058	-1.344350938	0.083029935	-16.19115972	5.82E-59	1.95E-57
ENSG00000164896	3941.502332	0.93011415	0.057448433	16.19041799	5.89E-59	1.97E-57
ENSG00000173486	3235.808972	1.270043503	0.078455555	16.18806345	6.12E-59	2.04E-57
ENSG00000273466	67.57265933	1.013481927	0.0626247	16.18342172	6.60E-59	2.20E-57
ENSG00000040608	334.0012102	1.378210514	0.085178601	16.18024366	6.95E-59	2.32E-57
ENSG00000053501	1129.08984	0.916635874	0.056651873	16.1801513	6.96E-59	2.32E-57
ENSG00000213741	16362.23647	0.870148879	0.053780709	16.17957244	7.03E-59	2.34E-57
ENSG00000267480	40.25704248	1.720445255	0.106363632	16.17512691	7.55E-59	2.51E-57
ENSG00000165916	6738.535745	0.758197261	0.046882377	16.17232974	7.91E-59	2.63E-57
ENSG00000214280	10.57794142	-1.475094629	0.091223462	-16.17012328	8.19E-59	2.72E-57
ENSG00000127081	353.2484693	-1.023716333	0.06331038	-16.1698024	8.24E-59	2.73E-57
ENSG00000264350	109.6976396	0.981523769	0.06070595	16.16849364	8.41E-59	2.79E-57
ENSG00000232803	34.45927426	3.203533007	0.198238028	16.16003269	9.65E-59	3.20E-57
ENSG00000100359	3666.336048	0.873492863	0.05405676	16.15880901	9.84E-59	3.26E-57
ENSG00000164190	6474.517351	-0.733557963	0.045410352	-16.15398095	1.06E-58	3.52E-57
ENSG00000161016	96061.02758	1.138258581	0.07047028	16.15232097	1.09E-58	3.62E-57
ENSG00000254944	39.93166264	-1.729443101	0.107081963	-16.15064803	1.12E-58	3.71E-57
ENSG00000109572	7083.86013	-0.863405878	0.053462243	-16.14982526	1.14E-58	3.76E-57
ENSG00000259230	5.685654254	3.499576314	0.216753612	16.14541175	1.22E-58	4.04E-57
ENSG00000070010	3285.270091	0.69181987	0.042850383	16.14501018	1.23E-58	4.06E-57
ENSG00000198835	88.53992801	1.425623415	0.088303012	16.14467475	1.24E-58	4.08E-57
ENSG00000111727	950.6518423	-0.721145773	0.044671176	-16.14342471	1.26E-58	4.16E-57
ENSG00000227057	3296.991115	0.725340654	0.044932177	16.14301142	1.27E-58	4.18E-57
ENSG00000106538	2674.971415	1.585368234	0.098218153	16.14129552	1.31E-58	4.30E-57
ENSG00000116711	387.4764914	2.046879778	0.126814725	16.14071064	1.32E-58	4.34E-57
ENSG00000119906	2734.81295	-0.679224444	0.04208851	-16.13800164	1.38E-58	4.53E-57
ENSG00000232533	307.827652	0.974817637	0.060413398	16.13578561	1.43E-58	4.69E-57
ENSG00000114439	4908.316952	-0.856064691	0.053059034	-16.13419307	1.47E-58	4.81E-57
ENSG00000271936	70.93104541	1.274843098	0.079018979	16.13337847	1.49E-58	4.87E-57
ENSG00000204397	305.6919978	1.452286274	0.090019147	16.13308185	1.49E-58	4.89E-57
ENSG00000136950	3095.515902	0.764851406	0.047414906	16.13103299	1.54E-58	5.05E-57
ENSG00000231793	17.18923992	2.307792769	0.143100466	16.12708078	1.65E-58	5.38E-57
ENSG00000050748	3901.681082	-0.698878918	0.043336441	-16.12681846	1.65E-58	5.40E-57
ENSG00000152380	123.4636526	-0.971096854	0.060225129	-16.12444613	1.72E-58	5.61E-57
ENSG00000164124	1693.04411	-1.212368766	0.075196571	-16.12266022	1.77E-58	5.77E-57
ENSG00000101335	14080.00152	1.290351565	0.080043005	16.12072876	1.82E-58	5.95E-57
ENSG00000136943	567.9256778	2.091390143	0.129740471	16.11979772	1.85E-58	6.03E-57
ENSG00000272476	50.89005436	1.205171853	0.074764587	16.11955471	1.86E-58	6.05E-57
ENSG00000116741	2027.166465	1.842691885	0.114334219	16.11671385	1.95E-58	6.33E-57
ENSG00000133265	2475.135144	1.022661588	0.063468504	16.11289889	2.07E-58	6.73E-57
ENSG00000267119	14.23985285	1.600433728	0.099335451	16.11140548	2.12E-58	6.89E-57
ENSG00000177683	1764.327983	-0.640709579	0.039770452	-16.11019122	2.16E-58	7.02E-57
ENSG00000106780	5240.932853	-1.266829065	0.078664615	-16.10417923	2.38E-58	7.73E-57
ENSG00000104886	2362.255435	0.950436518	0.059019401	16.1037982	2.40E-58	7.77E-57
ENSG00000214376	80.3186592	2.440770171	0.151611086	16.09888985	2.60E-58	8.41E-57
ENSG00000172548	73.58454138	2.744144739	0.170465914	16.09790882	2.64E-58	8.54E-57
ENSG00000237214	48.13279538	1.382933489	0.085931255	16.09348645	2.83E-58	9.16E-57
ENSG00000146386	2573.689603	1.220086589	0.075814791	16.09298895	2.86E-58	9.23E-57
ENSG00000006377	44.46028059	3.836526378	0.238403423	16.0925809	2.88E-58	9.29E-57
ENSG00000100697	5411.978274	-0.884375816	0.05495729	-16.09205643	2.90E-58	9.36E-57
ENSG00000253276	1498.035099	1.097572875	0.068211602	16.09070657	2.96E-58	9.56E-57
ENSG00000141562	2617.026205	0.861103133	0.053519133	16.08963169	3.02E-58	9.72E-57
ENSG00000276980	93.38753178	2.287894293	0.14223071	16.08579672	3.21E-58	1.03E-56
ENSG00000141337	1515.759851	-1.358687647	0.084477602	-16.08340689	3.34E-58	1.07E-56
ENSG00000176619	4571.971934	0.977378958	0.060770882	16.08301421	3.36E-58	1.08E-56
ENSG00000166938	2400.881815	-0.689241784	0.042861303	-16.08074715	3.48E-58	1.12E-56
ENSG00000165115	336.558249	-0.960488953	0.05972938	-16.08067843	3.49E-58	1.12E-56
ENSG00000164086	1326.842121	0.834535449	0.051900266	16.0795987	3.55E-58	1.14E-56
ENSG00000137601	1220.807559	-0.762487777	0.047429466	-16.07624627	3.74E-58	1.20E-56
ENSG00000132323	1430.006625	0.583528592	0.036303454	16.07363818	3.90E-58	1.25E-56
ENSG00000158186	2162.967283	1.36856509	0.085145683	16.07321764	3.93E-58	1.26E-56
ENSG00000116871	5744.564799	0.751274652	0.046752888	16.0690533	4.20E-58	1.35E-56
ENSG00000164144	3282.814125	-0.664316299	0.041345271	-16.06752806	4.31E-58	1.38E-56
ENSG00000170185	2816.546531	-0.754228936	0.046967041	-16.05868537	4.97E-58	1.59E-56
ENSG00000093010	6129.857703	1.007497177	0.062751516	16.05534395	5.24E-58	1.67E-56
ENSG00000182504	1184.852185	-0.849937851	0.052943977	-16.05353239	5.40E-58	1.72E-56
ENSG00000231290	105.1512596	2.69862321	0.168112734	16.05246161	5.49E-58	1.75E-56
ENSG00000108599	1827.033174	-0.776985801	0.048408491	-16.05060989	5.66E-58	1.80E-56
ENSG00000131203	1197.291677	2.796398262	0.174259656	16.04730739	5.97E-58	1.90E-56
ENSG00000168569	1030.283664	0.774864033	0.048286141	16.04733805	5.97E-58	1.90E-56
ENSG00000173372	6109.014554	1.480785159	0.092279876	16.04667474	6.03E-58	1.92E-56
ENSG00000196230	52321.57755	0.815924636	0.050850457	16.04557146	6.14E-58	1.95E-56
ENSG00000128510	403.3640227	2.81824496	0.175650099	16.0446534	6.23E-58	1.98E-56
ENSG00000187715	37.58572193	3.657618195	0.227987226	16.04308392	6.39E-58	2.03E-56
ENSG00000185479	3511.987974	3.70913441	0.231258372	16.03891952	6.83E-58	2.17E-56
ENSG00000104903	255.8726159	1.31215202	0.081834167	16.03428081	7.36E-58	2.33E-56
ENSG00000166225	4565.221294	-1.357570835	0.084675623	-16.0326053	7.56E-58	2.40E-56
ENSG00000111321	6445.983758	0.784774107	0.048950165	16.03210342	7.63E-58	2.41E-56
ENSG00000107864	611.7929719	-0.932972353	0.058198431	-16.03088497	7.78E-58	2.46E-56
ENSG00000050130	2758.33576	-0.683961749	0.04266763	-16.02999138	7.89E-58	2.49E-56
ENSG00000099917	5022.861517	0.597883673	0.037327559	16.01721877	9.69E-58	3.06E-56
ENSG00000159140	19269.48004	-0.613463885	0.03830104	-16.01689907	9.74E-58	3.07E-56
ENSG00000034053	459.3417108	1.876310267	0.117160607	16.01485618	1.01E-57	3.17E-56
ENSG00000163159	3643.219747	0.776040707	0.048465596	16.01219785	1.05E-57	3.31E-56
ENSG00000226917	4.247860496	4.436497414	0.277132688	16.00856777	1.11E-57	3.51E-56
ENSG00000189292	51.78915244	3.288817347	0.205452554	16.00767322	1.13E-57	3.55E-56
ENSG00000147133	3528.33254	-0.716709243	0.044781123	-16.00471793	1.18E-57	3.73E-56
ENSG00000147155	2654.962949	1.023887168	0.063975543	16.00435298	1.19E-57	3.74E-56
ENSG00000213420	170.0031179	2.070419523	0.129377497	16.0029338	1.22E-57	3.83E-56
ENSG00000225302	655.2928024	-0.992354304	0.062013607	-16.0022025	1.23E-57	3.87E-56
ENSG00000185219	1833.290315	-0.685841932	0.042875108	-15.99627308	1.36E-57	4.25E-56
ENSG00000137970	443.6641734	1.497236827	0.09361735	15.99315533	1.43E-57	4.47E-56
ENSG00000214753	4412.753651	0.584269327	0.036533545	15.99268088	1.44E-57	4.50E-56
ENSG00000181826	566.155589	-1.419499613	0.088774436	-15.98995928	1.50E-57	4.70E-56
ENSG00000087301	1699.050015	-1.156055929	0.072324591	-15.98427186	1.64E-57	5.14E-56
ENSG00000187325	2561.32793	-0.747789839	0.046785895	-15.9832324	1.67E-57	5.23E-56
ENSG00000198919	1483.08063	-0.930406128	0.058212648	-15.98288628	1.68E-57	5.25E-56
ENSG00000182903	1327.941776	-0.711302177	0.044512908	-15.97968325	1.77E-57	5.53E-56
ENSG00000129932	710.1420191	1.131876021	0.070849491	15.97578193	1.88E-57	5.88E-56
ENSG00000197467	249.5466321	1.48676087	0.093063717	15.97573055	1.89E-57	5.88E-56
ENSG00000106330	1194.985046	0.865739178	0.054197372	15.97382216	1.94E-57	6.06E-56
ENSG00000223784	26.63773249	5.350393009	0.33500861	15.97091194	2.04E-57	6.34E-56
ENSG00000161265	440.0220291	0.943293834	0.059069004	15.96935392	2.09E-57	6.50E-56
ENSG00000145391	7117.701025	-0.891583932	0.055839341	-15.96694929	2.17E-57	6.75E-56
ENSG00000139324	2611.177514	-0.868091621	0.054384125	-15.96222459	2.34E-57	7.28E-56
ENSG00000257743	229.6710904	3.53436966	0.221430167	15.96155439	2.37E-57	7.35E-56
ENSG00000217555	501.587013	0.768004971	0.04811732	15.96109205	2.39E-57	7.40E-56
ENSG00000198466	2942.380511	-1.254772599	0.078615208	-15.96093967	2.39E-57	7.41E-56
ENSG00000066697	1070.627448	0.828256402	0.051909651	15.95573062	2.60E-57	8.05E-56
ENSG00000255114	6.697213957	1.82154959	0.11421002	15.94912238	2.89E-57	8.95E-56
ENSG00000267506	25.18178889	2.980074998	0.186864665	15.94777162	2.95E-57	9.13E-56
ENSG00000148908	2539.293251	1.034823275	0.064890538	15.94721372	2.98E-57	9.21E-56
ENSG00000198780	211.7936692	-1.947941219	0.122154211	-15.94657442	3.01E-57	9.30E-56
ENSG00000126777	17941.84596	-0.764791601	0.047976086	-15.94110047	3.29E-57	1.01E-55
ENSG00000166446	2445.830847	-1.396906831	0.087659648	-15.9355743	3.59E-57	1.11E-55
ENSG00000184898	969.3555359	-0.882150668	0.055361718	-15.93430815	3.66E-57	1.13E-55
ENSG00000077150	3364.604419	0.917544099	0.057585385	15.93362791	3.70E-57	1.14E-55
ENSG00000108950	814.3695461	1.534434356	0.096312411	15.9318445	3.81E-57	1.17E-55
ENSG00000152582	903.3089675	-1.240862735	0.077893037	-15.93034228	3.90E-57	1.20E-55
ENSG00000213719	19239.07462	0.654970577	0.041114919	15.93024118	3.91E-57	1.20E-55
ENSG00000270177	63.18645685	-1.174417096	0.073728661	-15.92890862	3.99E-57	1.23E-55
ENSG00000188186	3670.730008	1.036908471	0.065109636	15.92557615	4.21E-57	1.29E-55
ENSG00000241431	29.58381046	1.571782385	0.098696767	15.92536843	4.23E-57	1.30E-55
ENSG00000230082	76.29070521	1.7050112	0.10706914	15.9243943	4.29E-57	1.32E-55
ENSG00000169718	5842.888018	1.013580295	0.063657112	15.92249889	4.42E-57	1.36E-55
ENSG00000232442	209.3541922	1.293585874	0.081265	15.91811818	4.74E-57	1.45E-55
ENSG00000182484	337.8278004	1.074364727	0.067495175	15.91765226	4.78E-57	1.46E-55
ENSG00000211459	65857.70188	1.753236125	0.110200443	15.9095197	5.44E-57	1.66E-55
ENSG00000184497	334.3048514	1.027278673	0.064594317	15.90354567	5.99E-57	1.83E-55
ENSG00000196586	13892.73189	-0.985186581	0.061948582	-15.90329501	6.01E-57	1.84E-55
ENSG00000138767	3480.227942	-0.722351256	0.045425226	-15.90198495	6.14E-57	1.87E-55
ENSG00000196465	1822.883631	0.943409077	0.059331076	15.90075789	6.26E-57	1.91E-55
ENSG00000123575	4253.036563	-0.660252532	0.041523893	-15.90054508	6.28E-57	1.92E-55
ENSG00000146648	3331.015453	2.164740371	0.136174693	15.89678908	6.67E-57	2.03E-55
ENSG00000129167	179.242343	-2.793484491	0.175739706	-15.89557965	6.80E-57	2.07E-55
ENSG00000102763	2368.389389	-0.930436565	0.058567264	-15.88663194	7.84E-57	2.39E-55
ENSG00000178999	853.1099469	1.623547403	0.102200174	15.8859554	7.93E-57	2.41E-55
ENSG00000132405	1704.674345	-1.040830269	0.065524877	-15.88450559	8.11E-57	2.47E-55
ENSG00000105676	2133.513303	0.76618682	0.048239076	15.88311567	8.30E-57	2.52E-55
ENSG00000142627	998.5885958	1.211429303	0.076321236	15.87276838	9.78E-57	2.97E-55
ENSG00000110195	599.4119484	3.345914493	0.210862381	15.86776394	1.06E-56	3.21E-55
ENSG00000228519	16.98635936	1.216692237	0.076697424	15.86353457	1.13E-56	3.43E-55
ENSG00000120690	5246.539452	-0.822616812	0.051860235	-15.86218816	1.16E-56	3.51E-55
ENSG00000267581	7.088549477	-1.535244652	0.096815045	-15.85750083	1.25E-56	3.78E-55
ENSG00000269246	16.0268262	1.710276818	0.107866327	15.8555211	1.29E-56	3.89E-55
ENSG00000175087	1552.280924	-0.729285004	0.045996532	-15.85521725	1.29E-56	3.91E-55
ENSG00000257060	11.85157663	3.384065231	0.213436595	15.85513127	1.30E-56	3.91E-55
ENSG00000173915	3306.469332	0.82980668	0.052340641	15.85396467	1.32E-56	3.98E-55
ENSG00000272086	130.0146912	0.967539545	0.061045384	15.84951206	1.42E-56	4.27E-55
ENSG00000104951	700.2802522	1.738981473	0.109737427	15.84674905	1.48E-56	4.46E-55
ENSG00000168309	610.4904884	2.348642679	0.148238566	15.84366834	1.55E-56	4.68E-55
ENSG00000061987	3495.556264	-0.751043642	0.04740619	-15.84273369	1.58E-56	4.75E-55
ENSG00000117620	3623.200604	-0.9579074	0.060483786	-15.83742461	1.72E-56	5.17E-55
ENSG00000254860	141.6453808	-1.258623536	0.079494683	-15.83280141	1.85E-56	5.56E-55
ENSG00000064225	497.8568246	1.348204673	0.085155706	15.83222946	1.86E-56	5.60E-55
ENSG00000143321	26233.16969	0.786166259	0.049656605	15.83205807	1.87E-56	5.62E-55
ENSG00000123739	3387.16283	-0.820355845	0.051816395	-15.83197445	1.87E-56	5.62E-55
ENSG00000223461	7.149355869	1.747391326	0.110407155	15.82679431	2.03E-56	6.10E-55
ENSG00000115241	8672.341807	0.701793528	0.04435325	15.8228209	2.17E-56	6.49E-55
ENSG00000108479	1044.851825	1.136854246	0.071860878	15.82021084	2.26E-56	6.76E-55
ENSG00000182632	10.90129865	4.268860668	0.26983608	15.82019969	2.26E-56	6.76E-55
ENSG00000232372	33.13144193	-1.189866151	0.075213098	-15.8199327	2.27E-56	6.78E-55
ENSG00000185803	4755.446463	1.125070191	0.07112025	15.81926643	2.29E-56	6.85E-55
ENSG00000171222	2561.908975	1.283554652	0.081163242	15.81448231	2.47E-56	7.39E-55
ENSG00000105254	4052.533825	0.856956923	0.054190514	15.8137811	2.50E-56	7.46E-55
ENSG00000198416	56.57198423	-1.20551559	0.076232654	-15.81363795	2.51E-56	7.48E-55
ENSG00000225889	47.88929463	1.729139783	0.109389778	15.80714221	2.78E-56	8.28E-55
ENSG00000267287	49.7077818	2.158662203	0.136571287	15.80612033	2.82E-56	8.41E-55
ENSG00000170606	11372.34516	-0.696969445	0.044095297	-15.80598154	2.83E-56	8.42E-55
ENSG00000082556	49.50765382	4.255862682	0.269260623	15.80573735	2.84E-56	8.45E-55
ENSG00000276649	24.43676215	2.113943206	0.13375432	15.80467236	2.89E-56	8.59E-55
ENSG00000104904	24284.20713	0.72809717	0.046070645	15.80392837	2.92E-56	8.69E-55
ENSG00000085491	4217.115357	-0.892147924	0.056457979	-15.80198125	3.01E-56	8.95E-55
ENSG00000163939	4678.588419	-0.749791031	0.047465976	-15.79638905	3.29E-56	9.78E-55
ENSG00000176928	240.0646885	-1.833397904	0.116073039	-15.79520893	3.36E-56	9.96E-55
ENSG00000164938	6922.516854	-1.203136092	0.076173013	-15.79478136	3.38E-56	1.00E-54
ENSG00000090266	4475.006573	0.862370797	0.054601455	15.79391599	3.43E-56	1.01E-54
ENSG00000075539	4164.039115	-0.866668702	0.054875913	-15.79324424	3.46E-56	1.03E-54
ENSG00000177519	28.82085283	3.150812487	0.199547914	15.78975407	3.66E-56	1.08E-54
ENSG00000197847	55.38454196	1.969488188	0.124736502	15.78918885	3.69E-56	1.09E-54
ENSG00000105404	5164.132103	1.093574954	0.069270034	15.78712888	3.82E-56	1.13E-54
ENSG00000164296	657.8417668	-0.627247713	0.039732139	-15.78691037	3.83E-56	1.13E-54
ENSG00000220749	73.38956753	1.271534755	0.080556222	15.7844387	3.98E-56	1.17E-54
ENSG00000197312	4489.01911	-0.721920657	0.045753926	-15.77833241	4.39E-56	1.29E-54
ENSG00000197540	106.1049126	2.134238101	0.135269776	15.777642	4.43E-56	1.31E-54
ENSG00000125910	139.2924549	1.953748223	0.123840505	15.77632642	4.53E-56	1.33E-54
ENSG00000184428	2212.563931	1.104420647	0.07004345	15.76765071	5.19E-56	1.53E-54
ENSG00000177706	3250.492232	1.308539031	0.082997427	15.76601929	5.33E-56	1.57E-54
ENSG00000185634	539.5256694	2.949180143	0.187087186	15.76366726	5.53E-56	1.63E-54
ENSG00000161203	21203.12907	0.657743004	0.041728037	15.76261552	5.63E-56	1.65E-54
ENSG00000177989	1081.536434	1.401150564	0.088927859	15.75603613	6.24E-56	1.83E-54
ENSG00000165178	103.2139061	1.625877554	0.10319529	15.75534659	6.31E-56	1.85E-54
ENSG00000187049	919.2125869	0.712515152	0.045226206	15.75447553	6.40E-56	1.88E-54
ENSG00000157388	1553.678247	-1.830048235	0.116163949	-15.75401194	6.45E-56	1.89E-54
ENSG00000183831	32.03713482	2.121053199	0.13466562	15.75051741	6.81E-56	1.99E-54
ENSG00000198237	17.78016656	-2.138333878	0.135764513	-15.7503153	6.83E-56	2.00E-54
ENSG00000267466	19.31337831	2.835188548	0.1800275	15.74864143	7.02E-56	2.05E-54
ENSG00000174917	2198.987628	1.012709301	0.064306534	15.74815564	7.07E-56	2.07E-54
ENSG00000256916	132.4732721	3.700134404	0.235004435	15.74495566	7.44E-56	2.17E-54
ENSG00000163848	3945.230546	-0.691291786	0.043907358	-15.74432656	7.51E-56	2.19E-54
ENSG00000189051	16.90800069	2.876996122	0.182758994	15.74202211	7.79E-56	2.27E-54
ENSG00000139343	2842.689485	0.90336405	0.057390615	15.74062335	7.97E-56	2.32E-54
ENSG00000231500	89807.90392	0.913044543	0.058006834	15.74029252	8.01E-56	2.33E-54
ENSG00000066777	8846.027917	-0.99590058	0.063296906	-15.73379558	8.87E-56	2.58E-54
ENSG00000066136	3170.241167	0.568590224	0.036139905	15.73303029	8.98E-56	2.61E-54
ENSG00000145041	2784.900531	-0.595885353	0.037876276	-15.73241641	9.07E-56	2.64E-54
ENSG00000271452	43.38567427	-0.949673321	0.060364199	-15.73239326	9.07E-56	2.64E-54
ENSG00000165886	1056.315014	0.935815985	0.059496556	15.72891029	9.58E-56	2.78E-54
ENSG00000154493	55.21609392	3.045185067	0.193666482	15.72386212	1.04E-55	3.01E-54
ENSG00000185658	6196.301216	-0.808352806	0.051415817	-15.72187044	1.07E-55	3.11E-54
ENSG00000224853	22.65191881	7.380442888	0.469565488	15.7176008	1.15E-55	3.32E-54
ENSG00000159658	9929.554143	-0.593807678	0.037783637	-15.71600102	1.18E-55	3.40E-54
ENSG00000130363	1473.641623	-0.783348566	0.049854707	-15.71262991	1.24E-55	3.59E-54
ENSG00000167733	451.2233497	1.201101299	0.076442132	15.71255618	1.24E-55	3.59E-54
ENSG00000062038	4730.97691	2.143523949	0.136437394	15.71067788	1.28E-55	3.69E-54
ENSG00000214309	131.016339	1.172191155	0.074613867	15.71009788	1.29E-55	3.73E-54
ENSG00000081277	2762.337985	2.880517765	0.183368051	15.70894029	1.31E-55	3.79E-54
ENSG00000134852	3418.647899	-0.767774716	0.048882981	-15.70638076	1.37E-55	3.95E-54
ENSG00000222041	958.133815	1.121584491	0.071409973	15.70627249	1.37E-55	3.95E-54
ENSG00000260428	78.18159423	1.897528315	0.120833273	15.70369045	1.43E-55	4.11E-54
ENSG00000160117	60.43111258	1.880402757	0.11976121	15.70126722	1.48E-55	4.27E-54
ENSG00000182117	2889.46957	0.741686971	0.047240154	15.70035027	1.50E-55	4.33E-54
ENSG00000164776	105.8069078	1.431203664	0.091179845	15.69649146	1.60E-55	4.60E-54
ENSG00000173153	1723.466328	0.979065742	0.062384082	15.69415975	1.66E-55	4.77E-54
ENSG00000229729	177.2527571	-1.236561377	0.078814205	-15.68957501	1.78E-55	5.12E-54
ENSG00000183018	924.1732938	1.524150787	0.097146195	15.6892484	1.79E-55	5.14E-54
ENSG00000100814	1711.742609	0.885745373	0.056469097	15.68548845	1.90E-55	5.45E-54
ENSG00000126067	6818.388165	0.745567347	0.047537538	15.68376007	1.95E-55	5.60E-54
ENSG00000111728	455.2528203	1.876150031	0.11962829	15.68316354	1.97E-55	5.65E-54
ENSG00000224739	10.28636627	3.45012491	0.22003883	15.67961848	2.09E-55	5.97E-54
ENSG00000130175	18518.16311	0.754343498	0.048111073	15.67920754	2.10E-55	6.01E-54
ENSG00000266472	4492.926022	1.040364065	0.06635322	15.67917985	2.10E-55	6.01E-54
ENSG00000174021	5095.645496	0.803898833	0.051282734	15.67581849	2.21E-55	6.33E-54
ENSG00000124134	75.05148678	2.977805966	0.189965172	15.67553638	2.22E-55	6.35E-54
ENSG00000272715	3.792128391	2.038417637	0.130048349	15.67430618	2.27E-55	6.47E-54
ENSG00000015479	430.0893625	-1.248470908	0.079665124	-15.67148631	2.37E-55	6.76E-54
ENSG00000164008	472.0378274	0.617915	0.039430179	15.67111825	2.38E-55	6.80E-54
ENSG00000138119	14602.18289	-0.947026762	0.060432647	-15.67078088	2.40E-55	6.83E-54
ENSG00000272669	44.32144696	1.456176548	0.092933163	15.66907336	2.46E-55	7.01E-54
ENSG00000108061	4474.315306	-0.815323254	0.052040871	-15.66697928	2.54E-55	7.24E-54
ENSG00000197603	1883.13743	-1.050750456	0.067070892	-15.66626626	2.57E-55	7.32E-54
ENSG00000175573	2346.307762	0.70107573	0.044767368	15.66041891	2.82E-55	8.02E-54
ENSG00000105538	719.6031764	1.25348248	0.0800519	15.6583726	2.91E-55	8.27E-54
ENSG00000006327	3021.016797	1.366236944	0.087290803	15.65155652	3.24E-55	9.20E-54
ENSG00000129317	1752.821115	-0.791242671	0.050562215	-15.64889261	3.38E-55	9.59E-54
ENSG00000122512	872.1735641	-0.703682017	0.044971559	-15.64726747	3.47E-55	9.83E-54
ENSG00000205364	116.1190343	2.032530509	0.129906693	15.64608002	3.53E-55	1.00E-53
ENSG00000168803	566.0968162	-0.749733393	0.047927731	-15.642998	3.71E-55	1.05E-53
ENSG00000116539	8651.919941	-0.938200429	0.059978317	-15.64232671	3.75E-55	1.06E-53
ENSG00000124198	7990.343158	-0.985391122	0.063022092	-15.63564594	4.16E-55	1.18E-53
ENSG00000119684	1421.540328	-0.590743733	0.037802641	-15.62704924	4.76E-55	1.35E-53
ENSG00000233388	9.138876777	3.023557166	0.193488843	15.62651947	4.80E-55	1.36E-53
ENSG00000172915	1184.863298	-1.547138166	0.099014334	-15.62539593	4.89E-55	1.38E-53
ENSG00000111906	2511.496444	0.750281763	0.048022829	15.62343936	5.04E-55	1.42E-53
ENSG00000161677	1033.936243	1.247554632	0.079899452	15.61405736	5.84E-55	1.65E-53
ENSG00000272825	39.06923388	1.57426642	0.100824634	15.61390662	5.85E-55	1.65E-53
ENSG00000136935	2247.896904	-0.584367064	0.037431165	-15.61177851	6.05E-55	1.70E-53
ENSG00000179046	8.674467549	3.336570583	0.213721459	15.61177152	6.05E-55	1.70E-53
ENSG00000106245	2731.890657	0.650239936	0.041666639	15.60576865	6.65E-55	1.87E-53
ENSG00000085662	2222.954851	1.09996084	0.070499566	15.60237754	7.01E-55	1.97E-53
ENSG00000242114	204.6291785	1.124552887	0.072083165	15.60077008	7.19E-55	2.02E-53
ENSG00000204220	2257.01677	0.925503111	0.059325673	15.60038104	7.24E-55	2.03E-53
ENSG00000211450	3835.256866	0.886683727	0.056844883	15.59830321	7.48E-55	2.10E-53
ENSG00000161249	2271.929895	2.162908457	0.138672867	15.59720007	7.61E-55	2.13E-53
ENSG00000157766	432.1267402	2.178831678	0.139737863	15.59227854	8.22E-55	2.30E-53
ENSG00000106266	2233.551805	0.839662326	0.053852395	15.59192171	8.26E-55	2.31E-53
ENSG00000130165	2928.80448	0.753709053	0.048343857	15.59058591	8.44E-55	2.36E-53
ENSG00000102970	62.67687155	2.23706691	0.143491235	15.5902687	8.48E-55	2.37E-53
ENSG00000128482	30.98786714	1.698136765	0.108934277	15.58863573	8.70E-55	2.43E-53
ENSG00000167491	5470.626162	0.566849222	0.036365766	15.58744051	8.86E-55	2.48E-53
ENSG00000280206	383.9337264	1.087167009	0.069747081	15.58727616	8.88E-55	2.48E-53
ENSG00000136002	356.2583828	1.848072424	0.11857818	15.58526549	9.17E-55	2.56E-53
ENSG00000197841	812.0240191	-0.676912051	0.043434107	-15.58480422	9.23E-55	2.58E-53
ENSG00000100365	502.171309	1.212396214	0.07780163	15.58317245	9.47E-55	2.64E-53
ENSG00000164438	15.03900489	7.541763318	0.483981903	15.58273826	9.54E-55	2.66E-53
ENSG00000100079	132.5948815	1.90472127	0.122237139	15.58218131	9.62E-55	2.68E-53
ENSG00000105948	872.2284761	-0.71245515	0.045722824	-15.58204591	9.64E-55	2.68E-53
ENSG00000179218	58185.95091	0.839842583	0.053898312	15.58198309	9.65E-55	2.68E-53
ENSG00000243646	1846.469905	0.624888731	0.040118073	15.5762398	1.06E-54	2.93E-53
ENSG00000088832	11969.85803	0.684655024	0.043955311	15.57616144	1.06E-54	2.94E-53
ENSG00000221946	16.33509033	2.010372204	0.129147233	15.566514	1.23E-54	3.41E-53
ENSG00000273100	10.20657224	1.824548243	0.117215497	15.56575957	1.24E-54	3.45E-53
ENSG00000156675	8577.887829	-1.844991372	0.118536658	-15.56473251	1.26E-54	3.50E-53
ENSG00000262246	736.7700958	0.916079638	0.058857818	15.56428131	1.27E-54	3.53E-53
ENSG00000252147	7.082178593	1.740155673	0.111826148	15.56125916	1.33E-54	3.70E-53
ENSG00000145220	895.3399106	0.794099578	0.051062702	15.55146011	1.56E-54	4.30E-53
ENSG00000224887	5.025745755	5.656563654	0.363883725	15.54497567	1.72E-54	4.76E-53
ENSG00000110011	2056.145419	0.855296828	0.055036173	15.54063058	1.84E-54	5.09E-53
ENSG00000125462	42.88511699	2.364862718	0.1521969	15.53817923	1.91E-54	5.29E-53
ENSG00000233836	294.745058	-1.597183861	0.10281215	-15.53497189	2.01E-54	5.55E-53
ENSG00000101745	3592.128648	-0.844735957	0.054400571	-15.52807155	2.24E-54	6.18E-53
ENSG00000105677	4818.931841	0.860488657	0.055418363	15.52713966	2.27E-54	6.27E-53
ENSG00000073910	2425.054824	-1.225384051	0.078948895	-15.52123114	2.49E-54	6.87E-53
ENSG00000214160	3284.51347	0.874040071	0.056316555	15.52012662	2.54E-54	6.98E-53
ENSG00000125901	2800.619053	0.926055216	0.059675257	15.51824426	2.61E-54	7.19E-53
ENSG00000091513	1020.637447	2.847754475	0.183511433	15.51813114	2.62E-54	7.19E-53
ENSG00000139517	1911.987389	-0.87083937	0.056126647	-15.51561355	2.72E-54	7.48E-53
ENSG00000140368	323.0162381	1.634651926	0.105397289	15.50943046	3.00E-54	8.23E-53
ENSG00000131375	2637.432684	-0.680655573	0.043889184	-15.50850376	3.04E-54	8.34E-53
ENSG00000257605	37.46202621	0.951045736	0.061339223	15.50469164	3.22E-54	8.85E-53
ENSG00000235576	22.55070402	2.069539853	0.13350137	15.50201214	3.36E-54	9.22E-53
ENSG00000274286	69.52925237	1.706417347	0.110083297	15.50114685	3.41E-54	9.34E-53
ENSG00000132549	4485.031598	-1.053404743	0.067957522	-15.50092939	3.42E-54	9.37E-53
ENSG00000258545	67.06401561	2.334494146	0.150615452	15.49969881	3.49E-54	9.54E-53
ENSG00000180357	4593.569132	-0.775555974	0.050054277	-15.49429989	3.79E-54	1.04E-52
ENSG00000006652	2128.461644	1.100383908	0.071021403	15.49369427	3.83E-54	1.05E-52
ENSG00000162104	3099.805784	-1.095345655	0.07070077	-15.49269758	3.89E-54	1.06E-52
ENSG00000197013	745.624036	-0.787424927	0.050827829	-15.49200404	3.93E-54	1.07E-52
ENSG00000133874	550.1276281	0.948121675	0.06121162	15.48924323	4.10E-54	1.12E-52
ENSG00000224259	142.7456212	3.342503256	0.21581738	15.48764633	4.20E-54	1.15E-52
ENSG00000240972	2462.620276	1.387515106	0.089591392	15.48714759	4.24E-54	1.15E-52
ENSG00000235363	11.4350273	1.2434055	0.080288793	15.48666326	4.27E-54	1.16E-52
ENSG00000231764	41.76032702	3.518290987	0.227248576	15.48212557	4.58E-54	1.25E-52
ENSG00000105717	74.64937627	1.502376576	0.097052621	15.48002067	4.73E-54	1.29E-52
ENSG00000026297	3396.655874	1.039302506	0.06713971	15.47969917	4.76E-54	1.29E-52
ENSG00000090520	4676.638107	0.745563852	0.04817353	15.47662893	4.99E-54	1.36E-52
ENSG00000197958	40318.85294	0.909205574	0.058761339	15.47285337	5.29E-54	1.44E-52
ENSG00000236404	44.35556124	1.911808704	0.123565927	15.47197321	5.36E-54	1.46E-52
ENSG00000170906	2691.069883	1.031982025	0.066705132	15.47080411	5.46E-54	1.48E-52
ENSG00000142748	82.45918688	1.283465302	0.08297409	15.46826601	5.68E-54	1.54E-52
ENSG00000032742	1120.474212	-0.796929636	0.05154906	-15.45963473	6.50E-54	1.76E-52
ENSG00000204498	1316.443106	0.97541972	0.063098273	15.4587388	6.59E-54	1.78E-52
ENSG00000259704	13.08301631	2.620477309	0.169533674	15.45697231	6.77E-54	1.83E-52
ENSG00000205302	4204.465983	-0.544216037	0.035209038	-15.45671427	6.80E-54	1.84E-52
ENSG00000226419	122.1547369	1.503868373	0.097315068	15.45360239	7.13E-54	1.93E-52
ENSG00000133612	4271.443129	0.753693329	0.048771912	15.45342996	7.15E-54	1.93E-52
ENSG00000107130	1760.136456	1.193695228	0.077246466	15.45307242	7.19E-54	1.94E-52
ENSG00000108587	3893.099416	-0.645148254	0.041753497	-15.45135858	7.39E-54	1.99E-52
ENSG00000260420	3.770960941	3.184007158	0.206088819	15.44968416	7.58E-54	2.04E-52
ENSG00000214077	94.06700447	-2.505515862	0.162200455	-15.44703352	7.90E-54	2.13E-52
ENSG00000258469	17.28062233	1.854879082	0.120088313	15.44595837	8.03E-54	2.16E-52
ENSG00000139977	1973.843825	-0.607881185	0.039367376	-15.44124217	8.64E-54	2.33E-52
ENSG00000128923	2160.545844	-0.894983754	0.057961514	-15.44100041	8.67E-54	2.33E-52
ENSG00000136522	2500.594576	0.776954446	0.050317608	15.4410051	8.67E-54	2.33E-52
ENSG00000257727	1754.964119	0.738479714	0.047828621	15.44012128	8.79E-54	2.36E-52
ENSG00000006606	19.4091462	1.669823676	0.108148939	15.44003757	8.80E-54	2.37E-52
ENSG00000054967	516.2246958	1.026567242	0.066511761	15.43437169	9.61E-54	2.58E-52
ENSG00000115274	200.6646658	0.97175571	0.062961393	15.434152	9.65E-54	2.59E-52
ENSG00000129455	184.1828732	3.789124028	0.245525767	15.43269396	9.87E-54	2.65E-52
ENSG00000214182	130.3166626	1.141383965	0.073960645	15.43231481	9.92E-54	2.66E-52
ENSG00000134760	184.5217054	3.730923216	0.241775909	15.43132744	1.01E-53	2.70E-52
ENSG00000071189	2930.498853	-0.784068352	0.050834472	-15.42395011	1.13E-53	3.02E-52
ENSG00000146540	3778.873768	0.990887442	0.064248852	15.42264811	1.15E-53	3.08E-52
ENSG00000176383	52.41735568	1.478104428	0.095859684	15.41945852	1.21E-53	3.24E-52
ENSG00000006210	4128.55816	1.812059174	0.117532646	15.41749664	1.25E-53	3.34E-52
ENSG00000137038	2032.446872	0.78512676	0.050931342	15.41539514	1.29E-53	3.44E-52
ENSG00000204482	539.0399464	1.210568439	0.078536735	15.41404077	1.32E-53	3.52E-52
ENSG00000132554	442.0492444	-2.606438744	0.16909684	-15.41388201	1.32E-53	3.52E-52
ENSG00000138101	1879.646019	0.906429316	0.05881849	15.41061866	1.39E-53	3.70E-52
ENSG00000162840	14.56438162	2.06124728	0.13375576	15.41053097	1.39E-53	3.71E-52
ENSG00000137441	60.16720926	2.701003553	0.175298896	15.40798955	1.45E-53	3.85E-52
ENSG00000260593	9.030775219	1.756885239	0.11402636	15.40771133	1.45E-53	3.87E-52
ENSG00000147050	2755.173953	-0.730632236	0.047420638	-15.40747377	1.46E-53	3.88E-52
ENSG00000197822	1349.239061	-1.215843045	0.078941678	-15.40178864	1.59E-53	4.23E-52
ENSG00000204536	1669.980693	1.016271795	0.065985858	15.4013575	1.60E-53	4.26E-52
ENSG00000134905	2743.918432	0.801885633	0.052066331	15.40123189	1.61E-53	4.26E-52
ENSG00000216588	12.78958633	3.38014244	0.219473419	15.40114724	1.61E-53	4.27E-52
ENSG00000100138	6749.371805	0.678291782	0.044042531	15.40083559	1.62E-53	4.28E-52
ENSG00000128602	1599.357546	1.421318137	0.092299183	15.3990327	1.66E-53	4.40E-52
ENSG00000109606	8959.254222	-0.54426943	0.035350983	-15.39616094	1.74E-53	4.60E-52
ENSG00000163734	27.75364449	2.236871795	0.145289577	15.39595504	1.74E-53	4.61E-52
ENSG00000162650	338.4023748	0.937532698	0.060898089	15.39510862	1.77E-53	4.67E-52
ENSG00000237594	44.2022783	1.693197025	0.109982821	15.39510458	1.77E-53	4.67E-52
ENSG00000163882	3179.877758	0.749570577	0.04868919	15.39501033	1.77E-53	4.67E-52
ENSG00000186847	11348.19499	3.35351129	0.217847449	15.39385157	1.80E-53	4.75E-52
ENSG00000220793	20.61074995	1.644354963	0.106849278	15.3894812	1.93E-53	5.08E-52
ENSG00000105618	2988.968676	0.826106139	0.053680705	15.38925653	1.93E-53	5.10E-52
ENSG00000233929	5.461068578	1.83116113	0.119003756	15.38742292	1.99E-53	5.24E-52
ENSG00000232160	174.7873962	-0.979058152	0.063649958	-15.38191365	2.16E-53	5.70E-52
ENSG00000254501	14.90513232	1.397723037	0.090951992	15.36770114	2.70E-53	7.10E-52
ENSG00000137501	6902.6699	-1.651106718	0.107470372	-15.36336658	2.88E-53	7.59E-52
ENSG00000153214	4791.414126	-0.739715993	0.048151212	-15.36235443	2.93E-53	7.70E-52
ENSG00000119632	798.8165801	1.265109595	0.082375321	15.35787142	3.14E-53	8.25E-52
ENSG00000244313	559.6447026	1.034374554	0.067361929	15.35547702	3.26E-53	8.55E-52
ENSG00000180822	742.1036416	0.836829007	0.054502761	15.35388274	3.34E-53	8.76E-52
ENSG00000182511	806.8872837	1.092838589	0.071196128	15.34969129	3.56E-53	9.34E-52
ENSG00000203782	3.398099085	3.782341967	0.246413485	15.3495738	3.57E-53	9.35E-52
ENSG00000084444	6270.053841	-1.912675677	0.12463852	-15.34578298	3.78E-53	9.91E-52
ENSG00000157625	2829.839186	-0.77443076	0.050474255	-15.34308442	3.94E-53	1.03E-51
ENSG00000177156	10288.54091	0.815243964	0.053136556	15.34243151	3.98E-53	1.04E-51
ENSG00000172005	85.50583001	2.364826019	0.154168171	15.33926234	4.18E-53	1.09E-51
ENSG00000131127	507.9469559	-0.873586435	0.056964059	-15.33574761	4.41E-53	1.15E-51
ENSG00000177721	151.0345559	1.349546331	0.0880017	15.33545754	4.43E-53	1.16E-51
ENSG00000137404	1194.924758	0.999159046	0.065158289	15.3343352	4.51E-53	1.18E-51
ENSG00000136874	1180.260449	-0.756678428	0.049350577	-15.33271706	4.62E-53	1.21E-51
ENSG00000176076	20.63341657	2.710930913	0.176816165	15.33191779	4.68E-53	1.22E-51
ENSG00000173918	1818.828205	1.328903289	0.08671039	15.32576759	5.14E-53	1.34E-51
ENSG00000182379	437.1142669	2.442524623	0.159397321	15.32349862	5.33E-53	1.39E-51
ENSG00000171729	1032.114222	0.863256903	0.056338036	15.32280802	5.38E-53	1.40E-51
ENSG00000102879	3152.666121	1.470056326	0.095944486	15.32194694	5.46E-53	1.42E-51
ENSG00000113722	27.14147466	1.737437626	0.113396608	15.3217778	5.47E-53	1.42E-51
ENSG00000244752	10.78767164	1.883860512	0.122958031	15.32116691	5.52E-53	1.44E-51
ENSG00000171791	5522.476404	-1.575559969	0.102846342	-15.3195528	5.66E-53	1.47E-51
ENSG00000151458	5330.67539	-1.233137623	0.080506423	-15.31725765	5.86E-53	1.52E-51
ENSG00000169692	3315.98982	1.132462979	0.073944339	15.3150735	6.06E-53	1.57E-51
ENSG00000226200	396.082029	-0.980585068	0.064033143	-15.31371138	6.19E-53	1.61E-51
ENSG00000118004	51.16300783	1.942854267	0.126877376	15.31285037	6.28E-53	1.63E-51
ENSG00000197045	4631.965355	-0.678645925	0.04433403	-15.30756217	6.81E-53	1.76E-51
ENSG00000188501	31.2077628	1.59361561	0.104108822	15.30721008	6.84E-53	1.77E-51
ENSG00000243155	58.7738844	1.119659398	0.073159665	15.30432655	7.15E-53	1.85E-51
ENSG00000104763	20275.63101	-1.27410113	0.083252893	-15.30398632	7.19E-53	1.86E-51
ENSG00000150054	1946.707108	-1.375844636	0.089906712	-15.30302478	7.30E-53	1.89E-51
ENSG00000107902	1387.321644	0.879327715	0.057465539	15.30182673	7.43E-53	1.92E-51
ENSG00000175426	681.1127959	-3.509594791	0.229368094	-15.30114639	7.51E-53	1.94E-51
ENSG00000135913	947.0702342	-1.260241196	0.082377739	-15.29832224	7.85E-53	2.03E-51
ENSG00000174206	786.4728674	-0.796624624	0.052101033	-15.28999687	8.92E-53	2.30E-51
ENSG00000256271	15.08030925	2.170681036	0.141970613	15.28965038	8.96E-53	2.31E-51
ENSG00000211976	416.6153021	3.156788718	0.206504444	15.28678345	9.37E-53	2.41E-51
ENSG00000253426	14.34489053	2.470282943	0.161643424	15.2822978	1.00E-52	2.58E-51
ENSG00000166436	932.5571601	-1.028815258	0.067329695	-15.28026024	1.04E-52	2.67E-51
ENSG00000229588	4.295566211	2.798370169	0.183136822	15.28021588	1.04E-52	2.67E-51
ENSG00000148834	3992.172206	0.716595205	0.046898692	15.27964151	1.05E-52	2.69E-51
ENSG00000135919	3074.824391	1.582897259	0.103604488	15.27826925	1.07E-52	2.74E-51
ENSG00000140284	1313.085052	-2.47826197	0.162213644	-15.27776523	1.08E-52	2.76E-51
ENSG00000070729	12.39305273	3.242656404	0.21227054	15.27605482	1.10E-52	2.84E-51
ENSG00000129667	2044.304141	0.96690855	0.063302466	15.27442152	1.13E-52	2.91E-51
ENSG00000090905	3946.013977	-0.62725076	0.041070908	-15.27238595	1.17E-52	3.00E-51
ENSG00000125656	2560.88327	0.820615938	0.053732223	15.27232445	1.17E-52	3.00E-51
ENSG00000212443	19.61520015	-2.667965362	0.174714766	-15.27040574	1.20E-52	3.08E-51
ENSG00000184619	38.94118009	-1.190589657	0.077968217	-15.27019217	1.21E-52	3.09E-51
ENSG00000204104	1889.084191	-0.585445606	0.038339843	-15.26990088	1.21E-52	3.11E-51
ENSG00000237436	14.51537456	1.360759127	0.089115845	15.2695531	1.22E-52	3.12E-51
ENSG00000267432	11.9544689	2.949816945	0.193216774	15.26687817	1.27E-52	3.25E-51
ENSG00000155827	4200.940248	-0.532448812	0.034885387	-15.26280345	1.35E-52	3.46E-51
ENSG00000226080	59.92159683	-3.807307284	0.249474685	-15.26129708	1.38E-52	3.54E-51
ENSG00000109220	701.3941655	0.6422194	0.042094693	15.25654066	1.49E-52	3.80E-51
ENSG00000105619	1200.751182	1.16343845	0.07627547	15.25311407	1.57E-52	4.00E-51
ENSG00000273179	42.30557686	1.743227612	0.114290471	15.25260677	1.58E-52	4.03E-51
ENSG00000218891	721.9607076	1.08687167	0.071259878	15.2522247	1.59E-52	4.05E-51
ENSG00000145979	1138.568435	0.874758894	0.057356354	15.25129879	1.61E-52	4.11E-51
ENSG00000185278	2033.860442	-1.030859837	0.067593187	-15.25094288	1.62E-52	4.13E-51
ENSG00000198954	2532.350388	-0.610266284	0.040017842	-15.24985505	1.65E-52	4.20E-51
ENSG00000179454	1167.804641	-0.859285097	0.056350764	-15.24886319	1.68E-52	4.26E-51
ENSG00000182831	4748.935609	-0.60606091	0.039749431	-15.24703364	1.72E-52	4.38E-51
ENSG00000213757	94.99124819	1.58054564	0.103671574	15.24569929	1.76E-52	4.46E-51
ENSG00000006715	3851.754006	-0.58523943	0.038401202	-15.24013314	1.91E-52	4.86E-51
ENSG00000247556	6938.315681	-0.666748516	0.043749738	-15.24005746	1.92E-52	4.86E-51
ENSG00000163463	1498.066217	0.876449415	0.057520237	15.2372357	2.00E-52	5.07E-51
ENSG00000020633	1211.415843	1.617962803	0.106185611	15.2371191	2.01E-52	5.08E-51
ENSG00000072195	1049.04579	1.528037008	0.100288188	15.23646037	2.03E-52	5.13E-51
ENSG00000104381	1951.88496	-1.957749256	0.128532077	-15.23160052	2.18E-52	5.52E-51
ENSG00000178585	2872.641794	0.850347467	0.055835949	15.22939044	2.26E-52	5.71E-51
ENSG00000123131	5489.016252	0.966505776	0.06347295	15.2270499	2.34E-52	5.91E-51
ENSG00000111640	136671.6935	1.042227746	0.068448373	15.22647943	2.36E-52	5.96E-51
ENSG00000275740	5.398567833	-1.535577249	0.100853708	-15.22578866	2.38E-52	6.02E-51
ENSG00000231167	20.70627932	1.248107622	0.081974956	15.22547474	2.40E-52	6.05E-51
ENSG00000115317	1381.207012	0.565459385	0.037141308	15.22454152	2.43E-52	6.13E-51
ENSG00000160087	2634.371112	0.654785842	0.043017099	15.22152498	2.55E-52	6.42E-51
ENSG00000168005	1393.267334	0.867957946	0.057022839	15.22123341	2.56E-52	6.44E-51
ENSG00000090621	8959.858416	0.766589877	0.050378756	15.21653057	2.75E-52	6.92E-51
ENSG00000165568	162.097816	1.923877136	0.126436728	15.21612564	2.76E-52	6.96E-51
ENSG00000232472	75.50833165	1.036771582	0.06814721	15.21370553	2.87E-52	7.21E-51
ENSG00000198863	3070.120207	-0.876098433	0.057588034	-15.21320268	2.89E-52	7.27E-51
ENSG00000148926	814.4527639	1.910521444	0.12559439	15.21183742	2.95E-52	7.42E-51
ENSG00000099899	1753.767189	0.859019033	0.056475372	15.21050673	3.01E-52	7.56E-51
ENSG00000163694	8424.573225	-0.901856048	0.059292298	-15.21034059	3.02E-52	7.58E-51
ENSG00000187479	683.6795294	1.484635116	0.097611982	15.20955818	3.06E-52	7.67E-51
ENSG00000142186	5816.534862	0.656732196	0.043182065	15.20844796	3.11E-52	7.79E-51
ENSG00000074842	5228.420797	0.849184509	0.055842327	15.20682539	3.19E-52	7.98E-51
ENSG00000163257	2875.356252	-0.801311993	0.052695823	-15.20636634	3.21E-52	8.04E-51
ENSG00000146677	90.96614448	1.256789264	0.082656319	15.20499922	3.28E-52	8.20E-51
ENSG00000261353	98.62782287	1.23918369	0.081509666	15.20290486	3.38E-52	8.46E-51
ENSG00000146066	2842.787645	0.823775522	0.054194326	15.20040166	3.51E-52	8.79E-51
ENSG00000185722	4325.071982	-0.646452677	0.042529806	-15.19999118	3.54E-52	8.84E-51
ENSG00000213866	168.1353667	1.067276128	0.070230584	15.19674296	3.72E-52	9.28E-51
ENSG00000149050	168.4319271	-1.661049917	0.109310457	-15.19570925	3.78E-52	9.42E-51
ENSG00000051620	5693.435886	0.886884037	0.058365268	15.19540751	3.79E-52	9.46E-51
ENSG00000163629	3185.297158	-1.355283866	0.089195006	-15.19461597	3.84E-52	9.57E-51
ENSG00000105374	460.3105403	1.964769737	0.129315612	15.19360042	3.90E-52	9.72E-51
ENSG00000101134	212.2887565	1.577859189	0.10385714	15.19259226	3.96E-52	9.86E-51
ENSG00000269001	104.0852435	-1.136296213	0.07480125	-15.19087191	4.06E-52	1.01E-50
ENSG00000180098	986.6506178	0.607101733	0.039975147	15.18697934	4.31E-52	1.07E-50
ENSG00000168906	10415.16318	-0.577060452	0.038002026	-15.18499182	4.45E-52	1.11E-50
ENSG00000213619	3730.890809	0.687597837	0.045288632	15.18257036	4.61E-52	1.15E-50
ENSG00000280916	43.2281867	4.465092479	0.29420772	15.17666661	5.05E-52	1.25E-50
ENSG00000165525	2244.799188	-0.699445692	0.046089121	-15.17593897	5.10E-52	1.27E-50
ENSG00000111665	978.6719541	1.390663467	0.091642669	15.17484687	5.19E-52	1.29E-50
ENSG00000160326	421.1863456	1.469533667	0.096859743	15.17176921	5.44E-52	1.35E-50
ENSG00000253164	5.612550873	4.480678566	0.295334822	15.1715214	5.46E-52	1.35E-50
ENSG00000262165	20.92993538	1.431300273	0.094357387	15.16892659	5.68E-52	1.41E-50
ENSG00000227039	111.9109777	1.737128532	0.114519897	15.16879228	5.69E-52	1.41E-50
ENSG00000070761	1480.517964	0.65809497	0.04338649	15.16820011	5.74E-52	1.42E-50
ENSG00000124659	1560.059216	0.721386065	0.047559064	15.16821413	5.74E-52	1.42E-50
ENSG00000141012	1531.523608	0.884569967	0.058321608	15.16710524	5.84E-52	1.44E-50
ENSG00000054392	1441.364175	-1.085805551	0.071599416	-15.16500562	6.03E-52	1.49E-50
ENSG00000132849	6792.907539	-1.003772845	0.066192363	-15.1644811	6.08E-52	1.50E-50
ENSG00000203706	150.6602688	1.259503851	0.083058944	15.16397629	6.12E-52	1.51E-50
ENSG00000025708	6371.220727	1.305964602	0.086129987	15.16271678	6.24E-52	1.54E-50
ENSG00000258674	45.03400039	1.13884845	0.075118043	15.16078432	6.43E-52	1.59E-50
ENSG00000235552	341.7186769	1.167573746	0.0770205	15.15925951	6.58E-52	1.62E-50
ENSG00000188243	3515.320284	0.801163986	0.052859521	15.15647447	6.87E-52	1.69E-50
ENSG00000235174	183.8844026	1.301381348	0.08586904	15.15541979	6.98E-52	1.72E-50
ENSG00000272620	389.2850875	3.520760012	0.232321149	15.15471163	7.05E-52	1.73E-50
ENSG00000144749	10148.49922	-1.106962577	0.073077337	-15.14782311	7.83E-52	1.93E-50
ENSG00000096717	2025.340232	-0.677994953	0.044761262	-15.14691336	7.94E-52	1.95E-50
ENSG00000274213	28.31834328	1.835033489	0.121188828	15.14193612	8.57E-52	2.10E-50
ENSG00000198931	5023.714669	1.010862957	0.066759429	15.14187554	8.57E-52	2.10E-50
ENSG00000135837	5564.426676	-0.813701352	0.053766112	-15.13409331	9.65E-52	2.37E-50
ENSG00000100034	1969.011416	0.755274638	0.049907245	15.13356699	9.73E-52	2.39E-50
ENSG00000136213	1215.130938	0.771897191	0.051018821	15.12965571	1.03E-51	2.53E-50
ENSG00000181467	2720.567273	0.796114258	0.052626722	15.12756688	1.07E-51	2.61E-50
ENSG00000213412	6.891727753	3.05243781	0.201779459	15.12759441	1.07E-51	2.61E-50
ENSG00000265206	75.01670486	2.064293292	0.136490752	15.12405246	1.12E-51	2.75E-50
ENSG00000271855	28.47797358	1.22845604	0.081231104	15.12297604	1.14E-51	2.79E-50
ENSG00000260896	10.91749414	2.050538487	0.135600166	15.12194677	1.16E-51	2.84E-50
ENSG00000272524	3.892618418	2.487852627	0.164525473	15.12138261	1.17E-51	2.86E-50
ENSG00000226145	20.33569085	3.599093852	0.238036825	15.11990359	1.20E-51	2.92E-50
ENSG00000214113	1409.367151	0.701748807	0.046420577	15.1171928	1.25E-51	3.04E-50
ENSG00000151465	4358.09482	0.807969767	0.053464505	15.11226508	1.34E-51	3.28E-50
ENSG00000048392	3351.346785	-0.990354062	0.065538685	-15.11098455	1.37E-51	3.34E-50
ENSG00000171448	816.5120383	-0.676465714	0.044767333	-15.11069934	1.38E-51	3.35E-50
ENSG00000276166	4.885335572	1.702235064	0.112676291	15.10730479	1.45E-51	3.53E-50
ENSG00000116221	4799.42446	0.763088035	0.050514644	15.10627377	1.47E-51	3.58E-50
ENSG00000264230	186.5914814	2.848871853	0.188726172	15.09526642	1.74E-51	4.23E-50
ENSG00000028203	4612.49228	-0.667488245	0.044221054	-15.09435387	1.76E-51	4.29E-50
ENSG00000224877	1044.436736	1.028329022	0.068130439	15.09353298	1.79E-51	4.34E-50
ENSG00000124216	386.7760114	1.259060312	0.083421369	15.09277926	1.81E-51	4.39E-50
ENSG00000231767	32.15851365	1.237168018	0.08200743	15.08604789	2.00E-51	4.86E-50
ENSG00000123130	1604.471475	0.943036113	0.062516888	15.08450185	2.05E-51	4.97E-50
ENSG00000243449	210.79468	1.752013001	0.116174884	15.08082421	2.17E-51	5.25E-50
ENSG00000176597	638.8425406	1.890383172	0.125364954	15.07904016	2.22E-51	5.39E-50
ENSG00000143867	480.2585576	2.4491105	0.162422069	15.07868064	2.24E-51	5.42E-50
ENSG00000071462	5318.745452	0.711823623	0.047208678	15.07823668	2.25E-51	5.45E-50
ENSG00000162458	3997.671403	1.084568172	0.071929549	15.07820069	2.25E-51	5.45E-50
ENSG00000174606	2601.552191	-0.641342647	0.042542737	-15.07525603	2.36E-51	5.70E-50
ENSG00000215190	321.4782691	0.868068289	0.057593343	15.07237187	2.46E-51	5.95E-50
ENSG00000184489	2098.695262	1.093784668	0.072582886	15.06945688	2.57E-51	6.21E-50
ENSG00000198417	492.774089	1.347375956	0.089414137	15.06893656	2.59E-51	6.26E-50
ENSG00000221539	17.51730038	1.450093897	0.096238896	15.06764884	2.64E-51	6.38E-50
ENSG00000126858	2773.525273	-0.717271758	0.047609692	-15.06566699	2.72E-51	6.57E-50
ENSG00000109534	1289.651957	0.714914032	0.047456932	15.06448064	2.77E-51	6.69E-50
ENSG00000173137	700.4161088	1.138809664	0.075605999	15.06242469	2.86E-51	6.89E-50
ENSG00000239523	42.37483623	1.198584723	0.079576462	15.06205088	2.88E-51	6.93E-50
ENSG00000134470	682.5423938	1.197955535	0.07953575	15.06185005	2.89E-51	6.95E-50
ENSG00000064545	1751.057432	0.855360047	0.05680018	15.05910793	3.01E-51	7.24E-50
ENSG00000223799	48.5499773	0.902316742	0.059920623	15.05853415	3.03E-51	7.30E-50
ENSG00000100578	1325.693752	-0.657376093	0.043655513	-15.05826055	3.05E-51	7.32E-50
ENSG00000099904	1574.90114	0.892991188	0.059313632	15.05541223	3.18E-51	7.64E-50
ENSG00000259604	19.04970114	3.074728717	0.204234368	15.05490358	3.21E-51	7.70E-50
ENSG00000273437	28.97535529	1.247858283	0.082889012	15.05456811	3.22E-51	7.73E-50
ENSG00000182580	5558.859913	1.512819689	0.100501327	15.05273352	3.31E-51	7.94E-50
ENSG00000119844	3970.846321	-0.578096622	0.038415492	-15.04852845	3.53E-51	8.46E-50
ENSG00000255202	4.806154874	3.315109825	0.220296119	15.0484259	3.54E-51	8.47E-50
ENSG00000230701	25.74237952	1.20382196	0.08000352	15.04711235	3.61E-51	8.64E-50
ENSG00000197386	7349.415912	-0.755929142	0.050262678	-15.03957155	4.04E-51	9.67E-50
ENSG00000166167	2989.421307	-0.940337861	0.062525861	-15.03918302	4.07E-51	9.72E-50
ENSG00000236439	158.3204714	1.604067677	0.106702745	15.03304977	4.46E-51	1.07E-49
ENSG00000237009	2.827300971	3.76315028	0.250375182	15.03004514	4.67E-51	1.12E-49
ENSG00000234964	9.270803055	2.404923566	0.160008398	15.02998336	4.67E-51	1.12E-49
ENSG00000114757	322.0219898	-3.042625818	0.202457431	-15.02847195	4.78E-51	1.14E-49
ENSG00000121741	6194.232951	-0.738774018	0.049159461	-15.02811482	4.80E-51	1.15E-49
ENSG00000186567	287.6794379	1.62039079	0.107837678	15.02620258	4.95E-51	1.18E-49
ENSG00000160013	179.297581	1.097959931	0.073073289	15.02546204	5.00E-51	1.19E-49
ENSG00000147124	924.0147282	-0.685902854	0.045650306	-15.0251536	5.02E-51	1.20E-49
ENSG00000115307	7598.53443	0.643668454	0.042841086	15.0245598	5.07E-51	1.21E-49
ENSG00000129911	1251.265179	0.853323292	0.056796794	15.02414535	5.10E-51	1.21E-49
ENSG00000173041	1286.073284	-0.954586432	0.063539973	-15.02339992	5.16E-51	1.23E-49
ENSG00000103363	8948.265503	0.994069056	0.066181022	15.02045494	5.39E-51	1.28E-49
ENSG00000111641	3022.170444	0.910428447	0.060615539	15.01972044	5.45E-51	1.30E-49
ENSG00000121892	9248.539102	-0.601139066	0.040024611	-15.01923581	5.49E-51	1.30E-49
ENSG00000248779	522.3843557	-4.867378917	0.324155145	-15.01558432	5.80E-51	1.38E-49
ENSG00000178694	636.8769058	-0.562730958	0.0374768	-15.01544835	5.82E-51	1.38E-49
ENSG00000198053	3519.102749	1.105646827	0.073638099	15.01460297	5.89E-51	1.40E-49
ENSG00000110696	8545.030849	-0.51072825	0.0340163	-15.01422108	5.93E-51	1.40E-49
ENSG00000235453	187.7124458	0.841179125	0.056025612	15.01418907	5.93E-51	1.40E-49
ENSG00000162384	1805.615148	0.543633072	0.036208386	15.01401024	5.94E-51	1.41E-49
ENSG00000167272	1078.556724	0.725636637	0.048339596	15.0112267	6.20E-51	1.47E-49
ENSG00000113161	3736.928496	-0.752257266	0.050120808	-15.00888148	6.42E-51	1.52E-49
ENSG00000229544	90.95266181	4.43808236	0.295735873	15.00691249	6.62E-51	1.56E-49
ENSG00000240849	2600.586195	0.926779704	0.06175779	15.00668513	6.64E-51	1.57E-49
ENSG00000102225	7775.658794	0.747502304	0.049811862	15.00651212	6.66E-51	1.57E-49
ENSG00000270504	262.3302472	1.25277704	0.083485943	15.00584401	6.72E-51	1.59E-49
ENSG00000148154	9750.416277	-1.45512079	0.096989667	-15.00284338	7.03E-51	1.66E-49
ENSG00000179277	236.7445511	-1.242641388	0.082830736	-15.00217727	7.10E-51	1.67E-49
ENSG00000131876	1923.877967	0.798361358	0.053223943	15.00004148	7.34E-51	1.73E-49
ENSG00000242299	280.9620771	1.059224087	0.070617028	14.99955623	7.39E-51	1.74E-49
ENSG00000159231	719.756339	1.429508959	0.095331152	14.99519231	7.89E-51	1.86E-49
ENSG00000131165	6078.429256	0.779126925	0.05196559	14.99313147	8.14E-51	1.92E-49
ENSG00000136938	9469.360876	0.734294867	0.048989488	14.98882507	8.69E-51	2.04E-49
ENSG00000135828	1159.35803	-0.781044012	0.052109664	-14.9884677	8.73E-51	2.05E-49
ENSG00000184068	238.7043962	0.904252985	0.060329918	14.98846688	8.73E-51	2.05E-49
ENSG00000152409	1820.669321	-0.767025735	0.051177802	-14.98746931	8.87E-51	2.08E-49
ENSG00000227791	19.23704334	1.113736615	0.074312307	14.9872432	8.90E-51	2.09E-49
ENSG00000185009	4434.678771	-0.710817233	0.047433739	-14.98547757	9.14E-51	2.14E-49
ENSG00000159556	14.41908756	3.336862409	0.222749629	14.98032758	9.87E-51	2.31E-49
ENSG00000131374	4120.11918	-0.650301812	0.043415606	-14.97852679	1.01E-50	2.38E-49
ENSG00000131116	1614.398162	0.966354197	0.064518376	14.97796839	1.02E-50	2.40E-49
ENSG00000115194	22.92587397	2.199332842	0.146838928	14.97785961	1.02E-50	2.40E-49
ENSG00000133706	8237.795255	-0.499375442	0.033343156	-14.97684996	1.04E-50	2.43E-49
ENSG00000130775	1256.142118	1.226763982	0.081916083	14.9758623	1.06E-50	2.47E-49
ENSG00000120949	88.49118817	1.540217669	0.102848865	14.97554372	1.06E-50	2.48E-49
ENSG00000128989	11189.22012	-0.696134615	0.046489234	-14.97410366	1.08E-50	2.53E-49
ENSG00000130305	1737.500809	0.802325834	0.053590973	14.97128687	1.13E-50	2.64E-49
ENSG00000141552	4127.293702	1.020821229	0.068194332	14.96929738	1.17E-50	2.72E-49
ENSG00000113812	1459.924202	-0.520024445	0.03474624	-14.96635174	1.22E-50	2.84E-49
ENSG00000035928	4163.784391	-0.576506821	0.038521396	-14.96588585	1.23E-50	2.86E-49
ENSG00000151287	542.6326217	0.997593462	0.066672213	14.96265703	1.29E-50	3.00E-49
ENSG00000135972	1628.524903	0.644531333	0.043077476	14.96214246	1.30E-50	3.02E-49
ENSG00000125356	4713.620314	0.808023612	0.054019719	14.95793798	1.38E-50	3.22E-49
ENSG00000120868	1260.574232	-0.83155381	0.055606505	-14.95425416	1.46E-50	3.40E-49
ENSG00000143013	4571.27969	1.541649812	0.103097843	14.95326938	1.48E-50	3.45E-49
ENSG00000144218	8155.232502	-2.19784646	0.146988704	-14.95248551	1.50E-50	3.49E-49
ENSG00000163683	14501.45822	-1.111877179	0.074371335	-14.95034583	1.55E-50	3.60E-49
ENSG00000266265	15.32881316	2.215440065	0.148187188	14.95028072	1.55E-50	3.60E-49
ENSG00000186908	1871.065452	-0.678650198	0.045394359	-14.9500997	1.56E-50	3.61E-49
ENSG00000183337	3538.468014	-0.822100952	0.054991695	-14.9495473	1.57E-50	3.64E-49
ENSG00000277351	7.960163019	1.915096046	0.128129983	14.94650984	1.64E-50	3.80E-49
ENSG00000115137	439.1706331	-0.61857209	0.041388203	-14.94561356	1.66E-50	3.85E-49
ENSG00000255135	275.3931664	1.398336449	0.093563411	14.94533416	1.67E-50	3.87E-49
ENSG00000260032	29082.36389	-0.658525501	0.044066469	-14.94391367	1.71E-50	3.95E-49
ENSG00000102362	2050.234264	-1.26812263	0.084865161	-14.94279418	1.74E-50	4.01E-49
ENSG00000238227	2582.218085	0.720376388	0.048211718	14.94193554	1.76E-50	4.06E-49
ENSG00000137494	1093.122814	-0.911267045	0.06098799	-14.94174579	1.76E-50	4.07E-49
ENSG00000053372	2780.128201	0.689233453	0.046142908	14.93693154	1.90E-50	4.38E-49
ENSG00000205763	215.5067966	1.032549443	0.069147421	14.93258072	2.02E-50	4.67E-49
ENSG00000128908	2500.633552	-0.458147247	0.030685112	-14.93060354	2.08E-50	4.81E-49
ENSG00000244676	13.58120046	3.127960101	0.209504004	14.93031181	2.09E-50	4.83E-49
ENSG00000197582	33.4062507	2.168098322	0.145216118	14.93014931	2.10E-50	4.84E-49
ENSG00000176986	3820.027866	-0.922268744	0.061783783	-14.92735968	2.19E-50	5.04E-49
ENSG00000169018	6238.10043	-0.653236584	0.043770216	-14.92422559	2.29E-50	5.28E-49
ENSG00000103342	13738.40732	-0.609688014	0.040856266	-14.92275412	2.34E-50	5.40E-49
ENSG00000168275	1417.951839	0.844979423	0.056628884	14.92135035	2.39E-50	5.51E-49
ENSG00000169627	29.42483106	1.372696166	0.092009365	14.91909192	2.48E-50	5.69E-49
ENSG00000239569	162.7795612	1.141569763	0.076524025	14.91779559	2.52E-50	5.80E-49
ENSG00000280721	41.89341827	1.381337491	0.09260138	14.91702922	2.55E-50	5.87E-49
ENSG00000223485	49.18679241	1.720467952	0.115382446	14.9110026	2.80E-50	6.42E-49
ENSG00000085721	4447.80794	-0.608351444	0.040803363	-14.90934572	2.87E-50	6.58E-49
ENSG00000167513	1079.260329	1.403943495	0.094166266	14.90919794	2.87E-50	6.59E-49
[truncated: 58,489 more rows]
