# Supplementary material for: Untangling the clinicopathological significance of MRE11-RAD50-NBS1 complex in sporadic breast cancers
Source: NPJ Breast Cancer. 2021 Nov 15;7:143. doi: 10.1038/s41523-021-00350-5 (PMC8593132; doi:10.1038/s41523-021-00350-5)
Supplement: Supplementary file 5 — Supplementary Data 4 [file 41523_2021_350_MOESM5_ESM.csv]

	baseMean	log2FoldChange	lfcSE	stat	pvalue	padj
ENSG00000104320	6497.231045	-1.639462692	0.028728483	-57.06750024	0	0
ENSG00000164823	3227.824795	-1.38402963	0.049062665	-28.20942646	4.48E-175	9.77E-171
ENSG00000147649	12275.02835	-1.201760154	0.049301432	-24.37576564	3.09E-131	3.37E-127
ENSG00000155100	1010.694845	-1.361889121	0.055844737	-24.38706313	2.35E-131	3.37E-127
ENSG00000252010	54.31876321	-5.162430031	0.213781505	-24.14816016	7.81E-129	6.81E-125
ENSG00000104517	12266.95733	-1.231123645	0.051230822	-24.03091705	1.32E-127	9.60E-124
ENSG00000156162	2770.891463	-1.130676199	0.047246236	-23.93156126	1.44E-126	8.96E-123
ENSG00000085719	13023.24566	-1.287735976	0.0544278	-23.65952633	9.42E-124	5.13E-120
ENSG00000066777	8846.027917	-1.323843843	0.056793861	-23.3096292	3.54E-120	1.72E-116
ENSG00000185728	6126.359746	-0.987232619	0.043720079	-22.58076039	6.70E-113	2.92E-109
ENSG00000257704	689.5444269	1.493937606	0.067290099	22.20144757	3.33E-109	1.32E-105
ENSG00000202198	2510.968655	-4.194942987	0.188986194	-22.19708701	3.66E-109	1.33E-105
ENSG00000215114	3069.181612	-1.052172127	0.047652995	-22.07987419	4.93E-108	1.65E-104
ENSG00000104343	2916.008518	-1.041993612	0.04742293	-21.97235829	5.29E-107	1.65E-103
ENSG00000196922	2644.416584	-1.124216583	0.051182377	-21.96491556	6.24E-107	1.81E-103
ENSG00000132294	7623.110637	-1.134562164	0.051834409	-21.88820478	3.37E-106	9.17E-103
ENSG00000183808	1531.502697	-0.958891371	0.043925058	-21.83016754	1.20E-105	3.08E-102
ENSG00000140396	5438.123126	-1.261188363	0.057813153	-21.81490381	1.68E-105	4.06E-102
ENSG00000175073	3322.577747	-1.149024001	0.05296473	-21.69413502	2.33E-104	5.35E-101
ENSG00000155096	15867.97841	-1.1341534	0.053361375	-21.25420109	3.01E-100	6.57E-97
ENSG00000101940	3795.864348	1.035711537	0.049251161	21.02918032	3.55E-98	7.36E-95
ENSG00000040341	3850.549	-1.081819446	0.051703291	-20.92360913	3.26E-97	6.47E-94
ENSG00000023287	5545.399243	-1.092229849	0.052223071	-20.91469967	3.93E-97	7.46E-94
ENSG00000064313	3209.391575	-1.179704635	0.056557859	-20.85836811	1.28E-96	2.32E-93
ENSG00000185614	115.1202802	1.577712153	0.075878528	20.79260358	5.05E-96	8.81E-93
ENSG00000176853	5111.718878	-1.071798847	0.052304373	-20.49157237	2.56E-93	4.29E-90
ENSG00000233762	217.4560552	1.885804863	0.093105704	20.2544503	3.25E-91	5.24E-88
ENSG00000184113	640.2854549	2.222865657	0.110034854	20.20146863	9.50E-91	1.48E-87
ENSG00000155097	6159.65351	-1.053179482	0.052293424	-20.13980712	3.31E-90	4.97E-87
ENSG00000212443	27.77030859	-3.593514259	0.178809405	-20.09689731	7.86E-90	1.14E-86
ENSG00000225200	130.8100607	1.717085654	0.086183193	19.92367191	2.54E-88	3.57E-85
ENSG00000205090	38.48437016	1.728950309	0.086845225	19.90840952	3.44E-88	4.66E-85
ENSG00000239002	28.16174569	-4.246232055	0.213301475	-19.90718559	3.53E-88	4.66E-85
ENSG00000120992	6358.443585	-1.206748956	0.060661867	-19.89304002	4.68E-88	6.00E-85
ENSG00000136149	261.1383543	1.779778748	0.089562354	19.87195153	7.12E-88	8.87E-85
ENSG00000162585	2170.055927	1.203085748	0.06055069	19.86906746	7.54E-88	9.13E-85
ENSG00000171443	822.1327067	1.335384575	0.06742291	19.80609536	2.64E-87	3.11E-84
ENSG00000200087	127.2925466	-3.342337507	0.16946848	-19.72247294	1.38E-86	1.59E-83
ENSG00000182154	2095.538373	1.468741554	0.07470882	19.65954688	4.79E-86	5.35E-83
ENSG00000251791	25.88988062	-3.264998245	0.166363801	-19.62565314	9.34E-86	1.02E-82
ENSG00000164830	3610.465036	-1.090436285	0.055582389	-19.61837733	1.08E-85	1.15E-82
ENSG00000167617	272.5986272	1.972221737	0.100868562	19.55239262	3.94E-85	4.09E-82
ENSG00000253729	20686.72978	-1.286105738	0.065910404	-19.51293975	8.52E-85	8.64E-82
ENSG00000099624	2879.413747	1.498457705	0.076935846	19.47671697	1.73E-84	1.71E-81
ENSG00000189129	297.069092	2.090774762	0.108170945	19.32843206	3.10E-83	3.00E-80
ENSG00000147679	2087.54421	-1.081541359	0.056160857	-19.25792125	1.21E-82	1.15E-79
ENSG00000164961	6455.856165	-1.1207832	0.058221235	-19.25041957	1.40E-82	1.30E-79
ENSG00000171159	2279.53943	1.199472875	0.062613711	19.1567126	8.51E-82	7.73E-79
ENSG00000187735	5408.205577	-0.887361555	0.046423896	-19.11432743	1.92E-81	1.71E-78
ENSG00000107223	12138.23681	1.122754743	0.058784247	19.09958534	2.55E-81	2.22E-78
ENSG00000234498	119.477705	1.529344345	0.080123237	19.08740089	3.21E-81	2.75E-78
ENSG00000106400	4198.935339	1.069900532	0.056261371	19.01660956	1.24E-80	1.04E-77
ENSG00000186010	1846.682115	1.281355211	0.067478083	18.98920583	2.09E-80	1.72E-77
ENSG00000167526	46789.56638	1.28245309	0.067725481	18.93604988	5.76E-80	4.65E-77
ENSG00000048392	3351.346785	-1.16131941	0.061518499	-18.87756401	1.74E-79	1.38E-76
ENSG00000115268	15344.2469	1.226009603	0.064958511	18.87373329	1.88E-79	1.46E-76
ENSG00000227081	346.1910848	1.832153987	0.097276532	18.83449124	3.94E-79	3.01E-76
ENSG00000170889	35965.43229	1.115892127	0.059270139	18.82722303	4.52E-79	3.40E-76
ENSG00000198816	2905.402472	1.288662419	0.068558566	18.79651932	8.06E-79	5.96E-76
ENSG00000164953	866.8064223	-1.073511989	0.057124632	-18.79245336	8.71E-79	6.33E-76
ENSG00000202538	156.2512869	-4.055600114	0.21588036	-18.78633202	9.77E-79	6.98E-76
ENSG00000147601	2012.485705	-0.77769005	0.041402375	-18.78370604	1.03E-78	7.22E-76
ENSG00000165915	2837.469673	0.835594938	0.044543754	18.75896964	1.64E-78	1.13E-75
ENSG00000136942	23131.01931	1.2176262	0.064952068	18.7465348	2.07E-78	1.41E-75
ENSG00000186994	216.7611327	1.616586321	0.086422266	18.70566918	4.45E-78	2.99E-75
ENSG00000253738	1691.524395	-0.907818397	0.048677928	-18.64948736	1.27E-77	8.42E-75
ENSG00000213131	78.50065635	-1.307444509	0.070324576	-18.59157341	3.76E-77	2.45E-74
ENSG00000129292	4188.456519	-0.976730094	0.052549839	-18.58673813	4.11E-77	2.64E-74
ENSG00000104218	1395.581529	-1.070114301	0.057577875	-18.58551236	4.21E-77	2.66E-74
ENSG00000063177	39728.02144	1.15195026	0.062238429	18.50866542	1.76E-76	1.09E-73
ENSG00000104375	2411.432338	-0.933685761	0.050464879	-18.50169426	2.00E-76	1.23E-73
ENSG00000105373	14489.3386	1.260058197	0.068190455	18.47851292	3.08E-76	1.86E-73
ENSG00000182196	88.37430402	1.606572169	0.086965415	18.47369064	3.36E-76	2.01E-73
ENSG00000196923	3425.067732	1.186073073	0.064485903	18.39274965	1.50E-75	8.85E-73
ENSG00000254772	29.06982268	1.804768312	0.098195199	18.37939454	1.92E-75	1.12E-72
ENSG00000212464	8.48998925	-3.437732886	0.187204639	-18.36350264	2.57E-75	1.48E-72
ENSG00000220842	152.8294836	2.10029716	0.114405944	18.35828707	2.83E-75	1.60E-72
ENSG00000119630	657.4001081	1.374804672	0.075026463	18.32426336	5.30E-75	2.96E-72
ENSG00000104442	3341.732045	-0.895737105	0.048969095	-18.29188607	9.60E-75	5.30E-72
ENSG00000099385	2895.363048	1.119737034	0.06130218	18.2658601	1.55E-74	8.43E-72
ENSG00000108107	41057.74436	1.203069115	0.065964072	18.23824809	2.57E-74	1.38E-71
ENSG00000164944	7938.509342	-1.008318628	0.055440926	-18.18726156	6.51E-74	3.46E-71
ENSG00000156172	387.2336905	-1.051299269	0.057903154	-18.15616583	1.15E-73	6.03E-71
ENSG00000126458	2113.750956	1.125531561	0.062307903	18.06402566	6.12E-73	3.18E-70
ENSG00000213609	48.52050889	1.477749734	0.081905943	18.04203315	9.11E-73	4.67E-70
ENSG00000105701	11892.75033	1.035936333	0.057428017	18.03886661	9.65E-73	4.89E-70
ENSG00000167768	79.31153527	4.000598773	0.22178388	18.0382757	9.75E-73	4.89E-70
ENSG00000107872	622.7994602	1.374728239	0.076251	18.02898626	1.15E-72	5.72E-70
ENSG00000104231	2152.133843	-0.899400895	0.049983836	-17.99383504	2.18E-72	1.07E-69
ENSG00000184497	334.3048514	1.115912442	0.062075123	17.97680606	2.96E-72	1.43E-69
ENSG00000213398	246.6973386	1.29532087	0.072157363	17.95133315	4.69E-72	2.24E-69
ENSG00000077463	959.7572947	0.957858648	0.05341273	17.93315294	6.50E-72	3.08E-69
ENSG00000121892	9248.539102	-0.687736034	0.038418152	-17.90133032	1.15E-71	5.40E-69
ENSG00000104331	9876.78012	-0.883497831	0.049386484	-17.88946622	1.42E-71	6.61E-69
ENSG00000123124	12294.80005	-1.498978942	0.083974777	-17.85034746	2.87E-71	1.32E-68
ENSG00000188186	3670.730008	1.122914588	0.062968279	17.83302006	3.92E-71	1.78E-68
ENSG00000102871	1049.530377	1.096922486	0.061542391	17.82385224	4.61E-71	2.07E-68
ENSG00000175756	4093.294921	1.285954339	0.072299601	17.78646521	9.00E-71	4.00E-68
ENSG00000160799	1861.399993	1.019245332	0.057346038	17.77359641	1.13E-70	4.99E-68
ENSG00000130255	23888.08932	1.223902843	0.068889974	17.7660518	1.29E-70	5.65E-68
ENSG00000123144	5501.263253	0.91123651	0.051317533	17.75682599	1.53E-70	6.59E-68
ENSG00000164751	3499.235183	-0.78625363	0.04436814	-17.72113134	2.88E-70	1.23E-67
ENSG00000161835	387.6189017	1.380212377	0.077983152	17.69885353	4.28E-70	1.81E-67
ENSG00000111300	2082.059585	-0.758951236	0.042999372	-17.65028637	1.01E-69	4.24E-67
ENSG00000165886	1056.315014	1.010378247	0.057374953	17.61009295	2.06E-69	8.56E-67
ENSG00000174886	2428.78635	1.183868507	0.067318393	17.58610763	3.15E-69	1.29E-66
ENSG00000067167	16134.37914	-0.867382428	0.049337065	-17.5807463	3.46E-69	1.41E-66
ENSG00000125652	1981.38562	1.265414692	0.072025734	17.56892468	4.26E-69	1.72E-66
ENSG00000136280	2769.747691	0.846122338	0.048162721	17.56799302	4.33E-69	1.73E-66
ENSG00000238741	19.01303352	-3.244702578	0.184873959	-17.55089028	5.86E-69	2.32E-66
ENSG00000133739	2303.285995	-1.208989024	0.068946701	-17.53512498	7.73E-69	3.04E-66
ENSG00000119632	798.8165801	1.394253918	0.079518709	17.53365879	7.93E-69	3.09E-66
ENSG00000143774	10843.09696	1.036876567	0.059246417	17.50108484	1.41E-68	5.42E-66
ENSG00000137574	1948.69624	-0.848655385	0.04852937	-17.48745935	1.79E-68	6.83E-66
ENSG00000189308	1124.119372	-0.724756786	0.041480713	-17.472139	2.34E-68	8.86E-66
ENSG00000131143	12618.12633	1.079915642	0.061872333	17.45393443	3.21E-68	1.21E-65
ENSG00000176623	2903.299458	-0.838450542	0.048050221	-17.44946267	3.47E-68	1.29E-65
ENSG00000131055	113.5415824	1.43654599	0.082341569	17.4461819	3.68E-68	1.36E-65
ENSG00000183309	3619.16549	-0.923595483	0.052951023	-17.44244835	3.93E-68	1.44E-65
ENSG00000226360	95.19750136	1.503195312	0.086239552	17.43046295	4.85E-68	1.76E-65
ENSG00000160813	954.5927695	1.164559087	0.066857782	17.41845236	5.98E-68	2.15E-65
ENSG00000104413	10006.16527	-0.984344671	0.05663873	-17.37935624	1.18E-67	4.23E-65
ENSG00000250318	90.91062904	1.021710527	0.058916862	17.34156396	2.28E-67	8.10E-65
ENSG00000054148	3613.605913	1.134832381	0.065473904	17.33259079	2.67E-67	9.39E-65
ENSG00000066855	2476.925821	-1.15752185	0.066785864	-17.33183913	2.71E-67	9.44E-65
ENSG00000217165	445.2015347	-1.407175691	0.081220387	-17.32539994	3.03E-67	1.05E-64
ENSG00000218891	721.9607076	1.196532503	0.069154252	17.30237072	4.51E-67	1.55E-64
ENSG00000164134	4002.114827	-0.755588416	0.043682281	-17.29736624	4.92E-67	1.68E-64
ENSG00000065060	2648.031033	-0.875504612	0.050676044	-17.27649869	7.07E-67	2.39E-64
ENSG00000136630	402.6627062	1.161130724	0.067235578	17.26958794	7.97E-67	2.67E-64
ENSG00000167641	221.7628703	2.059519708	0.119394602	17.24968869	1.13E-66	3.74E-64
ENSG00000120526	1988.821369	-1.040891505	0.060367475	-17.24258815	1.27E-66	4.20E-64
ENSG00000182208	1660.56488	0.89872724	0.052151251	17.23309062	1.50E-66	4.91E-64
ENSG00000164941	3541.988964	-0.852853162	0.049491773	-17.23222088	1.52E-66	4.95E-64
ENSG00000068001	3089.252388	0.765069317	0.044417956	17.22432497	1.74E-66	5.63E-64
ENSG00000185641	258.5076521	1.574513865	0.09161109	17.18693516	3.33E-66	1.07E-63
ENSG00000164933	1991.490515	-0.854991771	0.049761413	-17.18182256	3.63E-66	1.16E-63
ENSG00000252481	41.10912969	-2.267536442	0.132090888	-17.16648649	4.73E-66	1.50E-63
ENSG00000267281	71.14479126	1.26875397	0.073934001	17.16062912	5.23E-66	1.64E-63
ENSG00000172247	28.03844285	2.211660128	0.128918186	17.1555325	5.71E-66	1.78E-63
ENSG00000170906	2691.069883	1.106572361	0.064568692	17.13790884	7.74E-66	2.39E-63
ENSG00000228300	1931.767877	1.141848238	0.066629353	17.13731531	7.82E-66	2.40E-63
ENSG00000105472	1037.827884	1.612392348	0.09412189	17.13089646	8.73E-66	2.66E-63
ENSG00000161677	1033.936243	1.330872113	0.077710705	17.12598163	9.50E-66	2.88E-63
ENSG00000274272	209.661127	1.346148908	0.078660994	17.11329632	1.18E-65	3.55E-63
ENSG00000167779	607.3775222	1.622531253	0.094838939	17.10828129	1.29E-65	3.84E-63
ENSG00000167657	3250.105401	0.961468809	0.05621448	17.10357918	1.40E-65	4.14E-63
ENSG00000187479	683.6795294	1.611597663	0.094244469	17.10018303	1.48E-65	4.36E-63
ENSG00000197530	1227.396961	1.191893557	0.069734367	17.09191055	1.70E-65	4.99E-63
ENSG00000204859	1068.109279	0.804164397	0.047053768	17.09032953	1.75E-65	5.09E-63
ENSG00000175416	3534.025441	1.107092473	0.064846288	17.07256497	2.38E-65	6.86E-63
ENSG00000169398	9159.396035	-0.821974227	0.048157631	-17.06841072	2.55E-65	7.32E-63
ENSG00000229932	29.50653822	-1.358927222	0.07972456	-17.04527707	3.79E-65	1.08E-62
ENSG00000170955	963.8123959	1.492272748	0.087556057	17.04362669	3.90E-65	1.10E-62
ENSG00000148362	1822.555651	1.234042342	0.072410877	17.0422234	3.99E-65	1.12E-62
ENSG00000161813	4414.277739	-0.798265865	0.04685542	-17.03678831	4.38E-65	1.22E-62
ENSG00000237214	48.13279538	1.425784289	0.083770258	17.02017307	5.82E-65	1.62E-62
ENSG00000244398	427.1708371	1.369651751	0.080626146	16.98768715	1.01E-64	2.80E-62
ENSG00000183615	251.7168649	1.167615758	0.068894723	16.94782564	2.00E-64	5.48E-62
ENSG00000135441	1499.312862	0.9889866	0.058383101	16.93960395	2.30E-64	6.26E-62
ENSG00000109606	8959.254222	-0.582594161	0.034404273	-16.93377348	2.54E-64	6.87E-62
ENSG00000105404	5164.132103	1.137593339	0.067399653	16.87832646	6.50E-64	1.75E-61
ENSG00000130307	149.6935209	1.288203868	0.076350247	16.87229469	7.19E-64	1.92E-61
ENSG00000129968	1641.505154	0.858257891	0.05090383	16.86037952	8.80E-64	2.34E-61
ENSG00000142655	1225.43222	0.706205203	0.04189706	16.85572198	9.52E-64	2.52E-61
ENSG00000227077	38.29002561	1.632367432	0.096950178	16.83717837	1.30E-63	3.42E-61
ENSG00000128059	1583.080699	-0.919065666	0.054588973	-16.83610471	1.33E-63	3.46E-61
ENSG00000106333	6180.453537	1.510655312	0.08981953	16.81878447	1.78E-63	4.61E-61
ENSG00000262246	736.7700958	0.961357475	0.057194838	16.8084656	2.12E-63	5.46E-61
ENSG00000230734	24.1514058	1.517557146	0.090303024	16.80516423	2.24E-63	5.74E-61
ENSG00000196843	2401.524177	1.341069007	0.079854697	16.79386516	2.71E-63	6.90E-61
ENSG00000198301	2219.385815	-0.734631457	0.043753783	-16.79012418	2.88E-63	7.31E-61
ENSG00000142046	264.8767211	1.275071635	0.076041755	16.76804588	4.18E-63	1.05E-60
ENSG00000110011	2056.145419	0.901108475	0.053787009	16.7532736	5.36E-63	1.34E-60
ENSG00000130522	9309.518752	1.165705874	0.069619989	16.74383892	6.28E-63	1.56E-60
ENSG00000252835	18.39116811	-3.390887986	0.202649441	-16.73277737	7.56E-63	1.87E-60
ENSG00000132549	4485.031598	-1.101353032	0.065899814	-16.71253617	1.06E-62	2.62E-60
ENSG00000140264	27745.89191	0.999164957	0.059885651	16.68454689	1.70E-62	4.16E-60
ENSG00000164896	3941.502332	0.94149519	0.056447248	16.67920445	1.86E-62	4.52E-60
ENSG00000173486	3235.808972	1.287863713	0.077223052	16.67719269	1.92E-62	4.65E-60
ENSG00000134852	3418.647899	-0.798953155	0.047932384	-16.66833769	2.23E-62	5.36E-60
ENSG00000055917	10682.42312	-0.536636953	0.032196726	-16.66743847	2.26E-62	5.42E-60
ENSG00000121680	1533.631556	0.913963045	0.054869194	16.65712544	2.69E-62	6.40E-60
ENSG00000104859	1824.980857	0.935206938	0.056178065	16.64719016	3.17E-62	7.51E-60
ENSG00000104497	948.476386	-0.893244953	0.053669281	-16.64350519	3.37E-62	7.95E-60
ENSG00000130313	3261.234148	0.932153755	0.056025201	16.63811536	3.69E-62	8.65E-60
ENSG00000125968	802.5743939	1.516640972	0.091160221	16.63709196	3.75E-62	8.75E-60
ENSG00000152082	4139.77984	1.420460059	0.085403617	16.63231737	4.07E-62	9.43E-60
ENSG00000082898	12501.257	-0.586523133	0.035274315	-16.62748476	4.41E-62	1.02E-59
ENSG00000185324	1950.09436	1.015373644	0.061116022	16.61387002	5.53E-62	1.27E-59
ENSG00000176978	6784.070605	1.130808615	0.068087519	16.60816305	6.08E-62	1.39E-59
ENSG00000075399	814.0086785	0.948543586	0.057119891	16.60618692	6.29E-62	1.43E-59
ENSG00000196305	9216.795611	-0.744511818	0.044846343	-16.60139433	6.81E-62	1.54E-59
ENSG00000233927	13135.67328	1.166210512	0.070294546	16.59034133	8.19E-62	1.84E-59
ENSG00000066422	2040.801162	-0.653488814	0.039396919	-16.58730761	8.61E-62	1.92E-59
ENSG00000115274	200.6646658	1.007842933	0.060841493	16.56505933	1.25E-61	2.77E-59
ENSG00000197582	33.4062507	2.335241754	0.141187704	16.53997962	1.89E-61	4.18E-59
ENSG00000006015	1133.891923	1.327251597	0.080412137	16.50561286	3.34E-61	7.36E-59
ENSG00000278771	63.74028866	-3.286461387	0.199139264	-16.50333202	3.47E-61	7.61E-59
ENSG00000124074	751.0129167	1.145405255	0.069423473	16.49881806	3.74E-61	8.16E-59
ENSG00000175595	951.848328	-0.847068788	0.051346232	-16.49719476	3.84E-61	8.34E-59
ENSG00000099795	3578.109081	1.143828242	0.069351385	16.49322846	4.10E-61	8.86E-59
ENSG00000104852	9804.761525	0.935106534	0.056716309	16.48743646	4.52E-61	9.70E-59
ENSG00000163104	2529.491593	-0.718272598	0.043593402	-16.4766354	5.40E-61	1.15E-58
ENSG00000175602	919.2617252	1.622466941	0.09847096	16.47660325	5.40E-61	1.15E-58
ENSG00000125503	2944.748785	0.908833106	0.05519753	16.46510453	6.53E-61	1.38E-58
ENSG00000179271	2504.346208	1.243684305	0.075579167	16.45538514	7.67E-61	1.62E-58
ENSG00000162191	4570.669683	0.926766782	0.056344657	16.44817512	8.64E-61	1.81E-58
ENSG00000139218	7689.307254	-0.67915466	0.041295061	-16.44638954	8.90E-61	1.86E-58
ENSG00000100106	1507.820904	0.739410107	0.045030525	16.42019718	1.37E-60	2.85E-58
ENSG00000177600	37070.46274	1.097503427	0.066956697	16.39124206	2.21E-60	4.56E-58
ENSG00000071655	3551.274342	0.960551477	0.058700195	16.36368465	3.47E-60	7.15E-58
ENSG00000107816	4858.792899	0.781099399	0.047792267	16.34363574	4.83E-60	9.88E-58
ENSG00000105619	1200.751182	1.215952829	0.074402796	16.3428378	4.89E-60	9.97E-58
ENSG00000175701	561.3833306	1.225004053	0.075007952	16.33165575	5.88E-60	1.19E-57
ENSG00000129317	1752.821115	-0.813994902	0.049871094	-16.32197815	6.89E-60	1.39E-57
ENSG00000135829	14503.04038	-0.496195195	0.030412871	-16.31530288	7.68E-60	1.54E-57
ENSG00000213261	41.16887557	1.326733371	0.081379599	16.30302175	9.39E-60	1.88E-57
ENSG00000156802	5396.341933	-1.314934898	0.080671631	-16.29984273	9.89E-60	1.97E-57
ENSG00000047315	7341.73507	-0.685392825	0.042057128	-16.29671017	1.04E-59	2.06E-57
ENSG00000164897	1955.123651	1.02538237	0.063003836	16.27491979	1.49E-59	2.93E-57
ENSG00000213015	1291.288666	1.00101885	0.061520022	16.2714318	1.57E-59	3.09E-57
ENSG00000230409	126.3308052	-1.088647825	0.066945712	-16.2616514	1.85E-59	3.61E-57
ENSG00000130332	1889.609006	1.050666664	0.064640612	16.25397137	2.09E-59	4.07E-57
ENSG00000213236	23.71698093	-1.364468355	0.084045246	-16.23492604	2.86E-59	5.53E-57
ENSG00000115808	3548.198625	-0.759149558	0.046768352	-16.23212116	2.99E-59	5.77E-57
ENSG00000123349	12975.27334	0.752044541	0.046347767	16.22612249	3.30E-59	6.33E-57
ENSG00000198467	7238.348267	1.506987149	0.093103524	16.18614502	6.32E-59	1.21E-56
ENSG00000002330	2000.316567	1.035943061	0.064013838	16.1831112	6.64E-59	1.26E-56
ENSG00000157500	4943.945772	-0.710146694	0.043916221	-16.17048719	8.15E-59	1.54E-56
ENSG00000220201	68.00704783	1.324297574	0.081902254	16.16924456	8.31E-59	1.57E-56
ENSG00000162910	2361.154607	1.051719262	0.065077299	16.16107736	9.49E-59	1.78E-56
ENSG00000163428	4274.388117	-0.742969911	0.045983712	-16.15724091	1.01E-58	1.89E-56
ENSG00000146556	167.4052691	1.04466038	0.064665126	16.15492692	1.05E-58	1.95E-56
ENSG00000180089	97.18985006	1.292314465	0.080006472	16.15262411	1.09E-58	2.02E-56
ENSG00000099785	2040.056414	0.668674079	0.041428141	16.14057657	1.32E-58	2.44E-56
ENSG00000092140	1398.139997	-0.804223872	0.049828115	-16.13996181	1.34E-58	2.46E-56
ENSG00000111678	4126.196202	1.01927879	0.063164753	16.13682847	1.41E-58	2.58E-56
ENSG00000232573	756.2767541	1.687477658	0.104585149	16.13496439	1.45E-58	2.64E-56
ENSG00000158747	4295.744396	1.489087058	0.092310986	16.13120081	1.54E-58	2.80E-56
ENSG00000205339	12106.53494	-0.781174465	0.04843285	-16.12902112	1.60E-58	2.89E-56
ENSG00000186654	833.7056579	1.06277474	0.065901009	16.12683556	1.65E-58	2.98E-56
ENSG00000004897	4430.255292	-0.666566184	0.041369324	-16.11257115	2.08E-58	3.74E-56
ENSG00000258199	192.4157648	1.074930638	0.066744132	16.10524571	2.34E-58	4.19E-56
ENSG00000138018	4434.042807	-0.843257171	0.052368349	-16.10242025	2.45E-58	4.37E-56
ENSG00000130748	277.5958416	1.297024449	0.080604091	16.09129811	2.94E-58	5.20E-56
ENSG00000179295	8378.697567	-0.734904399	0.045674599	-16.09000203	3.00E-58	5.29E-56
ENSG00000261221	1116.655937	0.900239275	0.056042081	16.0636303	4.59E-58	8.07E-56
ENSG00000133731	990.7695598	-0.857383074	0.053427878	-16.04748519	5.95E-58	1.04E-55
ENSG00000174917	2198.987628	1.016846497	0.063377101	16.04438336	6.26E-58	1.09E-55
ENSG00000104412	2738.441665	-0.773508191	0.048248177	-16.0318636	7.66E-58	1.33E-55
ENSG00000041988	751.8916348	0.765828963	0.047769965	16.03159974	7.69E-58	1.33E-55
ENSG00000179044	307.064975	0.940069121	0.058643621	16.03020249	7.86E-58	1.35E-55
ENSG00000273437	28.97535529	1.296187104	0.080902971	16.02150185	9.04E-58	1.55E-55
ENSG00000229119	152.5947101	1.818162132	0.113522802	16.01583204	9.91E-58	1.69E-55
ENSG00000163848	3945.230546	-0.695368306	0.043418938	-16.01532264	9.99E-58	1.70E-55
ENSG00000175895	5752.84068	-1.188442122	0.074223315	-16.01170893	1.06E-57	1.80E-55
ENSG00000157106	9501.610025	-0.795663132	0.049703985	-16.00803488	1.12E-57	1.89E-55
ENSG00000177374	631.3030231	1.2231163	0.076406289	16.00805791	1.12E-57	1.89E-55
ENSG00000083312	7839.546268	-0.662276306	0.041395142	-15.99888968	1.30E-57	2.18E-55
ENSG00000168300	6502.635231	-0.951713296	0.059493426	-15.99694902	1.34E-57	2.24E-55
ENSG00000164164	3179.617021	-0.717025413	0.044838803	-15.9911811	1.47E-57	2.45E-55
ENSG00000144357	3592.920759	-0.738655088	0.046197442	-15.9890907	1.52E-57	2.52E-55
ENSG00000134590	4041.937278	0.87494342	0.054724695	15.98809124	1.55E-57	2.55E-55
ENSG00000158716	2316.219515	1.080919126	0.067631613	15.9824538	1.69E-57	2.79E-55
ENSG00000181404	280.6711848	1.01940835	0.063827507	15.97130131	2.03E-57	3.32E-55
ENSG00000242252	35.22132764	1.604209359	0.100464258	15.96796103	2.14E-57	3.49E-55
ENSG00000136021	4352.885245	-0.707806334	0.044343732	-15.96181242	2.36E-57	3.84E-55
ENSG00000153107	1401.534299	-0.79629644	0.049922422	-15.95067729	2.82E-57	4.57E-55
ENSG00000106538	2674.971415	1.541463233	0.096674673	15.94485077	3.09E-57	5.00E-55
ENSG00000160783	1740.716713	0.867830634	0.054453275	15.93716154	3.50E-57	5.63E-55
ENSG00000167874	98.61206313	1.371896968	0.086095129	15.93466426	3.64E-57	5.84E-55
ENSG00000182504	1184.852185	-0.838283615	0.052619874	-15.93093157	3.87E-57	6.17E-55
ENSG00000135722	296.9660882	1.14094067	0.071704648	15.9116697	5.26E-57	8.37E-55
ENSG00000062650	5210.851485	-0.618203496	0.038853853	-15.91099572	5.32E-57	8.43E-55
ENSG00000179403	6513.988766	1.135202021	0.071357325	15.90869648	5.51E-57	8.71E-55
ENSG00000104964	19575.42419	0.801881021	0.050432643	15.90003966	6.33E-57	9.97E-55
ENSG00000104903	255.8726159	1.282398837	0.08066183	15.89845954	6.49E-57	1.02E-54
ENSG00000213260	90.87864958	-1.329533606	0.083649079	-15.89418114	6.95E-57	1.09E-54
ENSG00000139350	1820.556439	-0.715979035	0.045135095	-15.86302278	1.14E-56	1.78E-54
ENSG00000154146	213.6334012	1.306687088	0.082397879	15.85826119	1.23E-56	1.91E-54
ENSG00000130222	835.7517823	1.715234405	0.10820255	15.85207001	1.36E-56	2.10E-54
ENSG00000126456	2815.397725	0.937011324	0.059158458	15.83900849	1.67E-56	2.57E-54
ENSG00000140682	1718.883315	1.102239031	0.069589377	15.8391853	1.67E-56	2.57E-54
ENSG00000075539	4164.039115	-0.8592261	0.054272302	-15.83176074	1.88E-56	2.87E-54
ENSG00000078747	4247.199018	-0.634078079	0.040051544	-15.83155153	1.89E-56	2.87E-54
ENSG00000142534	63686.25069	0.866430195	0.054729842	15.83103774	1.90E-56	2.89E-54
ENSG00000124198	7990.343158	-0.986499716	0.062319251	-15.82977495	1.94E-56	2.94E-54
ENSG00000080345	4626.921936	-0.787613439	0.049756959	-15.82921157	1.96E-56	2.95E-54
ENSG00000236456	48.17837475	-1.065320209	0.067315271	-15.82583269	2.06E-56	3.10E-54
ENSG00000235065	49.13171235	1.214495526	0.07686365	15.80064858	3.08E-56	4.61E-54
ENSG00000239697	1281.362497	0.878490367	0.055602454	15.79948913	3.14E-56	4.68E-54
ENSG00000213341	1789.32601	-0.585865418	0.037087582	-15.79680812	3.27E-56	4.87E-54
ENSG00000005075	2008.303299	0.943823559	0.05978072	15.78809295	3.76E-56	5.57E-54
ENSG00000236439	158.3204714	1.648893203	0.104513049	15.77691226	4.49E-56	6.63E-54
ENSG00000092841	45765.80742	0.744418314	0.047189352	15.77513313	4.61E-56	6.80E-54
ENSG00000160226	980.6812285	1.04436046	0.066234178	15.76769724	5.19E-56	7.62E-54
ENSG00000165156	3424.44754	-0.820856112	0.052098582	-15.75582446	6.26E-56	9.16E-54
ENSG00000058453	1448.643207	1.099711996	0.069802703	15.75457617	6.39E-56	9.32E-54
ENSG00000149806	17335.97647	0.969083483	0.061527806	15.75033387	6.83E-56	9.93E-54
ENSG00000198862	2651.22794	-0.847281252	0.053828459	-15.74039584	7.99E-56	1.16E-53
ENSG00000120913	1134.504094	0.978158716	0.062148251	15.73911904	8.16E-56	1.18E-53
ENSG00000166337	3022.652927	0.729109015	0.046343243	15.73280081	9.01E-56	1.30E-53
ENSG00000119912	3506.588399	-0.695885297	0.044239793	-15.72984968	9.44E-56	1.35E-53
ENSG00000197756	40515.45773	0.892308933	0.056742678	15.72553445	1.01E-55	1.45E-53
ENSG00000175054	2507.971535	-0.684821576	0.043551645	-15.72435615	1.03E-55	1.47E-53
ENSG00000137818	76087.77864	1.001899472	0.063750051	15.71605762	1.17E-55	1.67E-53
ENSG00000254531	203.6224959	1.35441398	0.086192231	15.71387541	1.22E-55	1.72E-53
ENSG00000056097	6781.418757	-0.602406797	0.038364426	-15.7022236	1.46E-55	2.06E-53
ENSG00000084093	3656.346166	-0.685590058	0.04368177	-15.69510714	1.63E-55	2.30E-53
ENSG00000071859	4214.625419	0.92504453	0.058939323	15.69486175	1.64E-55	2.30E-53
ENSG00000114626	1600.912489	0.941755768	0.060011835	15.69283411	1.69E-55	2.37E-53
ENSG00000116747	3715.16278	-0.825900125	0.052629748	-15.69264826	1.70E-55	2.37E-53
ENSG00000169692	3315.98982	1.138302261	0.072549363	15.69003806	1.77E-55	2.46E-53
ENSG00000012061	3477.27545	0.674977978	0.043059911	15.67532202	2.23E-55	3.09E-53
ENSG00000107281	5696.007688	1.291324153	0.082404269	15.67059784	2.40E-55	3.32E-53
ENSG00000213445	2463.916603	0.907749385	0.057933741	15.66875136	2.47E-55	3.40E-53
ENSG00000213465	1847.164791	0.947410049	0.060474368	15.66630748	2.57E-55	3.52E-53
ENSG00000159884	257.2022199	1.114753725	0.071197796	15.65713807	2.97E-55	4.06E-53
ENSG00000164168	2432.633382	-0.651854444	0.041646519	-15.65207513	3.22E-55	4.38E-53
ENSG00000275052	7734.858104	-0.565011988	0.036111767	-15.64620178	3.53E-55	4.79E-53
ENSG00000131634	1253.978357	1.041954844	0.066624153	15.6392959	3.93E-55	5.32E-53
ENSG00000241852	454.6544237	0.765929143	0.049017958	15.62548046	4.88E-55	6.59E-53
ENSG00000274897	43.06842013	1.198337964	0.076700216	15.62365831	5.02E-55	6.76E-53
ENSG00000146066	2842.787645	0.828991719	0.053067054	15.62158931	5.19E-55	6.96E-53
ENSG00000069696	51.41123913	1.626953443	0.104187373	15.61564895	5.70E-55	7.62E-53
ENSG00000142684	233.0454388	1.161449157	0.074421435	15.60637944	6.59E-55	8.78E-53
ENSG00000076554	16649.59399	-1.155274447	0.074030403	-15.60540536	6.69E-55	8.89E-53
ENSG00000133740	978.2769019	-1.060590089	0.0679675	-15.60437103	6.80E-55	9.01E-53
ENSG00000170759	15080.13359	-0.705775929	0.045240287	-15.60060686	7.21E-55	9.53E-53
ENSG00000183828	968.3280294	1.091675562	0.069992902	15.5969466	7.64E-55	1.01E-52
ENSG00000279799	18.2467559	1.448328097	0.092924175	15.5861281	9.05E-55	1.19E-52
ENSG00000170471	7653.79696	-0.763807243	0.049061414	-15.56839046	1.19E-54	1.56E-52
ENSG00000213757	94.99124819	1.582381776	0.101704186	15.55866913	1.39E-54	1.81E-52
ENSG00000257605	37.46202621	0.936095208	0.060174781	15.55627118	1.44E-54	1.88E-52
ENSG00000178691	3406.052137	-0.767336369	0.049342169	-15.55133023	1.56E-54	2.02E-52
ENSG00000124151	5083.185591	-0.874814214	0.056416375	-15.50638825	3.14E-54	4.06E-52
ENSG00000145041	2784.900531	-0.583889609	0.037664291	-15.50247194	3.34E-54	4.31E-52
ENSG00000136758	11976.52026	-0.588829905	0.03799547	-15.49737118	3.61E-54	4.65E-52
ENSG00000179085	1348.992094	1.208600647	0.078030918	15.48874055	4.13E-54	5.30E-52
ENSG00000162384	1805.615148	0.551617197	0.03567574	15.46196921	6.27E-54	8.01E-52
ENSG00000138757	9950.942374	-0.716262038	0.046340846	-15.45638658	6.83E-54	8.71E-52
ENSG00000163795	944.4462473	0.755441422	0.048890922	15.45156819	7.36E-54	9.36E-52
ENSG00000070423	1542.490318	0.831161123	0.053833482	15.4394828	8.88E-54	1.13E-51
ENSG00000105640	19552.64743	1.103667258	0.071506157	15.43457652	9.58E-54	1.21E-51
ENSG00000175305	540.4003794	-1.432469307	0.092811568	-15.43416766	9.64E-54	1.22E-51
ENSG00000115286	2022.513941	0.96440212	0.062493113	15.43213449	9.95E-54	1.25E-51
ENSG00000149761	1149.165565	0.890966379	0.057770261	15.42257853	1.15E-53	1.45E-51
ENSG00000142409	1574.385089	1.007285778	0.065315635	15.42181721	1.17E-53	1.46E-51
ENSG00000145833	4761.048009	-0.538458268	0.034916035	-15.42151816	1.17E-53	1.46E-51
ENSG00000215199	13.82831807	-1.265386049	0.082120638	-15.40886773	1.43E-53	1.77E-51
ENSG00000198835	88.53992801	1.350965233	0.087721673	15.40058676	1.62E-53	2.01E-51
ENSG00000079387	1719.377341	-0.60691137	0.039415279	-15.3978709	1.69E-53	2.09E-51
ENSG00000131408	3894.226746	0.666844022	0.043327952	15.39061955	1.89E-53	2.33E-51
ENSG00000220793	20.61074995	1.613025546	0.104822306	15.3881898	1.96E-53	2.41E-51
ENSG00000146067	1998.762251	0.844466228	0.054881068	15.38720459	1.99E-53	2.44E-51
ENSG00000051825	1047.850375	-0.913404335	0.059397129	-15.37792053	2.30E-53	2.81E-51
ENSG00000111530	11473.27488	-0.769192879	0.050027961	-15.37525944	2.40E-53	2.92E-51
ENSG00000138246	4636.691847	-0.637274571	0.041495419	-15.35770891	3.14E-53	3.82E-51
ENSG00000099849	1953.07773	1.233037069	0.080321805	15.35121217	3.48E-53	4.21E-51
ENSG00000145592	35673.58356	0.937904963	0.061131288	15.34247015	3.98E-53	4.80E-51
ENSG00000071889	2366.557964	0.865029559	0.056397176	15.33817142	4.25E-53	5.12E-51
ENSG00000071082	36871.46846	0.831137228	0.054243325	15.32238711	5.42E-53	6.51E-51
ENSG00000196455	2790.479026	-0.576370484	0.037622329	-15.31990428	5.63E-53	6.74E-51
ENSG00000131116	1614.398162	0.976197888	0.063728262	15.31813138	5.79E-53	6.91E-51
ENSG00000117691	4985.141507	1.021082099	0.066706615	15.307059	6.86E-53	8.17E-51
ENSG00000207445	15.87116473	-2.682241194	0.175366987	-15.2950178	8.25E-53	9.81E-51
ENSG00000139697	4318.697055	-0.709572069	0.04639841	-15.29302545	8.51E-53	1.01E-50
ENSG00000186660	5329.009638	-0.584443471	0.038225827	-15.28923013	9.02E-53	1.07E-50
ENSG00000198087	5682.027029	-0.799767292	0.052352789	-15.27649825	1.10E-52	1.29E-50
ENSG00000259605	84.12985078	1.596257652	0.104494383	15.27601394	1.10E-52	1.30E-50
ENSG00000070367	4048.760414	-0.642296409	0.042063188	-15.26979853	1.22E-52	1.42E-50
ENSG00000165732	7494.897127	-0.849754874	0.055668643	-15.26451557	1.32E-52	1.54E-50
ENSG00000244462	5751.527525	-0.47607069	0.031192586	-15.2623027	1.36E-52	1.59E-50
ENSG00000126432	8968.144621	0.963614037	0.063150513	15.25900576	1.43E-52	1.67E-50
ENSG00000213397	130.8923704	1.103902359	0.072352388	15.25730379	1.47E-52	1.71E-50
ENSG00000183617	1541.621501	0.9620475	0.063073347	15.25283737	1.58E-52	1.82E-50
ENSG00000151304	822.0230672	-0.667979002	0.04379912	-15.25096851	1.62E-52	1.87E-50
ENSG00000142541	98063.46173	0.915056447	0.060043019	15.24001398	1.92E-52	2.21E-50
ENSG00000135250	4347.395643	-0.700388159	0.045966245	-15.23701052	2.01E-52	2.30E-50
ENSG00000233276	10042.05085	0.889643086	0.058426053	15.22682159	2.35E-52	2.69E-50
ENSG00000149743	1390.597188	0.849873342	0.055830352	15.22242501	2.51E-52	2.87E-50
ENSG00000197245	125.0112771	1.51598626	0.099601887	15.22045714	2.59E-52	2.95E-50
ENSG00000103363	8948.265503	0.989774704	0.065035198	15.21906192	2.64E-52	3.00E-50
ENSG00000166225	4565.221294	-1.287105117	0.084597172	-15.21451711	2.83E-52	3.21E-50
ENSG00000105705	1854.476198	0.585660501	0.038499413	15.21219301	2.94E-52	3.32E-50
ENSG00000214253	4659.192712	0.833544282	0.054834556	15.20107665	3.48E-52	3.92E-50
ENSG00000166266	2606.615343	-0.648296255	0.042666591	-15.1944704	3.85E-52	4.32E-50
ENSG00000175550	4612.608472	1.043006302	0.068653768	15.19226591	3.98E-52	4.46E-50
ENSG00000173992	1950.374339	1.070509378	0.070481232	15.18857352	4.21E-52	4.71E-50
ENSG00000196998	2332.794399	0.566859654	0.037332091	15.18424621	4.50E-52	5.01E-50
ENSG00000169967	4656.452768	-0.642747442	0.042341811	-15.17997058	4.80E-52	5.34E-50
ENSG00000203485	6549.973883	0.870212861	0.057334092	15.17793043	4.95E-52	5.49E-50
ENSG00000102265	19649.10542	1.148472558	0.075693686	15.17263361	5.37E-52	5.94E-50
ENSG00000165804	1346.533289	1.118029829	0.073687846	15.17251343	5.38E-52	5.94E-50
ENSG00000237039	277.1243015	1.362119471	0.089786404	15.17066524	5.53E-52	6.09E-50
ENSG00000255737	712.8757076	1.176743864	0.077568371	15.17040845	5.55E-52	6.10E-50
ENSG00000168874	153.8239184	1.824608154	0.120302663	15.16681439	5.87E-52	6.43E-50
ENSG00000172889	1754.570558	1.443630489	0.095222022	15.16067885	6.44E-52	7.04E-50
ENSG00000161281	423.5730932	1.540249109	0.101621386	15.1567418	6.84E-52	7.45E-50
ENSG00000163946	5349.900475	-0.625649212	0.041288838	-15.15298671	7.24E-52	7.87E-50
ENSG00000116809	1405.409749	0.700308263	0.046230636	15.14814238	7.79E-52	8.45E-50
ENSG00000146540	3778.873768	0.959832058	0.063387228	15.14235728	8.51E-52	9.21E-50
ENSG00000114331	3752.191091	-0.706128279	0.046636472	-15.14111703	8.67E-52	9.36E-50
ENSG00000233493	316.149475	1.465144843	0.09685255	15.12758156	1.07E-51	1.15E-49
ENSG00000204498	1316.443106	0.956036545	0.063210285	15.12469906	1.11E-51	1.20E-49
ENSG00000105379	2215.842415	1.294685202	0.085658775	15.11444927	1.30E-51	1.39E-49
ENSG00000051382	3389.529617	-0.663850667	0.04392943	-15.11175219	1.35E-51	1.45E-49
ENSG00000102901	1240.724523	0.845434937	0.055949612	15.11064893	1.38E-51	1.47E-49
ENSG00000105669	7493.912378	0.856067116	0.056660206	15.10878926	1.42E-51	1.51E-49
ENSG00000134987	2229.445013	-0.572432783	0.037893809	-15.10623482	1.47E-51	1.56E-49
ENSG00000131435	1137.848382	1.429249445	0.094652452	15.09997276	1.62E-51	1.71E-49
ENSG00000138182	1216.519013	-0.946012623	0.06266542	-15.09624652	1.71E-51	1.81E-49
ENSG00000171222	2561.908975	1.212578837	0.080323755	15.0961424	1.72E-51	1.81E-49
ENSG00000138768	6764.936286	-0.665541913	0.044095055	-15.09334592	1.79E-51	1.88E-49
ENSG00000244459	46.99716448	1.38556163	0.09179983	15.09329188	1.79E-51	1.88E-49
ENSG00000218350	4.591289024	-1.675722608	0.111047582	-15.09013137	1.88E-51	1.97E-49
ENSG00000072163	1096.451977	1.140178614	0.075597987	15.0821292	2.12E-51	2.21E-49
ENSG00000213339	1849.525801	0.994521414	0.065952828	15.07928376	2.22E-51	2.31E-49
ENSG00000131375	2637.432684	-0.658609588	0.043678179	-15.07868685	2.24E-51	2.32E-49
ENSG00000105401	8270.512241	0.720687558	0.04781775	15.0715488	2.49E-51	2.58E-49
ENSG00000164736	204.5795936	1.323718721	0.087839528	15.0697386	2.56E-51	2.65E-49
ENSG00000179119	3080.356984	-0.661318812	0.043897632	-15.0650225	2.75E-51	2.84E-49
ENSG00000214309	131.016339	1.137802871	0.075529338	15.06438296	2.78E-51	2.86E-49
ENSG00000159140	19269.48004	-0.57819672	0.038387826	-15.06198124	2.88E-51	2.95E-49
ENSG00000101752	5470.706674	-0.790250764	0.05249199	-15.0546925	3.22E-51	3.29E-49
ENSG00000147403	72862.37727	0.713616099	0.0474058	15.0533501	3.28E-51	3.35E-49
ENSG00000160888	6822.551437	1.153508192	0.076649319	15.0491642	3.50E-51	3.56E-49
ENSG00000199568	7.500997469	-4.021490138	0.267241559	-15.04814651	3.55E-51	3.61E-49
ENSG00000092148	9689.783745	-0.720243407	0.047875894	-15.04396773	3.78E-51	3.83E-49
ENSG00000102030	2138.418774	0.958975926	0.063752277	15.04222224	3.88E-51	3.93E-49
ENSG00000197323	4075.622365	-0.723917605	0.048142283	-15.03704356	4.20E-51	4.24E-49
ENSG00000187260	185.4492132	1.600554617	0.106469891	15.0329318	4.47E-51	4.50E-49
ENSG00000215030	499.3572773	1.471196366	0.097888198	15.02935382	4.72E-51	4.74E-49
ENSG00000039650	1775.323116	0.800373718	0.053285707	15.02042028	5.40E-51	5.41E-49
ENSG00000165644	642.3312509	1.404517482	0.093517303	15.01879806	5.53E-51	5.53E-49
ENSG00000144579	7627.139198	0.590002484	0.039291657	15.0159737	5.77E-51	5.76E-49
ENSG00000184163	49.65881111	1.889499263	0.125833762	15.01583702	5.78E-51	5.76E-49
ENSG00000133250	622.5383687	0.858916635	0.057217992	15.01130344	6.19E-51	6.15E-49
ENSG00000171853	2343.396867	0.523241297	0.034864127	15.00801369	6.51E-51	6.45E-49
ENSG00000158552	1312.150511	0.788987161	0.052572461	15.00761331	6.55E-51	6.47E-49
ENSG00000100429	357.2959946	1.071502404	0.071404739	15.00604051	6.70E-51	6.61E-49
ENSG00000277494	207.1974194	1.882231178	0.125474102	15.00095358	7.24E-51	7.12E-49
ENSG00000130731	2876.569063	0.992765897	0.066187829	14.99922133	7.43E-51	7.29E-49
ENSG00000200795	32.47670018	-3.324379748	0.22168966	-14.99564641	7.84E-51	7.68E-49
ENSG00000130201	280.7078934	0.94663307	0.063140641	14.99245266	8.23E-51	8.04E-49
ENSG00000273796	34.44909493	1.330311618	0.088741732	14.99082325	8.43E-51	8.22E-49
ENSG00000159761	95.73372453	1.165744775	0.077766886	14.99024633	8.50E-51	8.28E-49
ENSG00000164924	66778.01033	-0.889821469	0.059382302	-14.98462394	9.25E-51	8.99E-49
ENSG00000141295	1644.901817	1.087871334	0.072600573	14.98433538	9.30E-51	9.01E-49
ENSG00000157873	2479.566143	1.00857543	0.067323847	14.98095371	9.78E-51	9.45E-49
ENSG00000169228	445.5695804	1.115447583	0.074475598	14.97735642	1.03E-50	9.96E-49
ENSG00000067900	4440.590169	-0.756536424	0.050520462	-14.97485176	1.07E-50	1.03E-48
ENSG00000145907	11846.8954	-0.580552621	0.038775035	-14.97233005	1.11E-50	1.07E-48
ENSG00000164163	4968.042108	-0.658430339	0.043980162	-14.97107593	1.13E-50	1.09E-48
ENSG00000153147	8514.704335	-0.560796169	0.037462419	-14.96956648	1.16E-50	1.11E-48
ENSG00000165097	2066.946308	-0.825647829	0.055172721	-14.96478363	1.25E-50	1.19E-48
ENSG00000117318	2107.200333	1.08751414	0.072679557	14.96313668	1.28E-50	1.22E-48
ENSG00000102103	3184.341154	0.835408946	0.055834678	14.96218783	1.30E-50	1.23E-48
ENSG00000163481	1262.952981	0.625564595	0.041816885	14.95961742	1.35E-50	1.28E-48
ENSG00000102878	508.5572162	1.402125435	0.093791944	14.94931622	1.57E-50	1.49E-48
ENSG00000142330	816.1443158	0.862968936	0.057736868	14.94658377	1.64E-50	1.55E-48
ENSG00000153339	3212.224433	-0.694487843	0.046465372	-14.94635289	1.65E-50	1.55E-48
ENSG00000138660	2284.981705	-0.751107845	0.05026444	-14.94312556	1.73E-50	1.62E-48
ENSG00000125733	2345.635306	0.804442849	0.053846186	14.93964397	1.82E-50	1.71E-48
ENSG00000167904	1609.971371	-0.873050541	0.058470791	-14.9313961	2.06E-50	1.92E-48
ENSG00000229809	784.0039305	1.014511618	0.067944428	14.93149098	2.06E-50	1.92E-48
ENSG00000105372	44485.85267	1.052108024	0.070469762	14.92992172	2.11E-50	1.96E-48
ENSG00000104129	982.7897476	0.798174837	0.053470246	14.92745784	2.18E-50	2.03E-48
ENSG00000112511	3050.343011	0.698537557	0.046796651	14.92708438	2.20E-50	2.04E-48
ENSG00000272669	44.32144696	1.377264502	0.092267911	14.92679839	2.21E-50	2.04E-48
ENSG00000138767	3480.227942	-0.67897616	0.045514678	-14.9177406	2.53E-50	2.33E-48
ENSG00000147123	5151.893247	0.849607704	0.056973764	14.91226207	2.74E-50	2.53E-48
ENSG00000164754	26835.18446	-1.027171515	0.068896839	-14.90883366	2.89E-50	2.66E-48
ENSG00000174799	769.5261735	-0.717648784	0.048141279	-14.90713997	2.96E-50	2.72E-48
ENSG00000114302	4597.475634	-0.65646803	0.044057114	-14.9003865	3.28E-50	3.00E-48
ENSG00000090971	1296.571405	1.139788742	0.076508098	14.89762219	3.42E-50	3.12E-48
ENSG00000142552	3145.180971	1.422326165	0.095486092	14.89563694	3.52E-50	3.21E-48
ENSG00000163939	4678.588419	-0.707593387	0.047518172	-14.8910061	3.77E-50	3.43E-48
ENSG00000144674	9602.366925	-0.789819761	0.053056687	-14.88633786	4.04E-50	3.67E-48
ENSG00000185697	1173.057363	-1.746124786	0.117299613	-14.88602342	4.06E-50	3.67E-48
ENSG00000232533	307.827652	0.904651674	0.060771331	14.88615874	4.05E-50	3.67E-48
ENSG00000277959	21.70521772	1.126120564	0.075669795	14.88203539	4.31E-50	3.89E-48
ENSG00000167578	807.303462	0.881776788	0.059253606	14.881403	4.35E-50	3.92E-48
ENSG00000129493	1752.583736	-0.72566485	0.04878193	-14.87568951	4.74E-50	4.26E-48
ENSG00000034677	6005.538583	-0.936592366	0.06296893	-14.87388102	4.87E-50	4.37E-48
ENSG00000136824	2455.517272	-0.854348772	0.057446195	-14.87215605	5.00E-50	4.47E-48
ENSG00000140365	3151.743105	0.806863251	0.054282679	14.8641016	5.64E-50	5.04E-48
ENSG00000163794	71.4762816	1.476350513	0.099324373	14.86392992	5.65E-50	5.04E-48
ENSG00000117500	4233.804937	-0.68935603	0.046383012	-14.86225253	5.79E-50	5.16E-48
ENSG00000114391	29886.21413	0.803826268	0.054122476	14.85198623	6.75E-50	5.98E-48
ENSG00000187609	765.0643091	1.013227509	0.0682211	14.85211331	6.74E-50	5.98E-48
ENSG00000278743	15.69253671	1.663750348	0.112042241	14.84931331	7.03E-50	6.22E-48
ENSG00000035928	4163.784391	-0.568102261	0.038267119	-14.84570242	7.42E-50	6.53E-48
ENSG00000105647	98.39753743	1.030453252	0.069410374	14.84581036	7.41E-50	6.53E-48
ENSG00000068796	1822.569273	-0.790589305	0.053257627	-14.84462139	7.54E-50	6.63E-48
ENSG00000188747	831.5361998	1.408997337	0.094972813	14.8357966	8.60E-50	7.54E-48
ENSG00000178074	1435.499811	-0.610670088	0.041164679	-14.83480745	8.73E-50	7.64E-48
ENSG00000186106	1664.082464	-0.905616127	0.061075392	-14.82783975	9.68E-50	8.46E-48
ENSG00000158792	741.7511113	1.005381371	0.067856233	14.81634515	1.15E-49	1.00E-47
ENSG00000104979	4454.794436	0.840891609	0.056778319	14.8100829	1.26E-49	1.10E-47
ENSG00000141933	174.4035305	1.540291798	0.104007073	14.80949082	1.27E-49	1.10E-47
ENSG00000229833	1411.919753	0.992609477	0.067033243	14.80771966	1.31E-49	1.13E-47
ENSG00000196504	7785.641496	-0.525004327	0.035467701	-14.80232205	1.42E-49	1.22E-47
ENSG00000187790	522.8508217	-0.733411282	0.049560884	-14.79818811	1.50E-49	1.30E-47
ENSG00000161544	876.0763379	1.171700385	0.079217337	14.79095895	1.68E-49	1.44E-47
ENSG00000105556	1256.002271	0.611780841	0.041390581	14.78067782	1.95E-49	1.68E-47
ENSG00000134709	2918.561374	-0.918072296	0.062113663	-14.78052088	1.96E-49	1.68E-47
ENSG00000156787	726.9672017	-1.005837418	0.068076612	-14.77508045	2.12E-49	1.82E-47
ENSG00000135837	5564.426676	-0.792217849	0.053620106	-14.77464161	2.13E-49	1.83E-47
ENSG00000118260	3331.727667	-0.534240143	0.036169239	-14.77056649	2.27E-49	1.94E-47
ENSG00000064490	2668.433269	0.876047594	0.059322407	14.76756645	2.37E-49	2.02E-47
ENSG00000172167	567.061756	-1.117454327	0.075680343	-14.76545011	2.45E-49	2.08E-47
ENSG00000269386	147.2320764	0.952192344	0.064518582	14.75842026	2.72E-49	2.30E-47
ENSG00000142694	1576.931469	1.638433106	0.111047109	14.75439677	2.88E-49	2.44E-47
ENSG00000138802	3331.58475	-0.603678667	0.040937991	-14.7461722	3.26E-49	2.75E-47
ENSG00000176101	2977.486331	0.890167502	0.060396997	14.73860535	3.64E-49	3.07E-47
ENSG00000138095	12694.86616	-0.642963657	0.043643406	-14.73220632	4.00E-49	3.37E-47
ENSG00000181315	472.9868628	-0.775272662	0.052625026	-14.73201471	4.02E-49	3.37E-47
ENSG00000186130	1176.231946	-0.69032887	0.046875325	-14.72691365	4.33E-49	3.63E-47
ENSG00000135404	33510.41981	0.749962683	0.05094304	14.72159267	4.68E-49	3.92E-47
ENSG00000172469	1179.29974	-0.818407674	0.05560729	-14.71763284	4.97E-49	4.15E-47
ENSG00000063245	7047.30449	0.779598599	0.052975251	14.71627957	5.07E-49	4.22E-47
ENSG00000217624	63.02221533	-1.324130496	0.089996875	-14.71307199	5.31E-49	4.42E-47
ENSG00000178464	174.8019532	0.853859872	0.058101884	14.69590683	6.85E-49	5.69E-47
ENSG00000213722	5898.748819	0.946514972	0.064423427	14.6920929	7.24E-49	6.00E-47
ENSG00000128563	1640.016364	0.69047499	0.04699823	14.6915104	7.31E-49	6.04E-47
ENSG00000178922	530.2972889	0.868684428	0.059137042	14.6893453	7.54E-49	6.23E-47
ENSG00000250479	1325.023647	1.186936691	0.080808091	14.68833979	7.66E-49	6.31E-47
ENSG00000184281	1939.038855	0.899562242	0.061295279	14.67588123	9.20E-49	7.57E-47
ENSG00000145725	3098.358898	-0.687228237	0.046845834	-14.6699968	1.00E-48	8.24E-47
ENSG00000159840	11321.3654	0.806627559	0.054998045	14.66647684	1.06E-48	8.66E-47
ENSG00000127445	2069.663997	0.852244224	0.058150054	14.65594898	1.23E-48	1.01E-46
ENSG00000135913	947.0702342	-1.205060483	0.082240285	-14.65292196	1.29E-48	1.05E-46
ENSG00000132388	3238.43475	-0.559303264	0.038177008	-14.65026465	1.34E-48	1.09E-46
ENSG00000170185	2816.546531	-0.69305974	0.047307825	-14.65000208	1.35E-48	1.10E-46
ENSG00000128585	3000.929689	-0.740686385	0.05057018	-14.64670257	1.41E-48	1.15E-46
ENSG00000101439	18101.10367	1.244481277	0.084997648	14.64136132	1.53E-48	1.24E-46
ENSG00000249751	190.4222939	1.113203715	0.076057989	14.63624968	1.65E-48	1.33E-46
ENSG00000104897	3832.910827	0.771685278	0.052726747	14.63555628	1.67E-48	1.35E-46
ENSG00000168060	149.8416484	1.065587124	0.072820277	14.6331101	1.73E-48	1.39E-46
ENSG00000198538	1580.976105	-0.773393173	0.052856431	-14.63195992	1.76E-48	1.41E-46
ENSG00000142327	4633.925507	0.665570263	0.04550097	14.62760592	1.87E-48	1.50E-46
ENSG00000005175	2198.58693	-0.4885449	0.033413129	-14.62134553	2.05E-48	1.65E-46
ENSG00000102125	1183.307905	0.772398123	0.052837122	14.61847466	2.14E-48	1.71E-46
ENSG00000188290	458.238227	1.515702306	0.10378786	14.60384974	2.65E-48	2.12E-46
ENSG00000176973	1517.43027	0.878892851	0.0601859	14.60296929	2.69E-48	2.14E-46
ENSG00000029363	8883.829629	-0.487784269	0.033407308	-14.60112466	2.76E-48	2.20E-46
ENSG00000173145	1346.364176	-0.560933371	0.038420233	-14.599947	2.81E-48	2.23E-46
ENSG00000182087	5058.761417	0.724320658	0.049636632	14.59246193	3.14E-48	2.49E-46
ENSG00000138080	5234.815094	1.387853062	0.095118937	14.59071251	3.22E-48	2.55E-46
ENSG00000174775	1904.874094	1.056525928	0.07243389	14.58607181	3.44E-48	2.72E-46
ENSG00000262484	23.44686014	1.885600787	0.129281372	14.58524734	3.49E-48	2.75E-46
ENSG00000174780	8891.675645	-0.584479415	0.040079537	-14.58298819	3.60E-48	2.84E-46
ENSG00000187513	764.5148413	1.07387725	0.073650869	14.580646	3.73E-48	2.93E-46
ENSG00000172638	2993.887738	1.040309937	0.071360779	14.57817521	3.87E-48	3.03E-46
ENSG00000130811	7221.529918	0.759295136	0.052086581	14.5775576	3.90E-48	3.05E-46
ENSG00000021574	1802.942073	-0.58939753	0.040438215	-14.57526088	4.04E-48	3.15E-46
ENSG00000011405	4465.794117	-0.809450823	0.055550105	-14.57154441	4.26E-48	3.32E-46
ENSG00000123989	8641.387768	0.963259655	0.066140787	14.56377665	4.77E-48	3.72E-46
ENSG00000161671	8815.495476	0.77300931	0.053084242	14.56193557	4.90E-48	3.81E-46
ENSG00000130165	2928.80448	0.703199242	0.048302639	14.55819506	5.18E-48	4.02E-46
ENSG00000174307	2863.958114	1.156499762	0.079481424	14.55056662	5.79E-48	4.49E-46
ENSG00000267673	137.9656501	0.985651508	0.067748317	14.54872313	5.95E-48	4.60E-46
ENSG00000153827	12753.8117	-0.561180481	0.038577822	-14.54671254	6.13E-48	4.73E-46
ENSG00000111358	1942.181138	-0.517766528	0.035603164	-14.54271128	6.50E-48	5.00E-46
ENSG00000163781	3483.291541	-0.701010812	0.048229838	-14.53479496	7.29E-48	5.61E-46
ENSG00000167671	5980.310415	0.732379695	0.05040205	14.53075201	7.74E-48	5.94E-46
ENSG00000078177	1277.93534	-0.993280156	0.068379137	-14.52607033	8.28E-48	6.35E-46
ENSG00000064961	6368.099674	0.836809174	0.057631811	14.51991802	9.06E-48	6.93E-46
ENSG00000132953	2107.79575	-0.692313216	0.047683489	-14.5189294	9.19E-48	7.02E-46
ENSG00000136986	8106.723986	-0.729670208	0.050274356	-14.5137653	9.91E-48	7.56E-46
ENSG00000162244	29167.1442	0.864354185	0.059557879	14.51284359	1.00E-47	7.64E-46
ENSG00000087299	782.0381844	-0.748097522	0.051549586	-14.51219263	1.01E-47	7.68E-46
ENSG00000133612	4271.443129	0.710437707	0.048954761	14.51212703	1.02E-47	7.68E-46
ENSG00000173511	4312.761736	0.765866958	0.052773621	14.51230645	1.01E-47	7.68E-46
ENSG00000142676	41993.71909	0.782548864	0.053929335	14.51063443	1.04E-47	7.84E-46
ENSG00000040487	1007.602316	0.689843153	0.047542165	14.51013338	1.05E-47	7.88E-46
ENSG00000269293	293.319008	1.041638064	0.071811342	14.50520261	1.12E-47	8.46E-46
ENSG00000105618	2988.968676	0.781328567	0.053904406	14.4947069	1.31E-47	9.84E-46
ENSG00000184990	2616.707522	0.882053484	0.06087306	14.49004669	1.40E-47	1.05E-45
ENSG00000101405	5.982042347	1.918901498	0.13243367	14.48952901	1.41E-47	1.06E-45
ENSG00000248367	42.95809272	1.318116725	0.090970917	14.48942988	1.41E-47	1.06E-45
ENSG00000185236	5542.235191	0.68009027	0.046977976	14.47678954	1.70E-47	1.27E-45
ENSG00000090554	111.7627032	1.057716725	0.073079504	14.47350715	1.78E-47	1.33E-45
ENSG00000148291	839.4446182	0.933332183	0.064497417	14.47084582	1.85E-47	1.38E-45
ENSG00000180879	11490.06959	0.938610546	0.064873735	14.46826744	1.92E-47	1.43E-45
ENSG00000155744	1469.637076	-0.684907426	0.047346716	-14.46578515	1.99E-47	1.48E-45
ENSG00000067829	3155.392483	0.680974948	0.047111408	14.45456594	2.35E-47	1.74E-45
ENSG00000260238	60.54763054	1.136078444	0.078602697	14.45342827	2.39E-47	1.76E-45
ENSG00000104960	7518.350959	0.791142408	0.054752395	14.44945757	2.53E-47	1.86E-45
ENSG00000112062	4014.637732	-0.491264231	0.034008706	-14.44524924	2.69E-47	1.98E-45
ENSG00000078808	7839.875997	0.696478951	0.048234953	14.43929982	2.93E-47	2.15E-45
ENSG00000120896	5632.962493	0.875583494	0.060647275	14.43730965	3.01E-47	2.21E-45
ENSG00000177570	1823.319424	-1.183204622	0.081974771	-14.43376544	3.17E-47	2.32E-45
ENSG00000166741	5478.054144	1.242611854	0.086097742	14.43257201	3.23E-47	2.36E-45
ENSG00000128185	2123.184623	0.905678752	0.062752979	14.43244232	3.23E-47	2.36E-45
ENSG00000177888	4213.920491	-0.948974434	0.065762018	-14.4304335	3.33E-47	2.43E-45
ENSG00000118007	2392.822459	-0.783706604	0.054312977	-14.42945404	3.38E-47	2.46E-45
ENSG00000123154	487.2874511	0.827777861	0.057369352	14.42892118	3.40E-47	2.47E-45
ENSG00000172845	7088.211344	-0.545628079	0.037832349	-14.42226273	3.75E-47	2.72E-45
ENSG00000147654	1982.813447	-0.715558521	0.049622404	-14.42006964	3.87E-47	2.80E-45
ENSG00000143793	1500.786325	0.903477008	0.062662762	14.41808466	3.98E-47	2.88E-45
ENSG00000101335	14080.00152	1.165058272	0.080823482	14.41484882	4.17E-47	3.01E-45
ENSG00000175573	2346.307762	0.647258711	0.044916125	14.4103863	4.45E-47	3.21E-45
ENSG00000153310	5642.149959	-0.792744035	0.055025231	-14.40691867	4.68E-47	3.37E-45
ENSG00000119314	10025.50567	-0.68178943	0.04735411	-14.39768236	5.35E-47	3.84E-45
ENSG00000235552	341.7186769	1.092866922	0.075932615	14.39258905	5.76E-47	4.13E-45
ENSG00000061273	5249.802364	0.589541759	0.04098287	14.38507742	6.42E-47	4.60E-45
ENSG00000126214	1813.324248	0.660257233	0.045903044	14.38373537	6.55E-47	4.68E-45
ENSG00000275457	40.65951938	0.969037815	0.067391937	14.37913589	7.00E-47	4.99E-45
ENSG00000269888	22.82664802	1.640669435	0.114155723	14.3722048	7.73E-47	5.51E-45
ENSG00000171223	8928.496139	1.259850781	0.087712895	14.36334732	8.79E-47	6.25E-45
ENSG00000224631	185.0346226	1.197575998	0.083407551	14.35812443	9.48E-47	6.73E-45
ENSG00000083307	5836.671941	-0.728485865	0.050772743	-14.34797147	1.10E-46	7.78E-45
ENSG00000198546	629.9962515	0.82743245	0.057681987	14.3447286	1.15E-46	8.14E-45
ENSG00000133704	3833.802555	-0.55443992	0.038652849	-14.34408922	1.16E-46	8.20E-45
ENSG00000111647	2036.199322	-0.745936048	0.052010372	-14.34206342	1.19E-46	8.43E-45
ENSG00000201098	11.44505671	-4.229228225	0.295026773	-14.33506587	1.32E-46	9.31E-45
ENSG00000084636	6768.657198	1.289629071	0.089994279	14.33012275	1.42E-46	9.98E-45
ENSG00000122490	2561.793669	0.807310895	0.056344529	14.32811503	1.46E-46	1.03E-44
ENSG00000014824	5081.412826	-0.57224602	0.03994199	-14.32692827	1.49E-46	1.04E-44
ENSG00000002586	10876.6545	0.938194937	0.065493205	14.32507295	1.53E-46	1.07E-44
ENSG00000104886	2362.255435	0.850816051	0.059414885	14.31991424	1.64E-46	1.15E-44
ENSG00000215301	21225.59913	-0.466598362	0.032585763	-14.31908665	1.66E-46	1.16E-44
ENSG00000173272	2333.55377	1.150198913	0.080331355	14.31818133	1.68E-46	1.17E-44
ENSG00000182484	337.8278004	0.976013988	0.068172881	14.31674843	1.72E-46	1.20E-44
ENSG00000142634	3467.057443	0.916264595	0.064006417	14.31519891	1.76E-46	1.22E-44
ENSG00000115464	5720.070542	-1.010186408	0.070573304	-14.31400184	1.79E-46	1.24E-44
ENSG00000007080	2815.475809	0.997448426	0.069706355	14.30928969	1.91E-46	1.32E-44
ENSG00000279140	10.5962448	2.121110198	0.148279255	14.30483445	2.04E-46	1.41E-44
ENSG00000174791	530.1865282	1.134425984	0.079308486	14.30396731	2.07E-46	1.43E-44
ENSG00000160801	113.5162119	1.481983629	0.10362042	14.30204229	2.12E-46	1.46E-44
ENSG00000142546	2598.216085	0.870534364	0.060873702	14.30066401	2.17E-46	1.49E-44
ENSG00000036257	5161.483528	-0.485278488	0.033948872	-14.29439205	2.37E-46	1.63E-44
ENSG00000123810	290.224905	0.810059112	0.05669175	14.2888358	2.57E-46	1.76E-44
ENSG00000104904	24284.20713	0.659233603	0.046147092	14.28548513	2.70E-46	1.84E-44
ENSG00000127528	1826.841627	1.233426449	0.086408991	14.27428369	3.17E-46	2.16E-44
ENSG00000115760	7707.503268	-0.790675662	0.055406765	-14.27038125	3.35E-46	2.28E-44
ENSG00000125630	2165.483359	-0.625085326	0.043803172	-14.27032092	3.35E-46	2.28E-44
ENSG00000089048	1442.39836	-0.647713798	0.045404466	-14.26542054	3.59E-46	2.44E-44
ENSG00000221983	25918.82351	0.763620684	0.053547894	14.26051749	3.86E-46	2.62E-44
ENSG00000053501	1129.08984	0.817537132	0.057382377	14.24718147	4.67E-46	3.16E-44
ENSG00000198832	5010.065893	1.252767605	0.087966494	14.24141798	5.07E-46	3.43E-44
ENSG00000167674	3379.439182	0.860263652	0.060413097	14.23968787	5.20E-46	3.51E-44
ENSG00000196642	6243.860534	0.748815489	0.052595781	14.23717777	5.39E-46	3.63E-44
ENSG00000254198	148.9367258	-1.437232174	0.10099024	-14.23139669	5.85E-46	3.94E-44
ENSG00000153443	1452.585402	0.8176766	0.057460767	14.23017205	5.95E-46	4.01E-44
ENSG00000133265	2475.135144	0.915901907	0.064366006	14.22959054	6.00E-46	4.03E-44
ENSG00000197982	2283.314087	0.954718167	0.067094765	14.22939885	6.02E-46	4.04E-44
ENSG00000130511	2135.186041	0.899537262	0.063221163	14.22842013	6.10E-46	4.09E-44
ENSG00000197483	393.0545629	0.862137076	0.060603212	14.22593032	6.33E-46	4.23E-44
ENSG00000124789	4780.184982	-0.770763468	0.054195154	-14.22199982	6.69E-46	4.47E-44
ENSG00000002822	1552.962788	0.734493329	0.051650622	14.22041587	6.84E-46	4.56E-44
ENSG00000105617	564.1367917	0.936313438	0.065859561	14.21681862	7.21E-46	4.80E-44
ENSG00000188529	6242.017748	-0.391946008	0.027598711	-14.20160576	8.95E-46	5.95E-44
ENSG00000175213	903.1135539	0.611601325	0.043071829	14.19956703	9.22E-46	6.12E-44
ENSG00000213799	761.4771084	-0.689702331	0.048581116	-14.19692239	9.57E-46	6.34E-44
ENSG00000112739	5289.815135	-0.544363972	0.038355543	-14.19257622	1.02E-45	6.74E-44
ENSG00000131409	44.57603968	1.685469002	0.118762844	14.19188822	1.03E-45	6.79E-44
ENSG00000122390	1880.98002	0.725338543	0.05111322	14.19082065	1.04E-45	6.89E-44
ENSG00000267811	7.361314535	1.47921522	0.104276106	14.18556245	1.13E-45	7.41E-44
ENSG00000152332	13488.02826	-0.752582187	0.053068964	-14.18121125	1.20E-45	7.88E-44
ENSG00000100258	4382.370848	0.795105883	0.056075086	14.17930743	1.23E-45	8.08E-44
ENSG00000176022	1859.024187	0.73841012	0.052085814	14.17679903	1.28E-45	8.36E-44
ENSG00000101596	4230.779145	-0.810709165	0.057189543	-14.17582866	1.29E-45	8.46E-44
ENSG00000105327	769.7890559	1.086055007	0.076635443	14.17170659	1.37E-45	8.96E-44
ENSG00000138078	3983.79999	-0.650282979	0.045938439	-14.1555306	1.73E-45	1.13E-43
ENSG00000126934	5769.30306	0.734102596	0.0518831	14.14916617	1.89E-45	1.23E-43
ENSG00000149308	1375.317801	-0.715627622	0.050580464	-14.14830072	1.91E-45	1.25E-43
ENSG00000272556	73.73176452	1.107356725	0.078272682	14.14742281	1.94E-45	1.26E-43
ENSG00000161914	333.6017463	0.758540751	0.05361907	14.14684654	1.95E-45	1.27E-43
ENSG00000164934	4373.956537	-0.871670393	0.061622343	-14.14536271	1.99E-45	1.29E-43
ENSG00000271737	30.02147303	1.263601066	0.089341558	14.14348586	2.05E-45	1.33E-43
ENSG00000119242	2692.843857	0.52687544	0.037255152	14.14235096	2.08E-45	1.34E-43
ENSG00000205078	72.66759414	1.907298969	0.134865985	14.14217952	2.09E-45	1.35E-43
ENSG00000100097	19625.49275	1.06076281	0.075022707	14.13922336	2.18E-45	1.40E-43
ENSG00000086200	1914.697553	-0.589342105	0.041687448	-14.13715955	2.24E-45	1.44E-43
ENSG00000130176	1281.095812	1.650410394	0.11679027	14.13140322	2.43E-45	1.56E-43
ENSG00000183087	5971.458316	1.13863269	0.080595061	14.12782214	2.56E-45	1.64E-43
ENSG00000169733	2277.244389	0.817175649	0.057843846	14.12727033	2.58E-45	1.65E-43
ENSG00000088882	2188.012234	1.55391942	0.11002348	14.1235254	2.72E-45	1.74E-43
ENSG00000164190	6474.517351	-0.651416198	0.046123371	-14.12334307	2.73E-45	1.74E-43
ENSG00000268751	108.8563198	2.329317113	0.165011842	14.11606029	3.02E-45	1.93E-43
ENSG00000208772	22.10338477	-1.670673136	0.118394009	-14.11112901	3.24E-45	2.06E-43
ENSG00000166925	3289.406832	0.781633792	0.055404031	14.1078866	3.40E-45	2.16E-43
ENSG00000255284	164.8227278	0.986179595	0.069903058	14.10781766	3.40E-45	2.16E-43
ENSG00000125122	173.9164417	0.897368502	0.063613407	14.10659384	3.46E-45	2.19E-43
ENSG00000178502	249.7184734	-1.444169046	0.102412813	-14.10144892	3.72E-45	2.35E-43
ENSG00000131584	2210.118743	0.86906804	0.061644458	14.09807249	3.90E-45	2.47E-43
ENSG00000015171	8006.855194	-0.559803915	0.039725537	-14.09178989	4.27E-45	2.69E-43
ENSG00000179772	193.8308059	1.124524022	0.079818687	14.08848055	4.47E-45	2.82E-43
ENSG00000203883	551.8429752	1.188515215	0.084386093	14.08425465	4.75E-45	2.99E-43
ENSG00000095370	981.7072335	0.929633519	0.06602218	14.08062448	5.00E-45	3.14E-43
ENSG00000188536	103.9035444	2.14012852	0.152019251	14.07800986	5.18E-45	3.25E-43
ENSG00000067221	803.8130313	0.694021619	0.049317572	14.07250187	5.61E-45	3.51E-43
ENSG00000109189	1783.043695	-0.664010065	0.047203719	-14.06690154	6.07E-45	3.80E-43
ENSG00000168827	4529.395272	-0.58812404	0.041817095	-14.06420135	6.30E-45	3.94E-43
ENSG00000160789	27365.64973	0.881791002	0.062703501	14.06286719	6.42E-45	4.01E-43
ENSG00000230629	58.06461667	1.22856014	0.087369542	14.06165258	6.53E-45	4.07E-43
ENSG00000229729	177.2527571	-1.116549649	0.079421253	-14.05857516	6.82E-45	4.24E-43
ENSG00000241370	403.6179898	0.909616547	0.064718757	14.05491375	7.19E-45	4.46E-43
ENSG00000129946	1251.582836	1.467909092	0.104443385	14.05459133	7.22E-45	4.48E-43
ENSG00000106009	3564.627261	0.768686654	0.054709214	14.05040573	7.66E-45	4.74E-43
ENSG00000151247	2214.647963	-0.556879279	0.039655527	-14.04291715	8.51E-45	5.26E-43
ENSG00000172922	1567.693464	0.87373815	0.062236477	14.03900403	9.00E-45	5.56E-43
ENSG00000104983	561.5417413	0.868806442	0.061889407	14.03804772	9.12E-45	5.62E-43
ENSG00000172354	14421.75951	0.708337889	0.050462816	14.03682854	9.28E-45	5.71E-43
ENSG00000272141	149.3783031	1.421651793	0.101281924	14.03657967	9.31E-45	5.72E-43
ENSG00000198146	1994.206422	-1.049653416	0.074799923	-14.03281419	9.82E-45	6.03E-43
ENSG00000168490	92.70165433	1.519231475	0.108278717	14.03074876	1.01E-44	6.20E-43
ENSG00000144909	1493.654396	-0.533672634	0.038044408	-14.02762354	1.06E-44	6.47E-43
ENSG00000143970	3274.407829	-0.708946881	0.050556219	-14.02294107	1.13E-44	6.90E-43
ENSG00000234009	32.76209797	1.020089925	0.072746041	14.02261776	1.13E-44	6.92E-43
ENSG00000065243	3482.196156	-0.623229171	0.044474703	-14.01311591	1.30E-44	7.90E-43
ENSG00000198887	2789.715488	-0.656599431	0.046870105	-14.00891736	1.37E-44	8.37E-43
ENSG00000004059	8636.248873	0.72717503	0.051915552	14.00688232	1.41E-44	8.59E-43
ENSG00000171703	1968.594797	0.898009929	0.064111618	14.00697647	1.41E-44	8.59E-43
ENSG00000099804	2397.742908	0.847687747	0.060550723	13.99963041	1.57E-44	9.50E-43
ENSG00000109475	23965.96658	0.790759206	0.05648543	13.99934814	1.57E-44	9.51E-43
ENSG00000138032	3049.577743	-0.434108559	0.031008992	-13.99944116	1.57E-44	9.51E-43
ENSG00000140691	961.7654718	0.860114581	0.061445226	13.99807019	1.60E-44	9.67E-43
ENSG00000101460	1117.541921	1.076819297	0.076948068	13.99410438	1.69E-44	1.02E-42
ENSG00000187642	165.0970815	1.302171411	0.093070308	13.99126567	1.76E-44	1.06E-42
ENSG00000113569	3877.010979	-0.752042451	0.053764148	-13.98780549	1.85E-44	1.11E-42
ENSG00000273899	275.8330623	0.746175202	0.053356849	13.98461888	1.94E-44	1.16E-42
ENSG00000185112	459.5699809	0.95107519	0.06800982	13.98438026	1.94E-44	1.16E-42
ENSG00000276170	16.56520025	1.593423452	0.113959323	13.98238782	2.00E-44	1.20E-42
ENSG00000188483	1139.38401	1.118630895	0.08003738	13.97635581	2.17E-44	1.30E-42
ENSG00000145494	3236.320787	0.964870036	0.069041492	13.97522001	2.21E-44	1.32E-42
ENSG00000135018	10186.53845	-0.527374876	0.037738944	-13.97428811	2.24E-44	1.33E-42
ENSG00000134371	3901.358307	-0.61076422	0.043710568	-13.97291886	2.28E-44	1.36E-42
ENSG00000136274	182.2653262	1.451392198	0.103873272	13.97272056	2.29E-44	1.36E-42
ENSG00000225828	125.2986794	1.120297944	0.080195176	13.96964261	2.39E-44	1.42E-42
ENSG00000225968	155.2968289	0.995231016	0.071244855	13.96916336	2.40E-44	1.43E-42
ENSG00000110651	30603.95076	0.632345725	0.045277063	13.96613828	2.51E-44	1.49E-42
ENSG00000198677	5563.301702	-0.652448208	0.046717949	-13.96568601	2.52E-44	1.49E-42
ENSG00000214026	1444.630326	0.970916626	0.069522445	13.96551328	2.53E-44	1.50E-42
ENSG00000135617	980.7844057	0.840841645	0.06021588	13.96378563	2.59E-44	1.53E-42
ENSG00000196081	146.9793462	-1.280538985	0.091718955	-13.96155234	2.68E-44	1.58E-42
ENSG00000134686	6810.751882	0.526515432	0.037724824	13.95673648	2.86E-44	1.68E-42
ENSG00000164323	3460.243268	-0.653697435	0.046845151	-13.95443123	2.96E-44	1.74E-42
ENSG00000198900	8560.582204	-0.560412631	0.040162279	-13.95370604	2.99E-44	1.75E-42
ENSG00000130724	7299.051411	0.846375929	0.060721093	13.93874659	3.68E-44	2.16E-42
ENSG00000152683	2568.851592	-0.528710435	0.037941715	-13.93480599	3.89E-44	2.28E-42
ENSG00000225892	194.908955	0.990490111	0.07108175	13.9345207	3.91E-44	2.28E-42
ENSG00000256053	1110.615553	0.684212415	0.049106417	13.93325866	3.98E-44	2.32E-42
ENSG00000168096	1074.031368	0.892923073	0.064103801	13.92933114	4.20E-44	2.45E-42
ENSG00000182872	4126.675171	0.501922125	0.036049891	13.92298603	4.59E-44	2.67E-42
ENSG00000106330	1194.985046	0.766597124	0.055089475	13.91549159	5.10E-44	2.97E-42
ENSG00000136738	1782.12903	-0.553596616	0.039783712	-13.91515739	5.12E-44	2.98E-42
ENSG00000168899	1154.625196	1.017595982	0.073174815	13.90636912	5.79E-44	3.36E-42
ENSG00000127054	4824.311528	0.61259334	0.04405413	13.90546913	5.87E-44	3.40E-42
ENSG00000135940	5279.020646	0.859964226	0.061844377	13.90529362	5.88E-44	3.40E-42
ENSG00000145014	672.1880706	0.751088503	0.054033537	13.90041351	6.30E-44	3.64E-42
ENSG00000159459	2577.20232	-0.780707782	0.056182395	-13.89595055	6.70E-44	3.86E-42
ENSG00000172292	6091.106776	-1.106433617	0.079623055	-13.89589508	6.71E-44	3.86E-42
ENSG00000103024	3357.925065	1.193676737	0.085902375	13.89573617	6.72E-44	3.87E-42
ENSG00000142937	59729.04795	0.801649275	0.057692703	13.89515898	6.78E-44	3.89E-42
ENSG00000165417	3381.075111	-0.562802196	0.040511752	-13.89231921	7.05E-44	4.05E-42
ENSG00000186501	2523.283222	0.598225494	0.043065146	13.89117548	7.16E-44	4.10E-42
ENSG00000136874	1180.260449	-0.690013215	0.049673741	-13.89090496	7.19E-44	4.12E-42
ENSG00000204227	2531.094287	0.626382467	0.0450971	13.88963957	7.32E-44	4.18E-42
ENSG00000037749	1418.982006	-0.993505472	0.071532155	-13.88893523	7.39E-44	4.22E-42
ENSG00000159256	2379.492185	-0.608165934	0.043788416	-13.88874026	7.41E-44	4.22E-42
ENSG00000087338	2177.29188	-0.506358583	0.03646603	-13.88576104	7.73E-44	4.40E-42
ENSG00000165934	4418.84551	-0.547218435	0.0394367	-13.87586778	8.87E-44	5.04E-42
ENSG00000027847	1666.373101	0.677920551	0.048859964	13.87476555	9.01E-44	5.11E-42
ENSG00000106692	1741.441059	-0.676716212	0.048774704	-13.87432739	9.06E-44	5.14E-42
ENSG00000163815	383.7089207	1.397416087	0.100725265	13.87354093	9.16E-44	5.19E-42
ENSG00000159069	5046.32137	0.74014672	0.053361426	13.87044483	9.57E-44	5.41E-42
ENSG00000166136	1611.27119	0.703420253	0.050725451	13.86720558	1.00E-43	5.65E-42
ENSG00000170881	3953.49642	-0.76701131	0.055331651	-13.86207153	1.08E-43	6.06E-42
ENSG00000279331	36.35556365	-1.234526045	0.089068164	-13.8604636	1.10E-43	6.19E-42
ENSG00000213442	467.449702	1.17134561	0.08453064	13.85705356	1.15E-43	6.49E-42
ENSG00000165219	4188.80103	-0.588850773	0.042508457	-13.85255575	1.23E-43	6.90E-42
ENSG00000125995	2768.446848	1.102934418	0.079623187	13.85192508	1.24E-43	6.95E-42
ENSG00000130304	2239.485415	0.796550042	0.057508787	13.85092762	1.26E-43	7.04E-42
ENSG00000130254	2971.321627	0.504451092	0.036423946	13.84943546	1.28E-43	7.18E-42
ENSG00000160539	126.3641564	1.118624351	0.080831048	13.83904299	1.48E-43	8.28E-42
ENSG00000131097	82.46618081	1.047313315	0.07573624	13.82843035	1.72E-43	9.59E-42
ENSG00000234409	20.90165569	1.614300518	0.11677906	13.82354443	1.84E-43	1.02E-41
ENSG00000129534	1668.303864	-0.698627423	0.050552481	-13.81984454	1.93E-43	1.08E-41
ENSG00000177548	2186.016759	0.927772875	0.067140764	13.81832474	1.98E-43	1.10E-41
ENSG00000204922	1393.075316	1.064170914	0.07703726	13.81371709	2.11E-43	1.17E-41
ENSG00000163349	5436.119718	-0.663252803	0.048032737	-13.80834925	2.27E-43	1.26E-41
ENSG00000100056	1089.422965	0.638369457	0.046232808	13.80771538	2.29E-43	1.27E-41
ENSG00000107897	2704.222857	-0.699707258	0.050677494	-13.80706104	2.31E-43	1.28E-41
ENSG00000106404	376.0639522	0.870905249	0.063086249	13.80499327	2.38E-43	1.31E-41
ENSG00000158825	122.4194502	1.276366824	0.092509188	13.79718986	2.65E-43	1.46E-41
ENSG00000050820	3546.217142	0.776197715	0.056289749	13.78932633	2.96E-43	1.63E-41
ENSG00000157450	1987.727274	-0.595344617	0.043196343	-13.78229226	3.26E-43	1.79E-41
ENSG00000163681	4156.369739	-0.649641974	0.047137567	-13.78183092	3.28E-43	1.80E-41
ENSG00000185722	4325.071982	-0.58958087	0.04278017	-13.78163939	3.29E-43	1.81E-41
ENSG00000170448	863.9569242	-0.64268728	0.046638351	-13.78023167	3.35E-43	1.84E-41
ENSG00000153560	6294.634118	-0.53639212	0.038935766	-13.77633398	3.54E-43	1.94E-41
ENSG00000166592	132.3671179	1.932540249	0.14028674	13.77564442	3.57E-43	1.95E-41
ENSG00000220749	73.38956753	1.125477214	0.081723331	13.77179809	3.77E-43	2.06E-41
ENSG00000119541	4519.292216	-0.581652067	0.04223581	-13.77153799	3.78E-43	2.06E-41
ENSG00000197958	40318.85294	0.816930554	0.059324172	13.7706187	3.83E-43	2.09E-41
ENSG00000214654	166.4335994	-0.949772373	0.069016494	-13.7615273	4.34E-43	2.36E-41
ENSG00000174807	2889.088389	1.100384665	0.079961966	13.76135073	4.35E-43	2.37E-41
ENSG00000034510	64877.93285	1.094895531	0.079568243	13.76045889	4.41E-43	2.39E-41
ENSG00000104936	1987.055193	0.893155474	0.064926558	13.75639642	4.66E-43	2.53E-41
ENSG00000241431	29.58381046	1.378997991	0.100267057	13.75325093	4.87E-43	2.64E-41
ENSG00000103145	3502.74842	0.912727315	0.066386474	13.74869389	5.19E-43	2.81E-41
ENSG00000104863	208.1777526	1.027133503	0.074725578	13.74540718	5.43E-43	2.93E-41
ENSG00000078140	6546.421485	-0.530485931	0.038598183	-13.74380568	5.55E-43	2.99E-41
ENSG00000188026	566.8671901	0.642485066	0.046759626	13.74016703	5.83E-43	3.14E-41
ENSG00000145332	1303.157371	-0.651296109	0.047404584	-13.73909543	5.92E-43	3.19E-41
ENSG00000273100	10.20657224	1.590652241	0.115850802	13.73017889	6.70E-43	3.60E-41
ENSG00000126254	4125.446397	0.790076498	0.057549352	13.72867764	6.84E-43	3.67E-41
ENSG00000180182	4294.569659	-0.609480905	0.044395394	-13.72847155	6.86E-43	3.68E-41
ENSG00000006638	167.2845751	0.863198073	0.06289579	13.72425836	7.27E-43	3.89E-41
ENSG00000135723	1926.136703	0.793175304	0.057806841	13.72113225	7.59E-43	4.06E-41
ENSG00000184232	1850.94106	0.866417206	0.063149451	13.72010673	7.70E-43	4.11E-41
ENSG00000212802	175.7263209	1.042142031	0.075960951	13.71944427	7.77E-43	4.14E-41
ENSG00000169570	649.4196956	-0.859616572	0.062679779	-13.71441618	8.32E-43	4.44E-41
ENSG00000159873	443.685554	-1.395666076	0.1017714	-13.71373571	8.40E-43	4.47E-41
ENSG00000105248	1132.927118	0.732874884	0.053442434	13.71335147	8.45E-43	4.49E-41
ENSG00000087088	2569.064295	0.761532126	0.055540129	13.71138556	8.68E-43	4.61E-41
ENSG00000235776	52.47242158	1.135793572	0.082848313	13.7093144	8.93E-43	4.74E-41
ENSG00000157426	930.9682685	-0.569486666	0.041548997	-13.70638769	9.30E-43	4.93E-41
ENSG00000126461	5021.542406	0.712667684	0.051997575	13.70578685	9.37E-43	4.96E-41
ENSG00000151116	2389.362393	-0.693732869	0.050624298	-13.70355541	9.67E-43	5.11E-41
ENSG00000147119	170.5167526	0.801214792	0.058473694	13.70214088	9.86E-43	5.20E-41
ENSG00000101413	2889.491396	-0.590785293	0.043119197	-13.7012128	9.98E-43	5.26E-41
ENSG00000125352	809.4349055	0.597321706	0.043604976	13.69847584	1.04E-42	5.46E-41
ENSG00000228474	7216.472504	0.614422931	0.044856079	13.69765136	1.05E-42	5.51E-41
ENSG00000196712	6601.828119	-0.838343425	0.061206822	-13.69689518	1.06E-42	5.57E-41
ENSG00000166441	37751.05969	0.813861235	0.059420155	13.69672022	1.06E-42	5.57E-41
ENSG00000257727	1754.964119	0.664243746	0.048506235	13.69398676	1.10E-42	5.78E-41
ENSG00000073169	1225.860749	0.848589072	0.061969636	13.69362694	1.11E-42	5.80E-41
ENSG00000174953	3615.75063	-0.566036337	0.041353305	-13.68781379	1.20E-42	6.28E-41
ENSG00000260778	61.29840528	1.038619643	0.07590371	13.68338438	1.28E-42	6.66E-41
ENSG00000218426	226.9791169	1.074739691	0.078553787	13.6815771	1.31E-42	6.82E-41
ENSG00000182774	38271.20016	0.787019081	0.057531872	13.67970579	1.34E-42	6.99E-41
ENSG00000073614	5190.728333	-0.668830441	0.048901216	-13.67717395	1.39E-42	7.23E-41
ENSG00000166881	2126.415295	-0.745133604	0.0544911	-13.67440935	1.44E-42	7.50E-41
ENSG00000269946	14.44867577	1.157883843	0.084678639	13.67385981	1.45E-42	7.55E-41
ENSG00000133247	838.0179326	0.90037993	0.065848425	13.67352267	1.46E-42	7.58E-41
ENSG00000051523	4085.782024	1.279468269	0.093627602	13.66550291	1.63E-42	8.45E-41
ENSG00000176542	2271.151941	-0.762317162	0.055785219	-13.66521765	1.64E-42	8.47E-41
ENSG00000164938	6922.516854	-1.051645894	0.076962026	-13.66447781	1.65E-42	8.55E-41
ENSG00000005700	4623.064166	-0.632732161	0.046314605	-13.66161184	1.72E-42	8.88E-41
ENSG00000048405	1632.910514	-0.595885479	0.043617812	-13.66151704	1.72E-42	8.88E-41
ENSG00000014123	3065.635677	-0.664585035	0.048651757	-13.66004185	1.76E-42	9.05E-41
ENSG00000102189	2326.194437	-0.750412535	0.054946524	-13.65714307	1.83E-42	9.41E-41
ENSG00000070031	40.62539531	1.714080845	0.125618007	13.64518424	2.16E-42	1.11E-40
ENSG00000169100	23586.90159	0.832341533	0.061004002	13.64404794	2.19E-42	1.12E-40
ENSG00000160013	179.297581	0.994066983	0.072861549	13.64323152	2.22E-42	1.13E-40
ENSG00000123933	5268.37889	0.732390793	0.053701807	13.6381034	2.38E-42	1.22E-40
ENSG00000164031	2484.681841	-0.668815873	0.049087565	-13.62495531	2.85E-42	1.45E-40
ENSG00000149541	2600.415171	0.832251714	0.06109726	13.62175185	2.97E-42	1.52E-40
ENSG00000145388	1773.753579	-0.509928426	0.037450826	-13.61594617	3.22E-42	1.64E-40
ENSG00000232112	4184.494832	0.747672124	0.054914854	13.61511617	3.26E-42	1.66E-40
ENSG00000173846	1007.03022	0.807490481	0.059320247	13.61239251	3.38E-42	1.72E-40
ENSG00000101246	2396.896533	0.813533366	0.059765157	13.61216817	3.39E-42	1.72E-40
ENSG00000185386	699.6717949	0.993798581	0.073009875	13.61183783	3.41E-42	1.73E-40
ENSG00000126756	2735.149144	0.631060409	0.046368115	13.6097921	3.50E-42	1.78E-40
ENSG00000196456	817.7298626	0.764912795	0.056215503	13.60679436	3.65E-42	1.85E-40
ENSG00000205502	101.8681772	2.066325651	0.151879382	13.60504385	3.74E-42	1.89E-40
ENSG00000182979	3389.330873	0.671553795	0.049385769	13.59812355	4.11E-42	2.08E-40
ENSG00000177105	3017.01233	0.641505257	0.04718021	13.59691391	4.18E-42	2.11E-40
ENSG00000156256	3280.541567	-0.494945235	0.036401817	-13.59671789	4.19E-42	2.11E-40
ENSG00000253710	543.2945997	-0.799093428	0.058771635	-13.59658317	4.20E-42	2.11E-40
ENSG00000214185	8.522331127	-1.312894474	0.096567428	-13.59562433	4.25E-42	2.14E-40
ENSG00000174839	2187.855061	-0.514487214	0.03784255	-13.59546906	4.26E-42	2.14E-40
ENSG00000187051	2811.092694	0.905376155	0.066600188	13.59419825	4.33E-42	2.17E-40
ENSG00000263001	3749.268957	-0.86329999	0.063511961	-13.59271514	4.42E-42	2.22E-40
ENSG00000105298	1168.200481	0.679863415	0.050032107	13.58854263	4.68E-42	2.34E-40
ENSG00000196683	7034.02262	0.765156101	0.05631922	13.58605652	4.84E-42	2.42E-40
ENSG00000108424	17421.55595	-0.493094201	0.036297311	-13.58486847	4.92E-42	2.46E-40
ENSG00000113615	2920.90025	-0.712030991	0.05245313	-13.57461393	5.66E-42	2.82E-40
ENSG00000136051	3119.50881	-0.63547374	0.046813467	-13.57459254	5.67E-42	2.82E-40
ENSG00000126895	60.2508732	1.656729578	0.122083947	13.57041294	6.00E-42	2.99E-40
ENSG00000128309	2140.488197	0.946886657	0.06978738	13.56816465	6.19E-42	3.07E-40
ENSG00000177700	5524.298163	0.92301873	0.068044346	13.56495851	6.46E-42	3.21E-40
ENSG00000114353	18163.46934	0.516857027	0.038120249	13.55859518	7.05E-42	3.50E-40
ENSG00000177683	1764.327983	-0.550486403	0.040600835	-13.55849969	7.06E-42	3.50E-40
ENSG00000167751	25.67437088	2.657914195	0.196051005	13.55725872	7.18E-42	3.55E-40
ENSG00000005206	2484.321503	0.780551526	0.05757686	13.55668796	7.23E-42	3.57E-40
ENSG00000163870	2216.693505	0.59256943	0.043710683	13.55662706	7.24E-42	3.57E-40
ENSG00000227232	59.58582485	1.167348105	0.086134429	13.55263075	7.64E-42	3.77E-40
ENSG00000108055	5176.483007	-0.596094327	0.043985578	-13.5520404	7.71E-42	3.80E-40
ENSG00000100836	4632.423525	0.658428097	0.048586326	13.55171607	7.74E-42	3.81E-40
ENSG00000167118	3324.659503	0.542789431	0.040060778	13.54914843	8.02E-42	3.94E-40
ENSG00000178860	505.5995676	1.27045937	0.093777374	13.54761083	8.19E-42	4.02E-40
ENSG00000121579	9825.511181	-0.60812046	0.044897747	-13.54456509	8.53E-42	4.18E-40
ENSG00000170043	3958.67379	0.678987246	0.050139345	13.54200483	8.83E-42	4.33E-40
ENSG00000226499	6.48468136	1.420278447	0.104891818	13.54041211	9.03E-42	4.42E-40
ENSG00000088992	148.3165164	1.643674784	0.12141412	13.53775643	9.36E-42	4.58E-40
ENSG00000138709	1632.960777	-0.611760856	0.045197149	-13.535386	9.67E-42	4.72E-40
ENSG00000271447	256.0019094	1.321508138	0.097652424	13.53277355	1.00E-41	4.89E-40
ENSG00000241553	7505.039535	0.597437551	0.04417228	13.52516906	1.11E-41	5.41E-40
ENSG00000224420	70.84249712	1.48407519	0.10977453	13.51930346	1.20E-41	5.85E-40
ENSG00000156136	1862.936454	-0.700203628	0.051793654	-13.51910075	1.21E-41	5.86E-40
ENSG00000023902	2976.759225	0.942905338	0.069747748	13.5187925	1.21E-41	5.88E-40
ENSG00000240652	13.93067906	1.530201431	0.113198069	13.51791113	1.23E-41	5.95E-40
ENSG00000164187	2090.116931	-0.88577313	0.065527287	-13.51762252	1.23E-41	5.96E-40
ENSG00000275074	589.7732925	1.026922954	0.075972154	13.51709675	1.24E-41	6.00E-40
ENSG00000242352	4.680721463	-1.416476391	0.104803357	-13.51556311	1.27E-41	6.12E-40
ENSG00000104369	628.6483619	-1.556085724	0.115142122	-13.51447848	1.28E-41	6.20E-40
ENSG00000043093	2556.659425	-0.605000377	0.044767256	-13.51435026	1.29E-41	6.21E-40
ENSG00000114127	3004.179292	-0.705380185	0.052216536	-13.50875107	1.39E-41	6.69E-40
ENSG00000266019	4.172876609	-3.944914309	0.292154772	-13.50282345	1.50E-41	7.24E-40
ENSG00000152475	164.2128058	1.06267677	0.078703245	13.50232474	1.52E-41	7.28E-40
ENSG00000109133	5034.799893	-0.571814213	0.042352058	-13.50145031	1.53E-41	7.36E-40
ENSG00000261183	745.0113208	0.960455011	0.071146585	13.49966418	1.57E-41	7.53E-40
ENSG00000167468	14932.60317	0.832035684	0.061637059	13.49895166	1.59E-41	7.60E-40
ENSG00000196465	1822.883631	0.818070149	0.060618209	13.49545235	1.66E-41	7.96E-40
ENSG00000120137	8235.57546	-0.863195404	0.063969363	-13.4938877	1.70E-41	8.12E-40
ENSG00000066084	4833.125775	-0.702807387	0.052093929	-13.49115722	1.76E-41	8.42E-40
ENSG00000271380	44.48834074	1.014391204	0.075196646	13.4898464	1.79E-41	8.56E-40
ENSG00000241343	4817.589467	0.870757655	0.064561896	13.48717594	1.86E-41	8.87E-40
ENSG00000160551	7627.761165	-0.87665974	0.065000451	-13.48697925	1.87E-41	8.88E-40
ENSG00000175467	3873.501846	0.809644757	0.060038731	13.48537429	1.91E-41	9.07E-40
ENSG00000083642	3316.173211	-0.632931164	0.04693593	-13.48500324	1.92E-41	9.10E-40
ENSG00000151576	1892.266884	-0.492221276	0.036506409	-13.48314689	1.97E-41	9.32E-40
ENSG00000185347	774.9243381	1.07182571	0.07951837	13.47896975	2.08E-41	9.86E-40
ENSG00000114978	9868.2856	-0.454928164	0.033755775	-13.47704675	2.13E-41	1.01E-39
ENSG00000229659	31.79153977	1.152844497	0.085544964	13.4764742	2.15E-41	1.02E-39
ENSG00000155304	2832.798464	-0.828624202	0.061498891	-13.47380729	2.23E-41	1.05E-39
ENSG00000167635	8075.447448	-0.62402766	0.046313873	-13.47388187	2.23E-41	1.05E-39
ENSG00000104805	16309.0607	0.619047389	0.04598343	13.46240147	2.60E-41	1.23E-39
ENSG00000184451	38.76945792	1.265799621	0.094105524	13.45085355	3.04E-41	1.43E-39
ENSG00000149016	875.3091848	0.708473619	0.052701919	13.44303274	3.38E-41	1.59E-39
ENSG00000185238	1110.374835	-0.631866521	0.047011971	-13.44054514	3.50E-41	1.64E-39
ENSG00000212864	530.2228095	1.115566253	0.083021866	13.43701741	3.67E-41	1.72E-39
ENSG00000168397	2862.828406	0.555708994	0.0413934	13.42506277	4.31E-41	2.02E-39
ENSG00000170604	1994.918507	0.7260793	0.054101267	13.42074493	4.57E-41	2.14E-39
ENSG00000007520	2541.445869	0.816706703	0.060855319	13.42046537	4.59E-41	2.15E-39
ENSG00000137992	2186.887928	-0.543547614	0.040501898	-13.42029965	4.60E-41	2.15E-39
ENSG00000139324	2611.177514	-0.742727185	0.055354621	-13.41761857	4.77E-41	2.23E-39
ENSG00000185291	597.7227305	0.863339736	0.064376436	13.41080352	5.23E-41	2.44E-39
ENSG00000024048	4462.711223	-0.565292382	0.042157895	-13.40893282	5.36E-41	2.50E-39
ENSG00000254004	2327.837227	-0.614206458	0.045817983	-13.405358	5.63E-41	2.62E-39
ENSG00000253854	80.10297691	-0.989909075	0.073848989	-13.40450414	5.69E-41	2.64E-39
ENSG00000176956	45.42416052	1.60117639	0.11950943	13.39790837	6.22E-41	2.89E-39
ENSG00000281527	22.64160865	-1.29373524	0.096564628	-13.39761018	6.24E-41	2.90E-39
ENSG00000177697	19145.25849	0.763990331	0.057039886	13.39396671	6.56E-41	3.04E-39
ENSG00000081014	1067.492596	-0.644658569	0.048146822	-13.3894315	6.97E-41	3.23E-39
ENSG00000230979	34.3168203	1.132567469	0.084598714	13.3875258	7.15E-41	3.31E-39
ENSG00000101972	7657.825338	-0.560729276	0.04188795	-13.38641003	7.26E-41	3.35E-39
ENSG00000139133	277.0473795	-0.761519075	0.056889436	-13.38594874	7.31E-41	3.37E-39
ENSG00000159335	20196.47658	1.004138747	0.075017394	13.38541222	7.36E-41	3.39E-39
ENSG00000127920	1437.196007	0.956944671	0.071492803	13.3851889	7.38E-41	3.40E-39
ENSG00000116691	1316.001864	0.896529486	0.066996218	13.38179251	7.73E-41	3.55E-39
ENSG00000141505	56.84729063	1.194502121	0.089273723	13.38022079	7.89E-41	3.63E-39
ENSG00000165832	1824.168387	-0.637434176	0.047641128	-13.37991354	7.92E-41	3.64E-39
ENSG00000071794	4375.167961	-0.780842913	0.058367099	-13.37813473	8.12E-41	3.72E-39
ENSG00000184436	1565.81943	0.740548447	0.055359568	13.37706339	8.23E-41	3.77E-39
ENSG00000115145	2801.870826	-0.589254932	0.044062113	-13.37327905	8.66E-41	3.96E-39
ENSG00000170430	1891.483851	0.893923599	0.066861905	13.36969989	9.09E-41	4.15E-39
ENSG00000154727	2067.540747	-0.508949749	0.038070942	-13.36845711	9.24E-41	4.22E-39
ENSG00000110344	2638.832883	-0.728681595	0.054508058	-13.36832784	9.26E-41	4.22E-39
ENSG00000146828	2576.687219	0.635944357	0.047573129	13.36772177	9.34E-41	4.25E-39
ENSG00000094880	2461.411683	-0.443657049	0.033190627	-13.36693778	9.43E-41	4.29E-39
ENSG00000151414	3899.666542	-0.647811521	0.048471681	-13.36474217	9.72E-41	4.42E-39
ENSG00000119844	3970.846321	-0.518409257	0.038789601	-13.36464512	9.73E-41	4.42E-39
ENSG00000118873	4454.471267	-0.631465813	0.047269541	-13.35883111	1.05E-40	4.77E-39
ENSG00000203993	529.2125747	0.710806772	0.053216423	13.35690624	1.08E-40	4.89E-39
ENSG00000197467	249.5466321	1.26775928	0.094918167	13.35633972	1.09E-40	4.93E-39
ENSG00000085224	6255.303757	-0.706833136	0.05293733	-13.3522626	1.15E-40	5.20E-39
ENSG00000083093	1250.190513	-0.523010721	0.039182652	-13.34801752	1.22E-40	5.50E-39
ENSG00000172935	315.8893553	1.294317074	0.096975281	13.3468763	1.24E-40	5.57E-39
ENSG00000123159	6497.408746	0.814216859	0.061004691	13.34679108	1.24E-40	5.58E-39
ENSG00000130300	6498.74285	0.844736866	0.063299308	13.34512017	1.26E-40	5.70E-39
ENSG00000076928	5018.974564	0.730322315	0.05473129	13.34378031	1.29E-40	5.79E-39
ENSG00000137770	2509.878144	-0.542610396	0.040670533	-13.34161011	1.33E-40	5.96E-39
ENSG00000110713	7530.258279	-0.488003111	0.036580365	-13.34057531	1.34E-40	6.04E-39
ENSG00000247596	2517.940853	0.738018262	0.055332765	13.33781651	1.39E-40	6.26E-39
ENSG00000223749	121.6902158	1.606508134	0.120451175	13.33742183	1.40E-40	6.28E-39
ENSG00000133243	5176.979874	0.622400951	0.046688142	13.33102854	1.53E-40	6.84E-39
ENSG00000119041	2328.668141	-0.502413768	0.037700199	-13.32655486	1.62E-40	7.25E-39
ENSG00000103152	1692.738446	0.785133822	0.058939223	13.32107518	1.75E-40	7.80E-39
ENSG00000211456	3059.201049	-0.507103639	0.038069618	-13.3204288	1.76E-40	7.86E-39
ENSG00000214063	2418.624918	0.876506334	0.065804014	13.31995238	1.77E-40	7.90E-39
ENSG00000136381	3730.526297	-0.624943935	0.046920893	-13.31909726	1.79E-40	7.98E-39
ENSG00000113282	5278.148593	-0.523090188	0.039289791	-13.31364125	1.93E-40	8.58E-39
ENSG00000182853	120.107693	1.378245361	0.103524781	13.31319268	1.94E-40	8.62E-39
ENSG00000139921	3327.830821	-0.56706108	0.042595816	-13.31260055	1.96E-40	8.68E-39
ENSG00000178980	10533.21633	0.76784794	0.057699423	13.30772298	2.09E-40	9.26E-39
ENSG00000001629	4734.445266	-0.601407028	0.045198597	-13.30587813	2.14E-40	9.48E-39
ENSG00000244486	844.0819153	1.180242824	0.088730219	13.30147544	2.27E-40	1.00E-38
ENSG00000033867	3901.275672	-1.261456909	0.094848232	-13.29974089	2.32E-40	1.03E-38
ENSG00000114573	6673.959024	-0.560819277	0.042170125	-13.29897109	2.35E-40	1.04E-38
ENSG00000056586	3874.081409	-0.656767859	0.049401711	-13.2944356	2.49E-40	1.10E-38
ENSG00000167685	2300.386596	0.757464927	0.056983786	13.29263943	2.55E-40	1.13E-38
ENSG00000130479	2512.944845	0.658317605	0.049537066	13.28939438	2.67E-40	1.17E-38
ENSG00000130810	349.3780433	1.054353162	0.079375688	13.28307429	2.90E-40	1.28E-38
ENSG00000164587	37321.45286	0.720437732	0.054242535	13.28178594	2.95E-40	1.30E-38
ENSG00000055332	6836.923217	-0.756862132	0.056991572	-13.28024667	3.01E-40	1.32E-38
ENSG00000115365	4736.732073	-0.618155962	0.04655926	-13.27675657	3.16E-40	1.39E-38
ENSG00000185009	4434.678771	-0.635447859	0.047881092	-13.27137361	3.39E-40	1.49E-38
ENSG00000168884	1872.45064	0.630682607	0.047530486	13.2690123	3.50E-40	1.53E-38
ENSG00000058804	3113.313559	-0.72041697	0.054303631	-13.26646043	3.62E-40	1.58E-38
ENSG00000136279	7144.283653	0.485008677	0.036562687	13.26512676	3.69E-40	1.61E-38
ENSG00000158062	1541.237256	0.949660487	0.071649165	13.25431332	4.26E-40	1.86E-38
ENSG00000222020	24.74212617	1.292525266	0.09753345	13.25212292	4.39E-40	1.91E-38
ENSG00000200156	7.056342264	-4.802755145	0.362503473	-13.24885276	4.58E-40	2.00E-38
ENSG00000129911	1251.265179	0.759362922	0.05732168	13.24739484	4.67E-40	2.03E-38
ENSG00000101654	3039.761123	-0.577491321	0.043597372	-13.24601224	4.76E-40	2.07E-38
ENSG00000092439	3214.873135	-0.649679032	0.049070863	-13.23960886	5.18E-40	2.25E-38
ENSG00000129315	2797.845546	-0.568470733	0.042949221	-13.23588009	5.45E-40	2.36E-38
ENSG00000207392	3.987379841	-3.16588693	0.239263012	-13.23182761	5.75E-40	2.49E-38
ENSG00000077097	13329.14626	-0.533965939	0.040365396	-13.22830929	6.02E-40	2.61E-38
ENSG00000198836	5602.959569	-0.566084183	0.042794766	-13.22788355	6.06E-40	2.62E-38
ENSG00000086758	22187.77117	-0.58341032	0.044131981	-13.21967209	6.76E-40	2.92E-38
ENSG00000244153	4.720136777	-1.707239943	0.129145115	-13.21954717	6.77E-40	2.92E-38
ENSG00000197563	2525.148987	-0.672748217	0.050910066	-13.21444411	7.24E-40	3.12E-38
ENSG00000159714	737.9514096	0.805741717	0.06098134	13.21292236	7.39E-40	3.18E-38
ENSG00000163512	1314.369515	-0.495023577	0.037484852	-13.20596338	8.11E-40	3.49E-38
ENSG00000198324	1000.604421	0.722163094	0.054687618	13.20523942	8.18E-40	3.52E-38
ENSG00000141985	5615.463376	0.603125029	0.045697995	13.1980634	9.00E-40	3.87E-38
ENSG00000113300	4058.388846	-0.566007919	0.042914151	-13.18930718	1.01E-39	4.34E-38
ENSG00000122512	872.1735641	-0.60316064	0.045739759	-13.18679081	1.05E-39	4.48E-38
ENSG00000153902	167.0727193	1.168967107	0.088651965	13.18602587	1.06E-39	4.52E-38
ENSG00000169627	29.42483106	1.207640948	0.091596396	13.18437189	1.08E-39	4.62E-38
ENSG00000184575	7693.700145	-0.71056811	0.053898527	-13.18344201	1.09E-39	4.67E-38
ENSG00000224051	1979.671533	0.827324911	0.062773273	13.1795727	1.15E-39	4.91E-38
ENSG00000139567	1382.662646	0.764101924	0.057985716	13.17741637	1.18E-39	5.05E-38
ENSG00000123268	1269.58835	-0.478128624	0.036289102	-13.17554292	1.21E-39	5.17E-38
ENSG00000166326	7994.404484	-0.592591611	0.044990783	-13.17140017	1.28E-39	5.46E-38
ENSG00000170442	404.1186226	2.232148664	0.169482508	13.17037785	1.30E-39	5.53E-38
ENSG00000167705	281.9445003	0.960024705	0.072901137	13.16885786	1.33E-39	5.63E-38
ENSG00000085491	4217.115357	-0.756071881	0.05742605	-13.16600886	1.38E-39	5.85E-38
ENSG00000267119	14.23985285	1.322124532	0.100464962	13.160056	1.49E-39	6.32E-38
ENSG00000168672	8815.960408	-0.948536354	0.072077572	-13.15993765	1.49E-39	6.32E-38
ENSG00000113522	5338.233621	-0.648336055	0.049284623	-13.15493575	1.59E-39	6.75E-38
ENSG00000104915	2158.095995	0.736579939	0.05599571	13.15422082	1.61E-39	6.81E-38
ENSG00000131495	3397.53662	0.811978488	0.061736726	13.15227641	1.65E-39	6.98E-38
ENSG00000204305	176.3360202	1.073888696	0.08165707	13.15120288	1.67E-39	7.07E-38
ENSG00000082516	2120.816519	-0.480961423	0.036583591	-13.14691667	1.77E-39	7.47E-38
ENSG00000137628	3699.799253	-1.214116182	0.092363701	-13.14494943	1.82E-39	7.66E-38
ENSG00000124207	9978.520535	-0.728685949	0.055442889	-13.14300103	1.87E-39	7.86E-38
ENSG00000168538	2897.144648	-0.540958955	0.041165748	-13.14099657	1.92E-39	8.06E-38
ENSG00000072364	9693.464227	-0.766869088	0.058358541	-13.14064864	1.93E-39	8.09E-38
ENSG00000126088	3165.459396	0.577562525	0.043962888	13.137502	2.01E-39	8.42E-38
ENSG00000146842	2449.895349	-0.592393787	0.045096086	-13.13625729	2.04E-39	8.56E-38
ENSG00000142173	54378.34803	1.210296444	0.092138229	13.13566	2.06E-39	8.61E-38
ENSG00000138081	2193.408726	-0.651701596	0.049613715	-13.13551297	2.06E-39	8.62E-38
ENSG00000160218	1751.282422	-0.755369931	0.057520781	-13.13212235	2.16E-39	9.01E-38
ENSG00000142669	9528.095727	0.790569742	0.06020843	13.13054907	2.20E-39	9.19E-38
ENSG00000178177	764.9035331	-0.720620402	0.054913275	-13.12288151	2.43E-39	1.02E-37
ENSG00000111615	2736.788523	-0.542375565	0.041339796	-13.11993822	2.53E-39	1.06E-37
ENSG00000105672	67.03345848	1.000646283	0.076279681	13.11812362	2.59E-39	1.08E-37
ENSG00000127415	964.7738811	0.973513731	0.074235345	13.1138843	2.74E-39	1.14E-37
ENSG00000205307	9.958768273	1.552112742	0.118361992	13.11326991	2.76E-39	1.15E-37
ENSG00000125458	1045.212455	0.889406191	0.067844701	13.10944225	2.91E-39	1.21E-37
ENSG00000149564	1779.317751	0.805519689	0.061457348	13.10697113	3.00E-39	1.25E-37
ENSG00000104679	1616.565854	0.710078728	0.054184727	13.10477636	3.09E-39	1.28E-37
ENSG00000172428	2794.331443	0.934636796	0.07134024	13.10111657	3.24E-39	1.34E-37
ENSG00000239569	162.7795612	1.013271087	0.077342473	13.10109509	3.25E-39	1.34E-37
ENSG00000198788	574.9369781	4.056198925	0.30962971	13.1001606	3.29E-39	1.36E-37
ENSG00000137070	513.2163525	0.901246117	0.068811515	13.09731539	3.41E-39	1.41E-37
ENSG00000177191	263.2389053	1.127003824	0.086051842	13.09680066	3.43E-39	1.42E-37
ENSG00000114904	1579.230431	-0.654351914	0.049968717	-13.09523158	3.51E-39	1.44E-37
ENSG00000162924	1092.649336	-1.115878938	0.085257875	-13.08827999	3.84E-39	1.58E-37
ENSG00000095787	10327.26569	-0.447393494	0.034188174	-13.08620601	3.95E-39	1.62E-37
ENSG00000171148	5612.744788	0.528494273	0.040394743	13.08324397	4.11E-39	1.69E-37
ENSG00000274383	41.21212356	1.075875004	0.082237836	13.08248188	4.15E-39	1.70E-37
ENSG00000100580	2667.998151	-0.6640358	0.050764839	-13.08062446	4.25E-39	1.74E-37
ENSG00000061676	12392.19643	-0.577571416	0.044155273	-13.08046293	4.26E-39	1.74E-37
ENSG00000100300	6056.551558	1.027121442	0.078539625	13.07774822	4.41E-39	1.80E-37
ENSG00000188243	3515.320284	0.702112109	0.053687531	13.07774992	4.41E-39	1.80E-37
ENSG00000005243	1003.158839	1.13180642	0.086556718	13.07589349	4.52E-39	1.85E-37
ENSG00000197045	4631.965355	-0.587192948	0.044926462	-13.0700909	4.88E-39	1.99E-37
ENSG00000119285	4055.604224	-0.778158382	0.05956342	-13.06436704	5.26E-39	2.15E-37
ENSG00000166595	2157.77853	0.774202568	0.059267435	13.06286602	5.37E-39	2.19E-37
ENSG00000007255	1702.352759	0.940787786	0.072033644	13.06039428	5.54E-39	2.26E-37
ENSG00000110811	2458.412544	1.176740781	0.090131828	13.05577398	5.89E-39	2.40E-37
ENSG00000177133	20.63674713	1.636177881	0.12532435	13.05554653	5.91E-39	2.40E-37
ENSG00000240682	1274.167568	0.595682104	0.04563386	13.05351125	6.07E-39	2.46E-37
ENSG00000117385	2893.412609	0.824976958	0.063210163	13.05133419	6.24E-39	2.53E-37
ENSG00000119650	1221.442042	0.690117353	0.052885881	13.04917944	6.42E-39	2.60E-37
ENSG00000177595	1013.604373	0.927652014	0.071101882	13.04679963	6.63E-39	2.68E-37
ENSG00000099917	5022.861517	0.49813896	0.038186433	13.04491981	6.79E-39	2.75E-37
ENSG00000269958	352.2840592	0.66839028	0.051260873	13.0389953	7.34E-39	2.97E-37
ENSG00000137225	74.6924421	1.324419316	0.101618164	13.03329316	7.91E-39	3.19E-37
ENSG00000162378	2610.873233	-0.539717963	0.041421259	-13.02997492	8.26E-39	3.33E-37
ENSG00000174276	765.4571234	1.001372936	0.076854333	13.02949217	8.32E-39	3.35E-37
ENSG00000189171	4649.429597	1.003100166	0.077000081	13.02726122	8.56E-39	3.45E-37
ENSG00000178460	173.2481577	-1.192855839	0.0915715	-13.02649666	8.65E-39	3.48E-37
ENSG00000076924	3956.115791	0.713060321	0.054751594	13.02355371	8.99E-39	3.61E-37
ENSG00000089820	1616.407805	1.110740158	0.085304396	13.02090168	9.31E-39	3.73E-37
ENSG00000248487	682.9328317	0.873569023	0.06708948	13.02095377	9.30E-39	3.73E-37
ENSG00000104957	1370.221658	0.75026	0.057639196	13.01648974	9.86E-39	3.95E-37
ENSG00000161055	529.6295472	2.956520787	0.227175111	13.01428124	1.01E-38	4.06E-37
ENSG00000100316	117576.8321	0.740240328	0.056880979	13.01384653	1.02E-38	4.08E-37
ENSG00000177853	2065.322866	-0.722630598	0.055566906	-13.00469385	1.15E-38	4.60E-37
ENSG00000258674	45.03400039	0.991381832	0.076236042	13.00410938	1.16E-38	4.63E-37
ENSG00000127540	3423.175086	0.731757774	0.056272497	13.00382631	1.16E-38	4.64E-37
ENSG00000164951	2773.815502	-0.90968635	0.069970127	-13.00106761	1.21E-38	4.81E-37
ENSG00000125484	4232.174654	-0.62269892	0.04789939	-13.00014301	1.22E-38	4.86E-37
ENSG00000205189	3281.269514	-1.132262051	0.087099844	-12.99958758	1.23E-38	4.89E-37
ENSG00000122359	10348.85719	0.574623427	0.04420441	12.99923301	1.24E-38	4.91E-37
ENSG00000140987	153.0942264	-0.664551127	0.05112736	-12.99795516	1.26E-38	4.99E-37
ENSG00000170684	388.7365464	1.110202874	0.085434741	12.99474741	1.31E-38	5.20E-37
ENSG00000275183	352.7768791	1.009672303	0.077702769	12.99403252	1.32E-38	5.24E-37
ENSG00000266964	34.38769439	1.564099361	0.120377677	12.99326751	1.34E-38	5.29E-37
ENSG00000051128	2029.796277	1.078381979	0.083005046	12.99176419	1.36E-38	5.39E-37
ENSG00000182871	12082.24135	1.004323486	0.077310104	12.99084388	1.38E-38	5.45E-37
ENSG00000008869	3137.509369	-0.559554399	0.043075958	-12.98994672	1.40E-38	5.51E-37
ENSG00000130653	874.464528	1.19779466	0.092216406	12.98895403	1.41E-38	5.58E-37
ENSG00000126768	2472.450733	0.755961619	0.058201988	12.98858766	1.42E-38	5.60E-37
ENSG00000103496	2677.56088	0.650595791	0.050091264	12.98820881	1.43E-38	5.62E-37
ENSG00000162885	939.0498734	-0.8627888	0.066435476	-12.98686871	1.45E-38	5.72E-37
ENSG00000120063	6033.43233	-0.71017524	0.05471262	-12.98009923	1.59E-38	6.24E-37
ENSG00000168653	7348.561633	0.832657668	0.064155797	12.97868168	1.62E-38	6.35E-37
ENSG00000163535	842.1625033	-0.845727313	0.065177925	-12.97567104	1.68E-38	6.60E-37
ENSG00000167136	258.0857324	0.898865448	0.069294019	12.97176098	1.77E-38	6.94E-37
ENSG00000176435	1158.873722	0.915436758	0.070577773	12.97060978	1.80E-38	7.04E-37
ENSG00000175105	1182.201001	-0.593155286	0.04573197	-12.97025444	1.80E-38	7.06E-37
ENSG00000100522	2960.018625	-0.763276926	0.058861689	-12.96729566	1.88E-38	7.33E-37
ENSG00000115827	1381.265688	-0.521168707	0.040211111	-12.96081336	2.04E-38	7.97E-37
ENSG00000196417	903.886072	-0.635572742	0.049038486	-12.96069247	2.04E-38	7.98E-37
ENSG00000157778	1950.699497	0.82220419	0.063442721	12.95978771	2.07E-38	8.07E-37
ENSG00000090238	3157.992742	0.881971482	0.068065871	12.95761692	2.13E-38	8.29E-37
ENSG00000144224	10506.50931	-0.47452898	0.036646629	-12.94877574	2.39E-38	9.29E-37
ENSG00000166181	7162.825755	-0.467190946	0.036084529	-12.94712606	2.44E-38	9.48E-37
ENSG00000180008	1748.364784	-0.55197805	0.042633397	-12.94708097	2.44E-38	9.48E-37
ENSG00000113658	4503.783821	-0.599678667	0.046323789	-12.94537172	2.50E-38	9.69E-37
ENSG00000228401	9.943432939	1.342572843	0.103723532	12.94376327	2.55E-38	9.88E-37
ENSG00000160087	2634.371112	0.56390553	0.043577072	12.94041806	2.66E-38	1.03E-36
ENSG00000199347	3.840103144	-3.376687026	0.261017905	-12.93661071	2.80E-38	1.08E-36
ENSG00000177989	1081.536434	1.163124491	0.089915467	12.93575539	2.83E-38	1.09E-36
ENSG00000234465	81.88972652	1.017875219	0.078693426	12.93469193	2.87E-38	1.11E-36
ENSG00000176248	2566.824433	0.613855392	0.047462791	12.9334028	2.92E-38	1.13E-36
ENSG00000115816	3583.814168	-0.461925018	0.035719642	-12.93196114	2.97E-38	1.15E-36
ENSG00000172366	1826.356841	0.998980852	0.07725069	12.93167546	2.98E-38	1.15E-36
ENSG00000173163	1391.743891	0.581074817	0.044940518	12.9298648	3.05E-38	1.18E-36
ENSG00000230916	36.78799582	2.597974931	0.200937482	12.92926986	3.08E-38	1.18E-36
ENSG00000114439	4908.316952	-0.703855936	0.054461883	-12.92382677	3.30E-38	1.27E-36
ENSG00000104872	3230.111785	0.654170916	0.050620803	12.92296593	3.34E-38	1.28E-36
ENSG00000172270	31182.73557	0.752470889	0.058227154	12.9230237	3.34E-38	1.28E-36
ENSG00000118292	463.717056	0.705772622	0.054624783	12.92037389	3.45E-38	1.32E-36
ENSG00000142227	1730.289343	0.937917808	0.072594675	12.91992578	3.47E-38	1.33E-36
ENSG00000201998	15.84217007	-2.898759732	0.224393968	-12.91817138	3.55E-38	1.36E-36
ENSG00000168487	2472.111606	0.962702852	0.074524227	12.91798512	3.56E-38	1.36E-36
ENSG00000144290	96.55539785	-2.818634245	0.21819762	-12.9178047	3.57E-38	1.36E-36
ENSG00000242802	2076.673499	0.675036875	0.052260074	12.91687556	3.62E-38	1.38E-36
ENSG00000171425	1215.145751	0.782377277	0.060571045	12.91668774	3.62E-38	1.38E-36
ENSG00000213316	2.423221827	2.066778051	0.160042621	12.91392278	3.76E-38	1.43E-36
ENSG00000205593	871.7124073	0.783040369	0.060656965	12.90932316	3.99E-38	1.52E-36
ENSG00000225217	349.1637727	1.457547656	0.112928308	12.90684048	4.12E-38	1.57E-36
ENSG00000227053	9.173024275	1.581949927	0.122600647	12.90327555	4.31E-38	1.64E-36
ENSG00000133315	1249.741585	1.020384646	0.079107768	12.89866554	4.58E-38	1.74E-36
ENSG00000156471	6072.192518	-0.783786943	0.060807525	-12.88963732	5.15E-38	1.95E-36
ENSG00000163605	4375.86268	-0.478687645	0.037149507	-12.88543723	5.44E-38	2.06E-36
ENSG00000244021	7.444914146	1.506990312	0.117008345	12.87934045	5.88E-38	2.23E-36
ENSG00000171467	2572.364967	-0.599702101	0.046565233	-12.87875221	5.93E-38	2.24E-36
ENSG00000166997	1089.52279	0.55213942	0.042873322	12.87839142	5.96E-38	2.25E-36
ENSG00000124486	12193.63025	-0.621382015	0.048254491	-12.87718513	6.05E-38	2.29E-36
ENSG00000130717	1966.928305	0.500754893	0.03889049	12.87602434	6.14E-38	2.32E-36
ENSG00000155008	1956.368814	-0.662498584	0.051466734	-12.87236488	6.44E-38	2.43E-36
ENSG00000136213	1215.130938	0.660498513	0.05131902	12.87044277	6.60E-38	2.49E-36
ENSG00000268938	5.656241169	1.583330724	0.123045599	12.86783712	6.83E-38	2.57E-36
ENSG00000168152	385.7283504	-0.539653544	0.041979154	-12.85527448	8.03E-38	3.02E-36
ENSG00000118046	3286.738941	0.66988565	0.052115527	12.85385927	8.18E-38	3.08E-36
ENSG00000065613	5939.089684	-0.556253025	0.043281988	-12.8518363	8.40E-38	3.15E-36
ENSG00000060237	17309.42318	-0.683748453	0.053221886	-12.84712925	8.93E-38	3.35E-36
ENSG00000173327	4673.935708	0.607550792	0.047300433	12.84450794	9.23E-38	3.46E-36
ENSG00000183735	2290.990647	-0.489259475	0.038092025	-12.84414457	9.28E-38	3.47E-36
ENSG00000115020	2234.083365	-0.65495516	0.051009053	-12.83997876	9.79E-38	3.66E-36
ENSG00000010295	585.0120485	0.876793966	0.068287162	12.83980677	9.81E-38	3.67E-36
ENSG00000183963	2914.929723	0.849882683	0.066196321	12.8388205	9.94E-38	3.71E-36
ENSG00000259062	10.40885885	1.339765047	0.104354946	12.83853899	9.97E-38	3.72E-36
ENSG00000162148	132.3215283	0.988943873	0.077035748	12.83746693	1.01E-37	3.77E-36
ENSG00000179922	404.6812295	0.729555585	0.056832097	12.83703448	1.02E-37	3.79E-36
ENSG00000268189	56.51651496	1.121064243	0.087378843	12.8299277	1.11E-37	4.15E-36
ENSG00000197275	290.768299	-0.94135944	0.073381973	-12.82821114	1.14E-37	4.24E-36
ENSG00000167515	1763.454029	0.679430922	0.052966056	12.82766681	1.15E-37	4.27E-36
ENSG00000133657	7142.947111	-0.698150811	0.054437333	-12.82485337	1.19E-37	4.42E-36
ENSG00000088179	1379.435455	-0.585851962	0.045691699	-12.82184677	1.24E-37	4.59E-36
ENSG00000139496	3479.455433	-0.63238269	0.049320535	-12.82189431	1.24E-37	4.59E-36
ENSG00000174840	2307.138073	-0.493028405	0.038457361	-12.82013092	1.26E-37	4.69E-36
ENSG00000198162	4579.199217	-0.63803719	0.049789287	-12.81474843	1.36E-37	5.02E-36
ENSG00000122386	1098.325939	0.804423965	0.062776536	12.8140866	1.37E-37	5.06E-36
ENSG00000229348	9.951563844	1.406275745	0.109755108	12.81285007	1.39E-37	5.13E-36
ENSG00000169118	2096.741209	-0.595491367	0.046485475	-12.81026746	1.44E-37	5.30E-36
ENSG00000100614	5343.587072	-0.554528347	0.04333103	-12.79748814	1.69E-37	6.25E-36
ENSG00000099899	1753.767189	0.733893031	0.057351936	12.79630788	1.72E-37	6.34E-36
ENSG00000186827	235.9063785	1.216749232	0.09510166	12.79419548	1.77E-37	6.51E-36
ENSG00000146826	1161.144842	0.618749395	0.048373722	12.79102319	1.84E-37	6.77E-36
ENSG00000178966	1281.739451	-0.706958667	0.055283041	-12.78798443	1.91E-37	7.04E-36
ENSG00000135040	1664.928861	-0.495383952	0.03875095	-12.78378854	2.02E-37	7.42E-36
ENSG00000243829	20.2157617	1.017948757	0.079652968	12.77979702	2.13E-37	7.80E-36
ENSG00000090581	3938.191837	0.691739252	0.054138357	12.7772488	2.20E-37	8.06E-36
ENSG00000063241	2913.099359	0.849028653	0.066459157	12.77519452	2.26E-37	8.26E-36
ENSG00000099817	6490.822849	0.621744537	0.048697328	12.76752887	2.49E-37	9.11E-36
ENSG00000090776	1625.499061	0.844440084	0.066142218	12.76703609	2.51E-37	9.16E-36
ENSG00000137161	4604.52684	0.670161646	0.05249519	12.76615337	2.53E-37	9.26E-36
ENSG00000112144	2702.915763	-0.66606213	0.052187351	-12.76290363	2.64E-37	9.65E-36
ENSG00000100288	185.9450046	0.862982706	0.067620994	12.762053	2.67E-37	9.74E-36
ENSG00000183011	1956.773435	0.874220942	0.068505954	12.76124036	2.70E-37	9.84E-36
ENSG00000090054	3670.49694	-0.54272027	0.042530522	-12.76072444	2.72E-37	9.89E-36
ENSG00000249129	25.99000473	-0.826462607	0.064771628	-12.75963929	2.75E-37	1.00E-35
ENSG00000011132	811.6583415	0.654545893	0.051325728	12.75278353	3.01E-37	1.09E-35
ENSG00000114030	3647.619485	-0.449380991	0.03523861	-12.75251742	3.02E-37	1.10E-35
ENSG00000158717	836.4640214	0.775757055	0.060832455	12.75235493	3.02E-37	1.10E-35
ENSG00000140988	60485.15073	0.795023747	0.062350795	12.75081983	3.08E-37	1.12E-35
ENSG00000162882	363.7117172	1.43163629	0.112301682	12.74812868	3.19E-37	1.16E-35
ENSG00000155561	5066.919487	-0.691686475	0.054265273	-12.74639269	3.27E-37	1.18E-35
ENSG00000112514	8045.977806	0.706103747	0.05540616	12.74413806	3.36E-37	1.22E-35
ENSG00000108064	3208.475986	-0.550314742	0.04318662	-12.74271392	3.42E-37	1.24E-35
ENSG00000130725	3761.963356	0.663249049	0.052050494	12.74241598	3.44E-37	1.24E-35
ENSG00000180530	7495.907378	-1.138878522	0.089392346	-12.74022414	3.53E-37	1.28E-35
ENSG00000151239	4559.617792	-0.621810749	0.048816233	-12.7377864	3.65E-37	1.31E-35
ENSG00000126903	1925.153163	0.649056048	0.050959787	12.73663199	3.70E-37	1.33E-35
ENSG00000114098	2400.259248	-0.399600653	0.031385076	-12.7321867	3.92E-37	1.41E-35
ENSG00000189409	7.30281991	1.813687021	0.142449429	12.73214664	3.92E-37	1.41E-35
ENSG00000101126	11543.49589	-0.512680255	0.040267069	-12.7319983	3.93E-37	1.41E-35
ENSG00000171813	1558.597605	0.865091276	0.067953877	12.7305654	4.00E-37	1.44E-35
ENSG00000141446	1772.957015	-0.517662783	0.040677004	-12.72617785	4.23E-37	1.52E-35
ENSG00000264644	7.214931486	1.702192713	0.133787813	12.72307746	4.40E-37	1.58E-35
ENSG00000137145	3602.503615	-0.813120897	0.063915725	-12.72176594	4.48E-37	1.60E-35
ENSG00000169020	4326.645391	0.806906721	0.063430485	12.72111854	4.51E-37	1.62E-35
ENSG00000106991	7636.570856	0.730008573	0.057387581	12.72067155	4.54E-37	1.62E-35
ENSG00000272523	67.4046726	1.195713988	0.094032426	12.71597509	4.82E-37	1.72E-35
ENSG00000127980	2027.38517	-0.578367482	0.045494645	-12.71286956	5.02E-37	1.79E-35
ENSG00000171163	1911.148293	0.871729171	0.068582832	12.71060328	5.16E-37	1.84E-35
ENSG00000139618	734.5629786	-0.977425397	0.076901347	-12.71012057	5.20E-37	1.85E-35
ENSG00000196850	1994.00307	-0.527124583	0.041497785	-12.70247504	5.73E-37	2.04E-35
ENSG00000267855	193.1822261	0.792793729	0.062416975	12.70157235	5.80E-37	2.06E-35
ENSG00000179965	269.9395752	0.797094571	0.062762689	12.70013422	5.90E-37	2.10E-35
ENSG00000178605	2434.22111	0.729927248	0.057476787	12.69951379	5.95E-37	2.11E-35
ENSG00000205138	695.4056546	0.716500332	0.056442346	12.69437541	6.35E-37	2.26E-35
ENSG00000139637	2234.172801	0.637136803	0.050195047	12.69322052	6.45E-37	2.29E-35
ENSG00000136807	3416.79716	0.496202489	0.039092267	12.693111	6.46E-37	2.29E-35
ENSG00000270195	33.79813084	1.170605539	0.092234591	12.69161088	6.58E-37	2.33E-35
ENSG00000134077	2919.972398	-0.458055932	0.036093622	-12.69077213	6.65E-37	2.35E-35
ENSG00000175221	3287.122944	0.65672874	0.051749895	12.69043626	6.68E-37	2.36E-35
ENSG00000127220	844.3987893	0.751438039	0.059217863	12.68938117	6.77E-37	2.39E-35
ENSG00000252147	7.082178593	1.426921815	0.112458433	12.68843769	6.85E-37	2.42E-35
ENSG00000095002	3037.996935	-0.676392209	0.053347837	-12.67890587	7.74E-37	2.73E-35
ENSG00000099800	3211.492858	0.864143592	0.06816199	12.67779283	7.85E-37	2.77E-35
ENSG00000153495	18.98592247	1.146771266	0.090463347	12.67663977	7.97E-37	2.81E-35
ENSG00000141971	2124.055619	0.695577811	0.054873416	12.67604354	8.03E-37	2.83E-35
ENSG00000151461	3475.966236	-0.590265189	0.046568642	-12.67516417	8.12E-37	2.85E-35
ENSG00000176845	1849.517073	0.954846097	0.075338803	12.67402802	8.24E-37	2.89E-35
ENSG00000066056	1541.767829	0.859439614	0.06781486	12.67332275	8.31E-37	2.92E-35
ENSG00000197912	3339.518865	0.518098074	0.040905533	12.66572108	9.16E-37	3.21E-35
ENSG00000164684	4347.414989	-1.022290394	0.080720846	-12.66451541	9.30E-37	3.26E-35
ENSG00000172663	2290.877264	0.804035482	0.063530482	12.65590087	1.04E-36	3.63E-35
ENSG00000116586	3761.610999	0.781278303	0.061739186	12.65449634	1.06E-36	3.70E-35
ENSG00000223551	44.43260485	1.157620546	0.091506168	12.65073789	1.11E-36	3.87E-35
ENSG00000112249	3751.630867	-0.737703032	0.058316219	-12.65004915	1.12E-36	3.91E-35
ENSG00000176472	130.910549	0.628002947	0.049644523	12.64999457	1.12E-36	3.91E-35
ENSG00000151694	2106.532953	-0.729448628	0.057686957	-12.64494892	1.19E-36	4.16E-35
ENSG00000165997	2376.981503	-0.747155916	0.059091558	-12.64403809	1.21E-36	4.21E-35
ENSG00000023228	6131.555954	-0.498474241	0.039433977	-12.64072962	1.26E-36	4.38E-35
ENSG00000164695	1782.974859	-0.943124117	0.074610909	-12.640566	1.26E-36	4.39E-35
ENSG00000154174	7247.62687	-0.498875519	0.039474408	-12.63794804	1.30E-36	4.53E-35
ENSG00000234936	17.54434756	1.084580966	0.085819776	12.63789089	1.31E-36	4.53E-35
ENSG00000152242	2140.94439	-0.54679217	0.043266384	-12.63780602	1.31E-36	4.54E-35
ENSG00000155366	14803.77325	0.704149442	0.055719509	12.63739503	1.31E-36	4.56E-35
ENSG00000147592	864.5004921	-0.807621147	0.063926362	-12.63361663	1.38E-36	4.78E-35
ENSG00000132879	1136.660358	0.799818415	0.063321443	12.63108315	1.42E-36	4.93E-35
ENSG00000077549	15059.48934	0.47220419	0.037385706	12.63060779	1.43E-36	4.95E-35
ENSG00000160908	1167.429195	0.422636116	0.033463351	12.6298205	1.45E-36	5.00E-35
ENSG00000182950	17.66680061	1.421857483	0.112581507	12.62958294	1.45E-36	5.01E-35
ENSG00000047188	2757.568992	-0.629962958	0.049899048	-12.62474892	1.54E-36	5.32E-35
ENSG00000179335	2650.967327	0.442109561	0.035021033	12.62411552	1.55E-36	5.36E-35
ENSG00000227170	10.3095896	-2.257152752	0.178804244	-12.62359716	1.57E-36	5.39E-35
ENSG00000156170	1911.231189	-0.832303123	0.065937202	-12.62266363	1.58E-36	5.45E-35
ENSG00000197056	827.9926575	-0.569784769	0.045151162	-12.61949298	1.65E-36	5.67E-35
ENSG00000126218	116.9212038	1.163996876	0.09224777	12.61815732	1.68E-36	5.76E-35
ENSG00000148450	1874.241977	0.775679663	0.061473387	12.61813778	1.68E-36	5.76E-35
ENSG00000100888	6572.455294	-0.46942012	0.037221117	-12.61166118	1.82E-36	6.25E-35
ENSG00000068308	4399.800793	0.418159018	0.033157879	12.61115104	1.83E-36	6.28E-35
ENSG00000129932	710.1420191	0.913224243	0.072413772	12.61119564	1.83E-36	6.28E-35
ENSG00000142765	1793.416623	1.005321892	0.079717654	12.61103212	1.84E-36	6.29E-35
ENSG00000163539	3354.405326	-0.632190539	0.050160268	-12.60341236	2.02E-36	6.92E-35
ENSG00000006327	3021.016797	1.124227693	0.089244188	12.59720899	2.19E-36	7.48E-35
ENSG00000105443	5543.670346	0.577096764	0.045820463	12.59473881	2.26E-36	7.71E-35
ENSG00000156876	601.0582241	-0.654531772	0.051973118	-12.59365986	2.29E-36	7.81E-35
ENSG00000023191	8408.278917	0.622742043	0.049456361	12.59174829	2.34E-36	7.99E-35
ENSG00000198034	95867.70883	0.669908278	0.053202174	12.5917462	2.34E-36	7.99E-35
ENSG00000110048	6523.910187	-0.501226076	0.039823829	-12.58608438	2.52E-36	8.58E-35
ENSG00000122678	1352.278119	0.537121954	0.042682364	12.58416595	2.58E-36	8.78E-35
ENSG00000197520	68.99157777	2.003457444	0.159228834	12.58225278	2.64E-36	8.99E-35
ENSG00000120800	2593.732978	-0.698363001	0.055518877	-12.57883878	2.76E-36	9.38E-35
ENSG00000167566	1514.847871	0.567225585	0.045110813	12.57404915	2.93E-36	9.96E-35
ENSG00000122068	5618.224544	-0.502399029	0.039958051	-12.57316157	2.97E-36	1.01E-34
ENSG00000167113	3125.888902	0.645574373	0.051350058	12.57202818	3.01E-36	1.02E-34
ENSG00000243449	210.79468	1.474593101	0.117303026	12.57080193	3.06E-36	1.04E-34
ENSG00000197070	3748.651261	0.767382154	0.061045497	12.57065948	3.06E-36	1.04E-34
ENSG00000160094	2389.409233	0.516205523	0.041065165	12.57039943	3.07E-36	1.04E-34
ENSG00000227345	1549.312567	-0.491255909	0.03908567	-12.56869596	3.14E-36	1.06E-34
ENSG00000104388	12319.68191	-0.576251105	0.045852914	-12.56738248	3.19E-36	1.08E-34
ENSG00000063660	5281.804849	0.962474097	0.076604604	12.56418088	3.32E-36	1.12E-34
ENSG00000204604	1554.66561	-0.68826491	0.054781552	-12.56380819	3.34E-36	1.13E-34
ENSG00000197372	869.6906356	-0.710079816	0.056536766	-12.55961157	3.52E-36	1.19E-34
ENSG00000105193	35365.34024	0.845638206	0.067342628	12.55724985	3.63E-36	1.22E-34
ENSG00000105583	6043.826952	0.590759411	0.04704826	12.55645604	3.66E-36	1.23E-34
ENSG00000148343	1230.246782	0.634057351	0.050504162	12.55455642	3.75E-36	1.26E-34
ENSG00000183386	1409.433095	0.777431976	0.061928038	12.55379633	3.79E-36	1.27E-34
ENSG00000154133	1195.773007	0.823703414	0.065614815	12.55361939	3.80E-36	1.27E-34
ENSG00000099998	2601.251945	1.018158621	0.081129298	12.54982662	3.98E-36	1.34E-34
ENSG00000104450	1171.700731	-0.885173228	0.070533713	-12.54964747	3.99E-36	1.34E-34
ENSG00000132622	598.5507584	0.998731443	0.079596648	12.54740587	4.11E-36	1.37E-34
ENSG00000269403	3.933312524	1.629446848	0.129863264	12.5474041	4.11E-36	1.37E-34
ENSG00000140955	10.89929449	1.702252277	0.135671232	12.54689187	4.13E-36	1.38E-34
ENSG00000106268	957.8442978	0.905103444	0.07214372	12.54583832	4.19E-36	1.40E-34
ENSG00000182809	12078.97702	1.088881074	0.086803775	12.54416725	4.28E-36	1.43E-34
ENSG00000172869	2822.267465	-0.774996426	0.061788271	-12.54277579	4.35E-36	1.45E-34
ENSG00000175793	4004.346737	1.453478176	0.115898094	12.5410015	4.45E-36	1.48E-34
ENSG00000203772	225.8639513	0.918107089	0.073229692	12.537361	4.66E-36	1.55E-34
ENSG00000139977	1973.843825	-0.505134989	0.040293543	-12.53637551	4.72E-36	1.57E-34
ENSG00000112851	7012.12444	-0.605389881	0.048312768	-12.53063951	5.08E-36	1.69E-34
ENSG00000148303	62559.89985	0.656284022	0.052378352	12.5296807	5.14E-36	1.71E-34
ENSG00000237101	39.87774708	1.596567435	0.127438034	12.52818632	5.23E-36	1.74E-34
ENSG00000272668	77.42634947	1.500895102	0.119855262	12.52256332	5.62E-36	1.86E-34
ENSG00000168071	774.7735939	1.188879339	0.094957722	12.52009125	5.80E-36	1.92E-34
ENSG00000141504	1675.000269	0.711474674	0.05682715	12.51997817	5.81E-36	1.92E-34
ENSG00000159692	6660.637068	0.47646929	0.038060372	12.51877642	5.89E-36	1.95E-34
ENSG00000188599	201.2563375	0.890329226	0.071131229	12.51671365	6.05E-36	2.00E-34
ENSG00000087074	3253.8768	0.809302646	0.064660259	12.51622955	6.09E-36	2.01E-34
ENSG00000105887	11137.33855	-0.494923097	0.039548561	-12.51431363	6.23E-36	2.06E-34
ENSG00000146247	5007.456565	-0.661312569	0.052845238	-12.5141373	6.25E-36	2.06E-34
ENSG00000255237	11.85422121	1.212996424	0.096931306	12.51398003	6.26E-36	2.06E-34
ENSG00000131591	829.5449641	0.791498564	0.063275951	12.50867915	6.69E-36	2.21E-34
ENSG00000103342	13738.40732	-0.519697146	0.04155427	-12.50646803	6.88E-36	2.27E-34
ENSG00000235098	402.7144342	1.257274687	0.100534457	12.50590819	6.93E-36	2.28E-34
ENSG00000176340	6693.053703	0.736585768	0.058902054	12.50526461	6.99E-36	2.30E-34
ENSG00000135736	437.4157753	0.939075348	0.07509663	12.50489335	7.02E-36	2.31E-34
ENSG00000212232	31.84603475	-1.877291432	0.150141764	-12.50345929	7.15E-36	2.35E-34
ENSG00000134982	2534.697087	-0.681604981	0.05451621	-12.50279462	7.21E-36	2.36E-34
ENSG00000180370	9428.372214	-0.528629938	0.042285671	-12.50139642	7.34E-36	2.40E-34
ENSG00000236058	30.56665809	0.982643173	0.078604058	12.50117612	7.36E-36	2.41E-34
ENSG00000182685	177.878808	1.14967093	0.09197886	12.49929521	7.53E-36	2.47E-34
ENSG00000217128	2831.982137	-0.726992455	0.058169305	-12.49787077	7.67E-36	2.51E-34
ENSG00000177706	3250.492232	1.064189171	0.085174986	12.49415134	8.03E-36	2.63E-34
ENSG00000106992	521.9450881	0.750545781	0.06007278	12.49394126	8.06E-36	2.63E-34
ENSG00000273466	67.57265933	0.803660004	0.06432492	12.49375829	8.07E-36	2.64E-34
ENSG00000167397	2456.87296	0.693777404	0.055549028	12.48946063	8.52E-36	2.78E-34
ENSG00000260034	16.32694177	-1.518562062	0.121590646	-12.48913556	8.56E-36	2.79E-34
ENSG00000144713	46157.32727	0.720312574	0.057679606	12.48816728	8.66E-36	2.82E-34
ENSG00000104447	31542.23407	-1.069665412	0.085662539	-12.48696828	8.79E-36	2.86E-34
ENSG00000074660	523.3305264	0.73531506	0.058887326	12.48681364	8.81E-36	2.86E-34
ENSG00000169592	2648.992118	0.652326929	0.052245183	12.48587705	8.92E-36	2.90E-34
ENSG00000131037	2398.126239	1.067638187	0.085523264	12.48359969	9.17E-36	2.98E-34
ENSG00000212402	16.77024037	-3.199834031	0.25633305	-12.48311144	9.23E-36	2.99E-34
ENSG00000105258	1447.651691	0.739500794	0.0592421	12.48269033	9.28E-36	3.01E-34
ENSG00000123685	105.5632289	1.068272018	0.08558608	12.48184304	9.38E-36	3.04E-34
ENSG00000107874	2716.517706	0.625289814	0.050099596	12.48093531	9.49E-36	3.07E-34
ENSG00000197019	1264.240608	0.76520115	0.061323682	12.47806927	9.83E-36	3.18E-34
ENSG00000182557	49.03275262	1.353596015	0.1085101	12.47437804	1.03E-35	3.33E-34
ENSG00000272434	8.158293161	1.46227362	0.11724751	12.47168164	1.07E-35	3.44E-34
ENSG00000104946	2901.20059	0.536508587	0.043022887	12.47030649	1.08E-35	3.50E-34
ENSG00000111707	4792.541781	-0.482585244	0.038712631	-12.46583426	1.15E-35	3.70E-34
ENSG00000049769	343.0568137	0.913544721	0.073292392	12.4643867	1.17E-35	3.76E-34
ENSG00000107854	4794.401525	-0.613178708	0.049213028	-12.45968267	1.24E-35	3.99E-34
ENSG00000120868	1260.574232	-0.703948685	0.056500606	-12.45913508	1.25E-35	4.01E-34
ENSG00000168273	551.2917337	0.788891697	0.063320895	12.4586314	1.26E-35	4.04E-34
ENSG00000206560	4144.488153	-0.625832698	0.050235135	-12.45806754	1.26E-35	4.06E-34
ENSG00000213904	115.1547446	0.987478176	0.079265915	12.45779065	1.27E-35	4.07E-34
ENSG00000165525	2244.799188	-0.584565531	0.046955706	-12.44929697	1.41E-35	4.53E-34
ENSG00000153561	5363.609695	-0.557456174	0.044788256	-12.44648086	1.46E-35	4.69E-34
ENSG00000143545	7281.380176	0.643423651	0.051695609	12.44638875	1.46E-35	4.69E-34
ENSG00000165813	2416.532629	-0.702114973	0.056433698	-12.44141351	1.56E-35	4.98E-34
ENSG00000167721	2968.202376	-0.527081365	0.042365319	-12.44134061	1.56E-35	4.99E-34
ENSG00000108021	7236.954847	-0.940861466	0.07566617	-12.4343742	1.70E-35	5.44E-34
ENSG00000178028	1982.966355	0.592869554	0.047683558	12.43341677	1.72E-35	5.50E-34
ENSG00000117222	2865.616452	-0.514666815	0.041421346	-12.42515903	1.91E-35	6.09E-34
ENSG00000224032	921.1632235	0.788236683	0.063441098	12.42470121	1.92E-35	6.12E-34
ENSG00000204590	3690.092612	0.601860764	0.048445967	12.42334088	1.95E-35	6.22E-34
ENSG00000163935	1326.612288	-0.606741308	0.048841018	-12.42278183	1.97E-35	6.26E-34
ENSG00000121068	655.4673707	1.014119453	0.081666612	12.41779753	2.09E-35	6.65E-34
ENSG00000167508	1625.310266	1.051623854	0.084686784	12.41780369	2.09E-35	6.65E-34
ENSG00000184209	1205.389184	0.641674136	0.051674485	12.4176203	2.10E-35	6.66E-34
ENSG00000165392	1087.970634	-0.707745075	0.056995883	-12.41747715	2.10E-35	6.67E-34
ENSG00000115129	875.1209344	0.80938609	0.065189306	12.41593354	2.14E-35	6.80E-34
ENSG00000188033	132.149679	-0.941890225	0.075877318	-12.41333053	2.21E-35	7.02E-34
ENSG00000164327	2581.244063	-0.689039385	0.055508938	-12.41312505	2.22E-35	7.03E-34
ENSG00000075407	2323.110592	-0.625780514	0.050414372	-12.41274049	2.23E-35	7.06E-34
ENSG00000206417	175.6918837	1.002888631	0.080801578	12.41174555	2.26E-35	7.14E-34
ENSG00000258045	10.84330341	1.149989772	0.092655583	12.41144614	2.27E-35	7.16E-34
ENSG00000082213	2025.795598	-0.517995132	0.041739602	-12.41015992	2.30E-35	7.27E-34
ENSG00000272256	5.469554226	1.538945435	0.124013846	12.40946464	2.32E-35	7.33E-34
ENSG00000197429	1042.612819	-0.551944411	0.04449317	-12.40514906	2.45E-35	7.73E-34
ENSG00000181555	5813.137842	-0.4820316	0.038863041	-12.40334221	2.51E-35	7.90E-34
ENSG00000107829	3943.476527	0.608337502	0.049060384	12.39977054	2.62E-35	8.26E-34
ENSG00000265142	4.887485244	-2.02467977	0.163286641	-12.3995433	2.63E-35	8.27E-34
ENSG00000129515	3977.235578	-0.488279359	0.039392271	-12.39530859	2.77E-35	8.72E-34
ENSG00000100151	1405.291046	0.680672744	0.054921867	12.3934743	2.83E-35	8.91E-34
ENSG00000114346	3573.891694	-0.875799099	0.070668197	-12.39311507	2.85E-35	8.94E-34
ENSG00000128524	5438.213497	0.648892145	0.052370512	12.3904106	2.95E-35	9.24E-34
ENSG00000100852	5162.18214	-0.772554243	0.062354614	-12.38968845	2.97E-35	9.32E-34
ENSG00000108094	2882.777228	-0.475906512	0.038412391	-12.38940094	2.98E-35	9.35E-34
ENSG00000141873	1207.630438	0.65745689	0.05306967	12.38856186	3.01E-35	9.44E-34
ENSG00000229117	12183.4649	0.657795042	0.053099865	12.38788549	3.04E-35	9.51E-34
ENSG00000271869	47.81918159	1.208197307	0.097537957	12.38694497	3.08E-35	9.62E-34
ENSG00000151233	1772.965169	-0.569254255	0.045959082	-12.38611034	3.11E-35	9.71E-34
ENSG00000175216	10302.70914	-0.627748036	0.0506845	-12.38540442	3.14E-35	9.79E-34
ENSG00000156017	1365.555673	-0.535322453	0.043222926	-12.38515075	3.14E-35	9.82E-34
ENSG00000158711	4259.2278	-0.60000994	0.048461121	-12.38126406	3.30E-35	1.03E-33
ENSG00000244716	49.25320388	0.919685889	0.074293969	12.37901148	3.39E-35	1.06E-33
ENSG00000007168	8085.014474	-0.437937879	0.035386396	-12.37588241	3.53E-35	1.10E-33
ENSG00000120733	7060.882772	-0.475262176	0.038403784	-12.37539955	3.55E-35	1.11E-33
ENSG00000213923	7093.580806	0.515115554	0.041629281	12.3738758	3.62E-35	1.13E-33
ENSG00000117593	2752.636967	-0.710526876	0.057423895	-12.37336619	3.64E-35	1.13E-33
ENSG00000133275	3325.738818	0.606160308	0.049001581	12.37021939	3.79E-35	1.18E-33
ENSG00000030066	3829.116709	-0.627208549	0.050711273	-12.36822736	3.88E-35	1.20E-33
ENSG00000101544	2204.447054	-0.54377739	0.043972114	-12.36641466	3.97E-35	1.23E-33
ENSG00000129158	995.0756409	0.740571079	0.05988833	12.36586628	4.00E-35	1.24E-33
ENSG00000222041	958.133815	0.908615247	0.073508543	12.36067555	4.27E-35	1.32E-33
ENSG00000164967	1200.210663	0.699915506	0.05664301	12.35660854	4.49E-35	1.39E-33
ENSG00000099889	1290.826788	0.891188321	0.072123016	12.35650382	4.49E-35	1.39E-33
ENSG00000075711	4585.765411	-0.529439317	0.042849271	-12.35585344	4.53E-35	1.40E-33
ENSG00000074695	12004.63021	-0.615924672	0.04987774	-12.34868841	4.95E-35	1.53E-33
ENSG00000187555	11299.20627	-0.454353751	0.036795993	-12.34791384	5.00E-35	1.54E-33
ENSG00000125356	4713.620314	0.6777521	0.054888262	12.34785134	5.00E-35	1.54E-33
ENSG00000215375	643.104763	0.936528941	0.075846056	12.34776059	5.01E-35	1.54E-33
ENSG00000267206	11.74981711	2.074998311	0.168090322	12.34454363	5.21E-35	1.61E-33
ENSG00000081019	1760.586021	-0.545106682	0.044162125	-12.34330739	5.29E-35	1.63E-33
ENSG00000238260	17.62135421	1.235794084	0.100131267	12.34174025	5.40E-35	1.66E-33
ENSG00000144747	3914.871499	-0.589624665	0.04779236	-12.33721602	5.71E-35	1.75E-33
ENSG00000090097	1704.248594	0.765231079	0.062031403	12.33618852	5.78E-35	1.78E-33
ENSG00000115524	21130.92608	-0.400381211	0.032456074	-12.33609497	5.79E-35	1.78E-33
ENSG00000274565	36.87313441	1.321770914	0.107146945	12.33605782	5.79E-35	1.78E-33
ENSG00000139546	1367.619003	0.590542493	0.047881037	12.33353589	5.98E-35	1.83E-33
ENSG00000035681	2241.384213	-0.59517702	0.048257076	-12.33346634	5.98E-35	1.83E-33
ENSG00000115421	1317.835216	-0.464009751	0.037626537	-12.33198142	6.09E-35	1.86E-33
ENSG00000154001	3740.180605	-0.461132734	0.037398556	-12.33022839	6.23E-35	1.90E-33
ENSG00000203326	1090.578037	-0.671782271	0.054489343	-12.32869088	6.35E-35	1.94E-33
ENSG00000168813	1737.204764	-0.568757136	0.046138686	-12.32712034	6.47E-35	1.98E-33
ENSG00000187193	2186.468005	1.387257454	0.112564633	12.32409701	6.72E-35	2.05E-33
ENSG00000234589	11.06424291	1.030036835	0.083580257	12.32392523	6.73E-35	2.05E-33
ENSG00000151650	60.34176606	1.183870904	0.096083303	12.32129687	6.96E-35	2.12E-33
ENSG00000109736	4722.976884	0.752202862	0.061051442	12.32080421	7.00E-35	2.13E-33
ENSG00000089682	706.8800746	-0.617502727	0.05012008	-12.32046579	7.03E-35	2.14E-33
ENSG00000160993	716.4026017	0.566104585	0.045954859	12.3187101	7.18E-35	2.18E-33
ENSG00000169085	270.0917753	-2.062500881	0.167462867	-12.31616843	7.41E-35	2.25E-33
ENSG00000082701	5470.112564	-0.496942339	0.040356211	-12.31389974	7.62E-35	2.31E-33
ENSG00000149451	287.2008264	1.546153823	0.125650659	12.30517881	8.49E-35	2.58E-33
ENSG00000182636	803.8655644	1.009337744	0.082028192	12.30476649	8.54E-35	2.59E-33
ENSG00000123908	4333.436922	-0.914229207	0.074303206	-12.3040345	8.62E-35	2.61E-33
ENSG00000239719	10.02096226	1.059899734	0.086154046	12.30237911	8.79E-35	2.66E-33
ENSG00000162076	1886.277054	0.799235392	0.064968623	12.30186753	8.85E-35	2.68E-33
ENSG00000213523	2065.938795	0.574271765	0.04669779	12.29762186	9.33E-35	2.82E-33
ENSG00000102977	1055.913947	0.646841718	0.05261144	12.29469698	9.67E-35	2.92E-33
ENSG00000136878	2079.850526	0.485913071	0.03953238	12.29152086	1.01E-34	3.04E-33
ENSG00000241057	17.30595054	1.163556253	0.09467707	12.28973661	1.03E-34	3.10E-33
ENSG00000119559	1456.554658	0.691813055	0.056297863	12.28844253	1.04E-34	3.15E-33
ENSG00000232024	95.6382884	-0.654747526	0.053291659	-12.28611636	1.08E-34	3.24E-33
ENSG00000156875	3521.212273	-0.482895862	0.039312634	-12.28347771	1.11E-34	3.35E-33
ENSG00000102753	2999.500245	-0.550102055	0.044788874	-12.28211397	1.13E-34	3.40E-33
ENSG00000136732	1176.505001	0.963578501	0.078472321	12.279215	1.17E-34	3.52E-33
ENSG00000099860	3648.537643	0.924482437	0.075300522	12.27723811	1.20E-34	3.61E-33
ENSG00000162840	14.56438162	1.65325533	0.134665875	12.27672069	1.21E-34	3.63E-33
ENSG00000124357	4360.604204	0.551296989	0.04490925	12.27580032	1.22E-34	3.67E-33
ENSG00000110330	3587.944683	-0.521121158	0.042457969	-12.2738126	1.25E-34	3.75E-33
ENSG00000188846	31932.71851	0.675751765	0.055066189	12.27162756	1.29E-34	3.85E-33
ENSG00000228801	218.2711141	-0.889677126	0.072508336	-12.26999781	1.31E-34	3.93E-33
ENSG00000096401	4388.595712	-0.516199039	0.042076141	-12.26821244	1.34E-34	4.02E-33
ENSG00000140044	1451.121976	0.750148818	0.061150401	12.26727559	1.36E-34	4.06E-33
ENSG00000090006	2876.935993	0.894171831	0.072891702	12.2671279	1.36E-34	4.06E-33
ENSG00000263126	47.48312625	0.902897128	0.073608424	12.2662201	1.38E-34	4.11E-33
ENSG00000163320	6385.091933	-0.440775188	0.035949204	-12.26105542	1.47E-34	4.37E-33
ENSG00000101639	2005.764714	-0.671338119	0.054761553	-12.25929664	1.50E-34	4.47E-33
ENSG00000153201	8926.877997	-0.558186482	0.045532116	-12.25918171	1.50E-34	4.47E-33
ENSG00000058272	4131.555547	-0.540424482	0.04408475	-12.25876261	1.51E-34	4.49E-33
ENSG00000180902	1305.895722	0.918420272	0.074925778	12.25773414	1.53E-34	4.54E-33
ENSG00000130175	18518.16311	0.606435615	0.049493481	12.2528381	1.62E-34	4.82E-33
ENSG00000178694	636.8769058	-0.468408021	0.038229844	-12.25241788	1.63E-34	4.85E-33
ENSG00000170276	62.20576131	1.321227904	0.107884431	12.24669664	1.75E-34	5.20E-33
ENSG00000105325	3235.5246	0.53514793	0.043702306	12.24530197	1.78E-34	5.28E-33
ENSG00000213598	17.25572353	1.104775347	0.09023001	12.24399008	1.81E-34	5.37E-33
ENSG00000169696	2047.346348	0.780160344	0.063720214	12.24352978	1.82E-34	5.39E-33
ENSG00000204301	1434.6511	0.763894853	0.062395679	12.2427524	1.84E-34	5.44E-33
ENSG00000131469	28181.78307	0.670044243	0.05473074	12.24255766	1.84E-34	5.45E-33
ENSG00000144228	4553.555654	-0.816966845	0.066748186	-12.2395363	1.91E-34	5.65E-33
ENSG00000100815	4023.794016	-0.609735918	0.049826667	-12.23714034	1.97E-34	5.82E-33
ENSG00000099840	110.2972924	1.120084171	0.091551303	12.23449738	2.03E-34	6.01E-33
ENSG00000269936	447.148441	1.460593047	0.119397956	12.232982	2.07E-34	6.12E-33
ENSG00000149932	7179.779507	0.64521563	0.052745763	12.23255843	2.08E-34	6.14E-33
ENSG00000105643	1937.34539	0.729077416	0.059623867	12.22794592	2.20E-34	6.50E-33
ENSG00000039123	4222.505037	-0.517532581	0.042325995	-12.22729851	2.22E-34	6.55E-33
ENSG00000226386	9.354595697	1.465484446	0.119856286	12.22701365	2.23E-34	6.56E-33
ENSG00000090060	12382.54192	-0.433685354	0.035473134	-12.22574113	2.27E-34	6.66E-33
ENSG00000146677	90.96614448	1.017396985	0.08323426	12.22329581	2.33E-34	6.86E-33
ENSG00000104312	1989.240123	-0.804046487	0.065800038	-12.21954441	2.44E-34	7.18E-33
ENSG00000114270	1405.389064	1.449187092	0.11860645	12.2184509	2.48E-34	7.27E-33
ENSG00000187186	55.31292183	0.945140786	0.077360718	12.21732186	2.51E-34	7.37E-33
ENSG00000141425	4315.591048	-0.612393076	0.050132785	-12.21542106	2.57E-34	7.54E-33
ENSG00000087470	5146.598228	-0.506851777	0.041494356	-12.21495696	2.59E-34	7.58E-33
ENSG00000215440	793.2657245	0.940168215	0.076977371	12.21356624	2.63E-34	7.70E-33
ENSG00000162591	1614.177468	1.107750708	0.090731279	12.209138	2.78E-34	8.13E-33
ENSG00000188191	1169.884554	0.887563635	0.072713084	12.20638131	2.87E-34	8.40E-33
ENSG00000067704	12110.60062	-0.578733162	0.047420556	-12.20426771	2.95E-34	8.62E-33
ENSG00000180389	19.95706923	1.257781144	0.103072833	12.20283856	3.00E-34	8.77E-33
ENSG00000169139	4215.375627	-0.672300496	0.055096919	-12.20214321	3.03E-34	8.84E-33
ENSG00000159674	3213.675827	1.145842995	0.0939443	12.19704651	3.22E-34	9.40E-33
ENSG00000149499	2464.866384	0.582542053	0.047773513	12.19382909	3.35E-34	9.77E-33
ENSG00000186298	8951.538204	-0.406497015	0.033337249	-12.19347804	3.37E-34	9.81E-33
ENSG00000259826	49.94489917	0.723709345	0.059370303	12.18975325	3.52E-34	1.03E-32
ENSG00000134318	3876.372044	-0.683457627	0.056078483	-12.18751993	3.62E-34	1.05E-32
ENSG00000072803	3638.821152	-0.494159576	0.040559031	-12.18371255	3.80E-34	1.10E-32
ENSG00000137502	4696.597923	-1.332445875	0.109363021	-12.18369669	3.80E-34	1.10E-32
ENSG00000171858	19786.26048	0.830467141	0.068165994	12.18301218	3.83E-34	1.11E-32
ENSG00000231747	62.71272832	1.208434324	0.099213312	12.18016313	3.96E-34	1.15E-32
ENSG00000101557	7269.193006	-0.68910023	0.056584125	-12.17833144	4.05E-34	1.18E-32
ENSG00000253106	228.8552247	-0.827989325	0.067989264	-12.17823637	4.06E-34	1.18E-32
ENSG00000104823	6600.899956	0.726770591	0.05968652	12.1764611	4.15E-34	1.20E-32
ENSG00000226332	106.860727	1.102085459	0.09052752	12.17403792	4.27E-34	1.24E-32
ENSG00000138035	2425.871351	-0.587396083	0.04825541	-12.17264725	4.35E-34	1.26E-32
ENSG00000083838	767.3832343	0.693282608	0.056955847	12.1722816	4.37E-34	1.26E-32
ENSG00000085721	4447.80794	-0.50654594	0.041615689	-12.17199454	4.38E-34	1.27E-32
ENSG00000060491	3210.619687	0.756225871	0.062132054	12.17126794	4.42E-34	1.27E-32
ENSG00000277394	34.22609442	1.366705679	0.112289374	12.17128233	4.42E-34	1.27E-32
ENSG00000105879	2390.754785	-0.467394417	0.038403481	-12.17062641	4.46E-34	1.28E-32
ENSG00000198931	5023.714669	0.828251742	0.068088254	12.16438507	4.81E-34	1.38E-32
ENSG00000257524	17.0861349	1.181888049	0.097159611	12.16439668	4.81E-34	1.38E-32
ENSG00000182873	109.2502586	0.785054761	0.064553067	12.16138595	4.99E-34	1.44E-32
ENSG00000088930	7564.945653	-0.485171833	0.039895158	-12.16117081	5.00E-34	1.44E-32
ENSG00000131095	67.56130116	2.052136071	0.168795827	12.15750474	5.23E-34	1.50E-32
ENSG00000114520	2727.107283	-0.427078608	0.035131202	-12.15667509	5.29E-34	1.52E-32
ENSG00000196678	1476.678622	-0.674258908	0.055466561	-12.15613323	5.32E-34	1.53E-32
ENSG00000111605	5577.894574	-0.358929772	0.029530081	-12.15471694	5.41E-34	1.55E-32
ENSG00000275484	34.97429687	1.45438663	0.119674453	12.15285795	5.54E-34	1.59E-32
ENSG00000120784	1016.517312	-0.65444688	0.05385367	-12.15231725	5.58E-34	1.60E-32
ENSG00000151893	5550.42616	-0.505207972	0.041575003	-12.15172412	5.62E-34	1.61E-32
ENSG00000083845	30997.06016	0.751144831	0.061823139	12.14989791	5.74E-34	1.64E-32
ENSG00000103254	868.5960555	1.086803508	0.089452262	12.14953633	5.77E-34	1.65E-32
ENSG00000244151	35.48883328	0.990414792	0.081557592	12.14374741	6.19E-34	1.77E-32
ENSG00000139636	1335.036658	0.492272959	0.040541646	12.14240201	6.30E-34	1.80E-32
ENSG00000243279	1974.369933	0.722154915	0.059476993	12.14175227	6.35E-34	1.81E-32
ENSG00000091009	1776.989089	-0.411468669	0.03389107	-12.14091711	6.41E-34	1.83E-32
ENSG00000204237	1304.227534	0.85673225	0.070568156	12.14049366	6.44E-34	1.83E-32
ENSG00000232380	5.962519252	-1.360650911	0.112097769	-12.13807305	6.64E-34	1.89E-32
ENSG00000137312	12618.2197	0.593654925	0.048919485	12.1353469	6.86E-34	1.95E-32
ENSG00000163558	3362.132018	-0.591768578	0.048781873	-12.13091147	7.24E-34	2.06E-32
ENSG00000159214	1149.940988	0.898573472	0.074075414	12.1305224	7.28E-34	2.07E-32
ENSG00000135596	2211.096786	0.779369349	0.064264833	12.12746238	7.56E-34	2.14E-32
ENSG00000172965	1356.082838	0.769539047	0.063465529	12.12530742	7.76E-34	2.20E-32
ENSG00000170248	10677.76298	-0.445945862	0.036780999	-12.12435432	7.85E-34	2.22E-32
ENSG00000204435	3570.693866	0.665748439	0.054930727	12.11978198	8.30E-34	2.35E-32
ENSG00000008128	297.3439191	0.671997479	0.055451841	12.11857824	8.42E-34	2.38E-32
ENSG00000008382	1143.684744	0.731526879	0.060369007	12.11759008	8.52E-34	2.41E-32
ENSG00000099957	20.58337923	1.664203213	0.137337262	12.11763795	8.52E-34	2.41E-32
ENSG00000162461	55.39258324	1.001702412	0.082689719	12.11398985	8.91E-34	2.52E-32
ENSG00000205871	43.14277652	1.030994821	0.085109281	12.11377661	8.93E-34	2.52E-32
ENSG00000259159	4.214334264	1.500504437	0.123885893	12.11198794	9.13E-34	2.58E-32
ENSG00000164877	1851.44237	0.854778431	0.070578058	12.11110719	9.22E-34	2.60E-32
ENSG00000225405	3.953814897	1.538152779	0.127010912	12.11039863	9.30E-34	2.62E-32
ENSG00000125107	10304.87907	-0.698589658	0.05768606	-12.11019893	9.33E-34	2.63E-32
ENSG00000169660	1256.081354	0.822038409	0.067883547	12.10953822	9.40E-34	2.65E-32
ENSG00000090266	4475.006573	0.680441052	0.056194669	12.10864062	9.51E-34	2.67E-32
ENSG00000183172	2045.703086	0.672112245	0.055511172	12.10769325	9.62E-34	2.70E-32
ENSG00000171316	2659.32649	-1.009426432	0.083384331	-12.10570886	9.85E-34	2.77E-32
ENSG00000172590	1941.208289	0.693584189	0.057295034	12.10548519	9.88E-34	2.77E-32
ENSG00000112078	6049.752997	-0.485226577	0.040085745	-12.1047164	9.97E-34	2.80E-32
ENSG00000172809	21249.85864	0.785389518	0.064892017	12.10302216	1.02E-33	2.85E-32
ENSG00000148180	26117.24922	0.787522301	0.065070248	12.102648	1.02E-33	2.87E-32
ENSG00000213977	1644.174983	0.68149565	0.056323947	12.09957187	1.06E-33	2.97E-32
ENSG00000236017	118.4958083	1.280189411	0.105804413	12.09958425	1.06E-33	2.97E-32
ENSG00000107290	6160.522294	-0.558880651	0.046204789	-12.09572989	1.11E-33	3.11E-32
ENSG00000121749	3146.3528	-0.483637007	0.039987275	-12.0947729	1.13E-33	3.15E-32
ENSG00000146463	5387.921463	-0.478419214	0.039563951	-12.09230138	1.16E-33	3.24E-32
ENSG00000186017	641.4860782	-0.586829174	0.048538723	-12.08991797	1.19E-33	3.33E-32
ENSG00000260081	73.57585366	1.145976245	0.094792426	12.08932282	1.20E-33	3.35E-32
ENSG00000160055	596.7960313	0.58760376	0.048606866	12.08890436	1.21E-33	3.37E-32
ENSG00000167992	49.44612186	1.191529019	0.0985698	12.08817522	1.22E-33	3.40E-32
ENSG00000169249	1051.110743	0.497198123	0.041135908	12.0867182	1.24E-33	3.46E-32
ENSG00000136536	5297.46366	-0.45204049	0.03740181	-12.08605935	1.25E-33	3.48E-32
ENSG00000159131	4984.967211	-0.55363806	0.045809473	-12.08566743	1.26E-33	3.50E-32
ENSG00000183648	2285.753092	0.702225298	0.058114195	12.08354171	1.29E-33	3.59E-32
ENSG00000090273	6976.269561	0.613657592	0.050815323	12.07623134	1.41E-33	3.92E-32
ENSG00000198589	11171.65391	-0.898705563	0.07442049	-12.07605006	1.41E-33	3.92E-32
ENSG00000233483	50.65935711	1.175273687	0.097346052	12.07315199	1.46E-33	4.06E-32
ENSG00000072415	2373.02841	-0.633113603	0.052446776	-12.07154464	1.49E-33	4.14E-32
ENSG00000015592	12.73302592	2.252728646	0.186624095	12.07094208	1.50E-33	4.17E-32
ENSG00000154096	9509.155219	0.942146235	0.078066098	12.06857088	1.55E-33	4.29E-32
ENSG00000276418	20.7558887	-1.083682975	0.089801345	-12.06755839	1.57E-33	4.34E-32
ENSG00000135387	23507.17437	-0.553359588	0.045856586	-12.06717803	1.57E-33	4.35E-32
ENSG00000253552	109.7513859	1.229951959	0.101926381	12.06706198	1.58E-33	4.36E-32
ENSG00000203706	150.6602688	1.020519201	0.084584165	12.06513297	1.61E-33	4.46E-32
ENSG00000145375	830.0297863	-0.712725182	0.05908124	-12.06347697	1.65E-33	4.54E-32
ENSG00000010327	3316.031651	0.901109315	0.074703969	12.06240216	1.67E-33	4.60E-32
ENSG00000011566	2644.406451	-0.546915706	0.045340842	-12.0623191	1.67E-33	4.60E-32
ENSG00000175606	1757.524723	-0.655885156	0.054380229	-12.06109593	1.70E-33	4.67E-32
ENSG00000229806	7.046804412	1.130460512	0.093752509	12.05792271	1.76E-33	4.85E-32
ENSG00000132600	1902.174669	0.553184231	0.045879204	12.05740681	1.77E-33	4.88E-32
ENSG00000125817	6919.125901	0.595776243	0.049425982	12.05390812	1.85E-33	5.08E-32
ENSG00000224594	18.21426076	1.328247747	0.110196461	12.05345195	1.86E-33	5.11E-32
ENSG00000187268	4.757040027	3.01786715	0.25041216	12.05159986	1.90E-33	5.22E-32
ENSG00000138071	19707.22143	-0.496664472	0.041224254	-12.04787059	1.99E-33	5.46E-32
ENSG00000280123	181.8395588	-0.820771061	0.068131711	-12.04682879	2.02E-33	5.53E-32
ENSG00000189079	3270.942994	-0.657539589	0.054607306	-12.04123846	2.16E-33	5.91E-32
ENSG00000106803	4702.336992	0.589155011	0.048977701	12.02904596	2.50E-33	6.85E-32
ENSG00000181817	1449.651037	0.635840587	0.05286628	12.02733747	2.55E-33	6.99E-32
ENSG00000205643	475.9367053	0.617024849	0.051305428	12.02650225	2.58E-33	7.05E-32
ENSG00000088205	5341.316565	-0.45899293	0.038174038	-12.02369333	2.67E-33	7.29E-32
ENSG00000140932	10.68837714	1.015922132	0.084494249	12.02356549	2.67E-33	7.30E-32
ENSG00000166311	2282.870339	0.632862775	0.052635252	12.02355368	2.67E-33	7.30E-32
ENSG00000021776	4224.866096	-0.537093445	0.044672315	-12.02295971	2.69E-33	7.34E-32
ENSG00000230424	25.66293655	0.829776738	0.069021168	12.0220616	2.72E-33	7.42E-32
ENSG00000197782	937.9822918	-0.636762242	0.05296784	-12.0216765	2.73E-33	7.45E-32
ENSG00000162572	266.4197101	1.236460684	0.102858226	12.0210189	2.76E-33	7.50E-32
ENSG00000175854	1251.653788	0.617386805	0.051361615	12.02039324	2.78E-33	7.56E-32
ENSG00000095906	3487.005764	0.753110044	0.062680007	12.01515571	2.96E-33	8.05E-32
ENSG00000136628	15381.12489	-0.625983547	0.052103704	-12.01418504	2.99E-33	8.14E-32
ENSG00000231663	82.88683334	0.965782618	0.080388167	12.01398979	3.00E-33	8.15E-32
ENSG00000180209	19.21656634	1.364598129	0.1135905	12.01331216	3.02E-33	8.21E-32
ENSG00000167994	926.1959198	0.813024494	0.067683944	12.0120733	3.07E-33	8.33E-32
ENSG00000140157	2313.483896	-0.533638193	0.044446213	-12.00638155	3.29E-33	8.92E-32
ENSG00000023516	3988.87143	-0.712555936	0.059369376	-12.00207883	3.46E-33	9.39E-32
ENSG00000089050	2345.99426	-0.617632026	0.05147474	-11.99874013	3.61E-33	9.77E-32
ENSG00000163960	3851.929965	-0.587259837	0.048957157	-11.99538278	3.76E-33	1.02E-31
ENSG00000105538	719.6031764	0.984463182	0.082077914	11.99425197	3.81E-33	1.03E-31
ENSG00000141367	48076.9526	-0.892200244	0.074400042	-11.99193197	3.92E-33	1.06E-31
ENSG00000115694	4562.082085	0.48406686	0.040370165	11.9907081	3.97E-33	1.07E-31
ENSG00000176182	477.7187016	0.564396804	0.047083294	11.98719877	4.15E-33	1.12E-31
ENSG00000127870	2668.704286	-0.56485325	0.047121968	-11.98704706	4.15E-33	1.12E-31
ENSG00000112701	5243.598334	-0.480793551	0.040114999	-11.98538099	4.24E-33	1.14E-31
ENSG00000160710	36054.18002	-0.564181884	0.04707268	-11.98533587	4.24E-33	1.14E-31
ENSG00000156873	2273.008333	0.629166552	0.052500821	11.98393744	4.31E-33	1.16E-31
ENSG00000153207	4980.983737	-0.594243157	0.049591118	-11.98285465	4.37E-33	1.18E-31
ENSG00000174744	3230.868617	0.730253208	0.060942492	11.98266078	4.38E-33	1.18E-31
ENSG00000170325	782.8441531	-0.436850517	0.036481697	-11.97451186	4.83E-33	1.30E-31
ENSG00000148334	2365.149126	0.669221313	0.055896041	11.97260667	4.95E-33	1.33E-31
ENSG00000108256	9380.974208	-0.691346962	0.057745558	-11.9722969	4.96E-33	1.33E-31
ENSG00000280173	117.6068591	-0.852478466	0.071207248	-11.97179355	4.99E-33	1.34E-31
ENSG00000198431	5642.729697	-0.744223375	0.062165699	-11.97160795	5.00E-33	1.34E-31
ENSG00000145331	545.7203264	-0.58153507	0.04857696	-11.97141761	5.02E-33	1.34E-31
ENSG00000182899	29584.93317	0.66289569	0.055375471	11.97092639	5.05E-33	1.35E-31
ENSG00000204673	3674.92215	0.551492106	0.046074652	11.96953386	5.13E-33	1.37E-31
ENSG00000070404	1446.995873	1.00215702	0.083726261	11.96944678	5.14E-33	1.37E-31
ENSG00000101898	87.93219029	-0.98461163	0.082274437	-11.96740641	5.26E-33	1.41E-31
ENSG00000067248	3632.865506	-0.554850666	0.046364686	-11.96709646	5.28E-33	1.41E-31
ENSG00000221916	70.15760117	0.918472065	0.076763184	11.96500743	5.42E-33	1.45E-31
ENSG00000125148	8173.534965	1.168706877	0.097691529	11.96323662	5.54E-33	1.48E-31
ENSG00000197601	4613.994224	-0.716701638	0.05990994	-11.9629837	5.55E-33	1.48E-31
ENSG00000198730	4845.608788	-0.530222413	0.044322292	-11.96288349	5.56E-33	1.48E-31
ENSG00000115750	855.6729431	-0.508071639	0.042487503	-11.95814293	5.89E-33	1.57E-31
ENSG00000153317	3879.663461	-0.666969151	0.055780689	-11.95699014	5.97E-33	1.59E-31
ENSG00000080839	1117.255111	-0.825051047	0.069009617	-11.95559522	6.07E-33	1.61E-31
ENSG00000141002	5892.407646	0.527173912	0.044110435	11.95122917	6.40E-33	1.70E-31
ENSG00000173264	1926.438357	0.651764389	0.054543311	11.94948335	6.53E-33	1.74E-31
ENSG00000268836	32.64595759	1.034546018	0.086582293	11.94870206	6.59E-33	1.75E-31
ENSG00000277459	8.923845089	1.276542115	0.106873002	11.94447698	6.94E-33	1.84E-31
ENSG00000139323	1306.98692	-0.577974495	0.048394858	-11.94289047	7.07E-33	1.88E-31
ENSG00000164338	1210.61207	-0.440165218	0.036861247	-11.94113759	7.22E-33	1.91E-31
ENSG00000262919	1100.066249	0.68559975	0.057426709	11.93869135	7.44E-33	1.97E-31
ENSG00000066654	4981.136611	-0.520630427	0.043611778	-11.93784001	7.51E-33	1.99E-31
ENSG00000144591	2961.898152	0.557890204	0.046745166	11.93471432	7.80E-33	2.06E-31
ENSG00000188419	1600.14544	-0.63811422	0.053475938	-11.93273541	7.99E-33	2.11E-31
ENSG00000182827	6334.170116	-0.53942919	0.045209476	-11.93177268	8.08E-33	2.14E-31
ENSG00000162576	8213.5324	1.099833885	0.092196636	11.92921922	8.34E-33	2.20E-31
ENSG00000164151	3788.959465	-0.55977707	0.046937845	-11.92592176	8.67E-33	2.29E-31
ENSG00000173473	11292.25896	-0.554021395	0.046459414	-11.92484686	8.78E-33	2.32E-31
ENSG00000105329	3301.20107	0.758645637	0.063622529	11.92416665	8.86E-33	2.33E-31
ENSG00000254703	32.61640449	1.043720055	0.08753057	11.92406323	8.87E-33	2.34E-31
ENSG00000163239	49.03715804	1.307986432	0.109710254	11.9221894	9.07E-33	2.39E-31
ENSG00000085433	1246.600787	-0.55176597	0.04628786	-11.92031722	9.28E-33	2.44E-31
ENSG00000123575	4253.036563	-0.511667876	0.0429314	-11.9182668	9.51E-33	2.50E-31
ENSG00000161618	2172.470724	0.796823805	0.066873618	11.91536855	9.84E-33	2.59E-31
ENSG00000100030	8600.598831	-0.492743487	0.041355833	-11.91472777	9.92E-33	2.61E-31
ENSG00000148399	1103.170753	0.592262193	0.049723179	11.91118916	1.03E-32	2.72E-31
ENSG00000198858	5009.213143	0.558383255	0.046882245	11.91033517	1.05E-32	2.74E-31
ENSG00000130203	16996.65644	1.221205332	0.102552649	11.90808177	1.07E-32	2.82E-31
ENSG00000184887	3267.027604	0.532453189	0.044718061	11.90689353	1.09E-32	2.85E-31
ENSG00000176018	1707.852485	-0.597271393	0.050167283	-11.90559571	1.11E-32	2.90E-31
ENSG00000101745	3592.128648	-0.667647606	0.056079787	-11.90531629	1.11E-32	2.91E-31
ENSG00000116871	5744.564799	0.574289714	0.048250092	11.90235478	1.15E-32	3.01E-31
ENSG00000138750	2197.363996	-0.434166509	0.036480782	-11.90123896	1.17E-32	3.05E-31
ENSG00000125534	17903.32118	0.859435352	0.072226857	11.89911048	1.20E-32	3.12E-31
ENSG00000090989	2608.270943	-0.387589367	0.032575219	-11.89828904	1.21E-32	3.15E-31
ENSG00000102309	1165.462232	0.582377942	0.048947212	11.89808199	1.21E-32	3.16E-31
ENSG00000142733	2180.1688	0.74098369	0.062292132	11.8953015	1.25E-32	3.26E-31
ENSG00000130595	75.37421203	1.936680924	0.162829104	11.89394819	1.27E-32	3.32E-31
ENSG00000182150	897.6536704	-0.670548015	0.056377866	-11.89381682	1.27E-32	3.32E-31
ENSG00000105722	2945.488836	0.598556646	0.050333006	11.89193114	1.30E-32	3.39E-31
ENSG00000165209	4080.181679	-0.524977275	0.044145707	-11.89192143	1.30E-32	3.39E-31
ENSG00000198520	113.3322085	1.083781221	0.091140184	11.89136529	1.31E-32	3.41E-31
ENSG00000099992	1231.639688	0.593118791	0.049884169	11.88992016	1.34E-32	3.47E-31
ENSG00000142731	713.4762804	-0.881081881	0.074117473	-11.88764062	1.37E-32	3.56E-31
ENSG00000126264	220.9868546	1.241514173	0.104462068	11.88483239	1.42E-32	3.68E-31
ENSG00000174106	2146.52197	-0.530710485	0.044657916	-11.88390619	1.44E-32	3.72E-31
ENSG00000184897	6955.693464	0.761863069	0.064124102	11.88107193	1.48E-32	3.85E-31
ENSG00000101109	3418.479651	-0.504942411	0.042506189	-11.87926799	1.52E-32	3.93E-31
ENSG00000187942	91.22797551	0.911960255	0.076788203	11.87630675	1.57E-32	4.07E-31
ENSG00000241563	12.30926857	0.985345004	0.082984621	11.87382659	1.62E-32	4.19E-31
ENSG00000160446	2205.390603	0.735299974	0.061927942	11.87347668	1.63E-32	4.20E-31
ENSG00000268713	317.5184292	0.66430788	0.05595208	11.87280052	1.64E-32	4.24E-31
ENSG00000162402	5322.863437	-0.571473103	0.048137239	-11.87174653	1.66E-32	4.29E-31
ENSG00000244953	8.786506891	1.512293031	0.127401561	11.87028647	1.69E-32	4.36E-31
ENSG00000100284	3659.873722	0.596101252	0.050227431	11.86804186	1.73E-32	4.48E-31
ENSG00000125611	1230.723113	0.79695888	0.067166516	11.8654193	1.79E-32	4.62E-31
ENSG00000129467	609.9030981	0.963683924	0.081225199	11.8643467	1.81E-32	4.67E-31
ENSG00000177666	7384.210654	0.767523527	0.064699083	11.86297377	1.84E-32	4.75E-31
ENSG00000197312	4489.01911	-0.560088837	0.047227432	-11.85939633	1.92E-32	4.95E-31
ENSG00000196123	750.7450233	0.756314433	0.063788085	11.85667249	1.99E-32	5.11E-31
ENSG00000129038	3534.115898	0.950110292	0.080155572	11.85332809	2.07E-32	5.32E-31
ENSG00000147874	1570.772741	-0.638969168	0.0539131	-11.85183499	2.11E-32	5.41E-31
ENSG00000154832	2371.252143	0.596465286	0.050330182	11.85104558	2.13E-32	5.46E-31
ENSG00000170473	2010.51934	0.558126767	0.047097516	11.85045029	2.14E-32	5.49E-31
ENSG00000226179	44.84285132	1.066448776	0.090006768	11.84853982	2.19E-32	5.62E-31
ENSG00000185900	243.7345354	-1.344142703	0.113472132	-11.84557552	2.27E-32	5.81E-31
ENSG00000185800	1632.855125	0.441283442	0.037273116	11.83918835	2.45E-32	6.27E-31
ENSG00000160318	26.4634651	1.296798565	0.109549028	11.83760909	2.49E-32	6.39E-31
ENSG00000110075	7507.498196	-0.560724954	0.047374264	-11.83606681	2.54E-32	6.50E-31
ENSG00000228305	17.7002567	0.932662397	0.078807845	11.83463901	2.58E-32	6.61E-31
ENSG00000103168	1766.147834	0.642085428	0.054259834	11.83353095	2.62E-32	6.69E-31
ENSG00000176946	3200.011681	0.501702489	0.042409328	11.83000315	2.73E-32	6.98E-31
ENSG00000174373	1717.651122	-0.705823225	0.059669093	-11.82895853	2.77E-32	7.06E-31
ENSG00000120802	6667.630757	-0.666831003	0.056378296	-11.8277964	2.80E-32	7.15E-31
ENSG00000125944	9803.196949	-0.338342457	0.02860842	-11.82667396	2.84E-32	7.25E-31
ENSG00000235043	72.37569613	0.889122436	0.075193402	11.82447419	2.92E-32	7.43E-31
ENSG00000122376	2184.206258	-0.463226438	0.03917744	-11.82380584	2.94E-32	7.49E-31
ENSG00000125877	2663.644388	0.641380651	0.054246921	11.82335594	2.96E-32	7.52E-31
ENSG00000179967	734.4974657	0.987889042	0.083558166	11.82277076	2.98E-32	7.57E-31
ENSG00000171320	470.5292817	-1.030109633	0.087145847	-11.82052466	3.06E-32	7.77E-31
ENSG00000252965	11.10669267	0.839260949	0.071007903	11.81926122	3.10E-32	7.89E-31
ENSG00000157782	31.82906018	0.996893357	0.084365204	11.81640431	3.21E-32	8.15E-31
ENSG00000215326	5.455789685	1.255083107	0.106245407	11.81305758	3.34E-32	8.48E-31
ENSG00000100276	58.59306662	1.150728811	0.097443343	11.80920906	3.50E-32	8.87E-31
ENSG00000113441	5458.243471	-0.684993511	0.058010616	-11.80807157	3.55E-32	8.99E-31
ENSG00000103540	2486.939792	-0.683774944	0.057907726	-11.80800892	3.55E-32	8.99E-31
ENSG00000205765	2901.802248	-0.474229637	0.040164503	-11.80718311	3.58E-32	9.07E-31
ENSG00000165502	8095.649133	0.629992259	0.053362801	11.80583186	3.64E-32	9.22E-31
ENSG00000138592	3849.357396	-0.531051529	0.044987024	-11.80454888	3.70E-32	9.35E-31
ENSG00000012048	1259.961013	-0.905092719	0.076688208	-11.80224103	3.80E-32	9.61E-31
ENSG00000011009	4112.328423	0.59420288	0.050351176	11.80117184	3.85E-32	9.72E-31
ENSG00000012174	2093.360854	-0.622914021	0.052809746	-11.79543685	4.12E-32	1.04E-30
ENSG00000113810	3989.329372	-0.918431573	0.077864964	-11.79518392	4.13E-32	1.04E-30
ENSG00000063169	1109.675045	0.504982802	0.042813537	11.79493299	4.15E-32	1.05E-30
ENSG00000198258	6594.214418	0.641662796	0.054409031	11.79331417	4.23E-32	1.06E-30
ENSG00000128228	1244.30417	0.939678877	0.079684864	11.79243881	4.27E-32	1.08E-30
ENSG00000133028	1984.031398	-0.435236904	0.036909571	-11.79197942	4.29E-32	1.08E-30
ENSG00000232527	21.71141949	1.002738671	0.085054095	11.78942258	4.43E-32	1.11E-30
ENSG00000179168	38.19865998	0.995775373	0.084468625	11.78870115	4.46E-32	1.12E-30
ENSG00000118412	1609.814145	-0.714663174	0.060636719	-11.78598021	4.61E-32	1.16E-30
ENSG00000167549	521.0318216	2.0930661	0.177630481	11.78325977	4.76E-32	1.20E-30
ENSG00000153406	3439.861864	0.659966433	0.056014956	11.78196828	4.84E-32	1.21E-30
ENSG00000004700	1756.149921	-0.730535129	0.062011393	-11.78065978	4.91E-32	1.23E-30
ENSG00000128917	814.4514958	0.746254973	0.063363559	11.7773525	5.11E-32	1.28E-30
ENSG00000267532	74.2091221	1.011584745	0.085893909	11.77714176	5.12E-32	1.28E-30
ENSG00000105393	2501.318061	0.538567859	0.045732589	11.77645668	5.16E-32	1.29E-30
ENSG00000137100	2679.871012	0.516991676	0.043905726	11.77503983	5.25E-32	1.31E-30
ENSG00000134899	1476.568977	0.518025576	0.043995451	11.77452587	5.28E-32	1.32E-30
ENSG00000213999	28.75984446	1.015246743	0.086236814	11.77277656	5.39E-32	1.35E-30
ENSG00000213347	541.5552033	0.99547662	0.084559631	11.77248069	5.41E-32	1.35E-30
ENSG00000163463	1498.066217	0.694766886	0.059021549	11.77141047	5.48E-32	1.37E-30
ENSG00000181904	3523.312829	-0.535212984	0.045467975	-11.77120792	5.49E-32	1.37E-30
ENSG00000185658	6196.301216	-0.625941478	0.053184537	-11.76923819	5.62E-32	1.40E-30
ENSG00000042753	5101.352098	0.682030885	0.057954434	11.76839875	5.68E-32	1.41E-30
ENSG00000164405	6653.742305	0.809020515	0.068745089	11.76841169	5.68E-32	1.41E-30
ENSG00000074603	2906.772723	-0.533004515	0.045310678	-11.76333139	6.03E-32	1.50E-30
ENSG00000118200	4200.345086	-0.628273059	0.053421506	-11.76067664	6.22E-32	1.55E-30
ENSG00000188994	3048.353791	-0.723460171	0.061517264	-11.76027873	6.25E-32	1.56E-30
ENSG00000163682	25139.77324	0.669742161	0.056952571	11.75964753	6.30E-32	1.57E-30
ENSG00000165655	791.1489807	1.355516143	0.115270242	11.759463	6.31E-32	1.57E-30
ENSG00000111727	950.6518423	-0.545205273	0.046363715	-11.75930945	6.32E-32	1.57E-30
ENSG00000126062	3201.437825	0.527236931	0.044843046	11.75738444	6.47E-32	1.61E-30
ENSG00000150712	4019.801448	-0.622554117	0.052954442	-11.75640977	6.55E-32	1.62E-30
ENSG00000196544	515.910039	0.710864092	0.060469601	11.75572652	6.60E-32	1.64E-30
ENSG00000182310	258.7094641	0.908694001	0.077302654	11.75501692	6.65E-32	1.65E-30
ENSG00000136877	3172.987194	0.598637095	0.050930049	11.75410395	6.73E-32	1.67E-30
ENSG00000127022	53698.13854	-0.547412005	0.046574715	-11.75341621	6.78E-32	1.68E-30
ENSG00000130244	1044.789485	0.674129192	0.057378868	11.74873634	7.17E-32	1.77E-30
ENSG00000076944	3409.793504	0.76037476	0.064722631	11.74820531	7.21E-32	1.78E-30
ENSG00000272789	9.150795621	1.653179493	0.140746152	11.74582377	7.42E-32	1.83E-30
ENSG00000256950	8.129276171	1.124821245	0.095795641	11.7418834	7.77E-32	1.92E-30
ENSG00000183114	60.94632364	1.229361396	0.104749053	11.73625313	8.31E-32	2.05E-30
ENSG00000223403	9.794833608	1.55802737	0.132755405	11.73607484	8.33E-32	2.05E-30
ENSG00000135924	6312.832782	0.613547939	0.052292339	11.73303683	8.63E-32	2.13E-30
ENSG00000163132	229.7809969	1.002059592	0.085414614	11.73171132	8.77E-32	2.16E-30
ENSG00000105321	1767.177423	0.622049104	0.053026949	11.73081068	8.86E-32	2.18E-30
ENSG00000248333	1650.002976	0.468409238	0.039934009	11.72958222	8.99E-32	2.21E-30
ENSG00000177150	1006.971618	-0.520378516	0.044378141	-11.72600985	9.38E-32	2.31E-30
ENSG00000232472	75.50833165	0.816896019	0.069670691	11.72510288	9.48E-32	2.33E-30
ENSG00000124067	2269.741216	0.613760596	0.052357686	11.72245459	9.78E-32	2.40E-30
ENSG00000130119	863.4879749	-0.737687309	0.062935354	-11.72134993	9.91E-32	2.43E-30
ENSG00000127472	63.67145273	1.291487416	0.110201268	11.71935166	1.01E-31	2.49E-30
ENSG00000176715	1277.79929	0.582890839	0.04973969	11.71882731	1.02E-31	2.50E-30
ENSG00000138778	1259.85183	-1.053530152	0.08991018	-11.71758479	1.04E-31	2.54E-30
ENSG00000065268	1808.71679	0.736736943	0.062887633	11.71513226	1.07E-31	2.61E-30
ENSG00000107404	3235.155132	0.741009148	0.06326047	11.71362062	1.09E-31	2.66E-30
ENSG00000176714	320.7055088	-0.523346717	0.044688917	-11.71088384	1.12E-31	2.74E-30
ENSG00000238227	2582.218085	0.576270357	0.049217525	11.70864162	1.15E-31	2.81E-30
ENSG00000143751	2233.296211	-0.541721459	0.046270532	-11.70769897	1.16E-31	2.84E-30
ENSG00000165983	1488.292779	-0.646682274	0.05523847	-11.70709974	1.17E-31	2.86E-30
ENSG00000142910	2352.444493	1.19566178	0.102155814	11.70429496	1.21E-31	2.96E-30
ENSG00000198746	806.0474894	0.495326006	0.042339705	11.69885355	1.29E-31	3.15E-30
ENSG00000146085	3103.251449	-0.540286007	0.046190537	-11.69689811	1.32E-31	3.22E-30
ENSG00000026297	3396.655874	0.804591395	0.068787177	11.69682241	1.32E-31	3.22E-30
ENSG00000074842	5228.420797	0.669324158	0.057229813	11.69537564	1.35E-31	3.28E-30
ENSG00000198399	2913.292007	-0.516823198	0.044198466	-11.69323844	1.38E-31	3.36E-30
ENSG00000146830	4212.453237	0.627574057	0.053672418	11.69267349	1.39E-31	3.38E-30
ENSG00000229638	164.7986131	0.986802817	0.084428345	11.68805122	1.47E-31	3.57E-30
ENSG00000137975	1952.066791	2.905204067	0.248569943	11.68767244	1.47E-31	3.58E-30
ENSG00000273186	17.86401916	1.09789472	0.093956307	11.68516256	1.52E-31	3.69E-30
ENSG00000240376	78.55505876	0.849037323	0.072660225	11.68503575	1.52E-31	3.69E-30
ENSG00000132000	694.318784	1.114665022	0.095405919	11.68339489	1.55E-31	3.76E-30
ENSG00000140992	2628.733029	-0.551579073	0.047219909	-11.68107034	1.59E-31	3.86E-30
ENSG00000145734	2984.239445	-0.759986913	0.06506425	-11.68056058	1.60E-31	3.88E-30
ENSG00000177030	2188.672612	0.641483538	0.054927748	11.67867906	1.64E-31	3.97E-30
ENSG00000269313	311.4878363	0.923626399	0.079099988	11.67669449	1.68E-31	4.06E-30
ENSG00000148832	377.2213253	0.653226938	0.055943757	11.67649395	1.68E-31	4.07E-30
ENSG00000158104	28.34354008	1.376817854	0.117951645	11.67273124	1.76E-31	4.25E-30
ENSG00000265660	42.00673643	-1.269481166	0.108764942	-11.67178638	1.78E-31	4.29E-30
ENSG00000240771	839.4591295	0.716055571	0.061363273	11.66912289	1.83E-31	4.43E-30
ENSG00000107521	3477.75662	0.488426833	0.041862799	11.66732392	1.87E-31	4.52E-30
ENSG00000253667	28.37336452	-1.147355252	0.098347118	-11.66638412	1.89E-31	4.57E-30
ENSG00000272953	26.64445134	1.012269913	0.086790782	11.66333441	1.96E-31	4.73E-30
ENSG00000272702	16.0106833	1.235945104	0.105969693	11.66319411	1.97E-31	4.74E-30
ENSG00000196150	1096.29132	-0.600924564	0.051525961	-11.66255909	1.98E-31	4.77E-30
ENSG00000105939	4179.620425	-0.466510154	0.040003552	-11.66171818	2.00E-31	4.81E-30
ENSG00000177606	12686.07929	0.975254258	0.08364084	11.66002469	2.04E-31	4.91E-30
ENSG00000092201	10314.47948	-0.438026001	0.037574973	-11.65738695	2.10E-31	5.06E-30
ENSG00000037280	830.5801789	0.765999063	0.065712539	11.65681735	2.12E-31	5.09E-30
ENSG00000198690	1134.253614	-0.627313901	0.053818884	-11.65601827	2.14E-31	5.14E-30
ENSG00000242485	4044.225564	0.58378486	0.050108119	11.65050436	2.28E-31	5.48E-30
ENSG00000168566	1061.373641	-0.48758731	0.041852812	-11.65004903	2.29E-31	5.50E-30
ENSG00000164930	3370.255936	-1.06060676	0.091056675	-11.64776507	2.36E-31	5.65E-30
ENSG00000118217	6655.4067	-0.506491179	0.043489437	-11.64630352	2.40E-31	5.74E-30
ENSG00000156531	2425.413783	-0.577175861	0.049559906	-11.64602408	2.40E-31	5.76E-30
ENSG00000183401	1004.621834	0.820179395	0.070425578	11.64604427	2.40E-31	5.76E-30
ENSG00000266473	7.223012818	1.429373034	0.12275911	11.64372272	2.47E-31	5.91E-30
ENSG00000119705	1965.603661	0.693013095	0.059527077	11.64198099	2.52E-31	6.03E-30
ENSG00000116288	11646.93055	0.544997622	0.046825232	11.63897316	2.61E-31	6.24E-30
ENSG00000117620	3623.200604	-0.72766766	0.062531961	-11.63673189	2.68E-31	6.40E-30
ENSG00000116903	1590.500242	-0.508462694	0.043698503	-11.63570049	2.71E-31	6.48E-30
ENSG00000235241	37.1935304	1.2555278	0.107906756	11.635303	2.73E-31	6.51E-30
ENSG00000113318	1472.018247	-0.559078035	0.048061077	-11.63265713	2.81E-31	6.71E-30
ENSG00000272667	64.85861429	0.652109418	0.056060317	11.63228205	2.82E-31	6.73E-30
ENSG00000132005	1300.787316	0.44535913	0.038300904	11.62790129	2.97E-31	7.08E-30
ENSG00000116539	8651.919941	-0.721556402	0.062060423	-11.62667557	3.02E-31	7.18E-30
ENSG00000233429	143.051875	1.237801846	0.106466574	11.62620153	3.03E-31	7.22E-30
ENSG00000163527	13187.20295	-0.52557917	0.045208208	-11.62574646	3.05E-31	7.25E-30
ENSG00000163625	4302.66264	-0.672683784	0.057864459	-11.62516337	3.07E-31	7.30E-30
ENSG00000154134	241.2246911	1.097954957	0.094458187	11.62371408	3.12E-31	7.42E-30
ENSG00000109618	971.0112315	-0.618488249	0.05321582	-11.62226278	3.18E-31	7.54E-30
ENSG00000164713	3533.90423	0.621837069	0.053525622	11.61755898	3.36E-31	7.96E-30
ENSG00000110717	4575.66464	0.828049289	0.071279448	11.61694312	3.38E-31	8.02E-30
ENSG00000120756	1008.662908	-1.032111636	0.08885215	-11.616057	3.42E-31	8.10E-30
ENSG00000165288	1651.610051	-0.708836112	0.061025263	-11.6154537	3.44E-31	8.15E-30
ENSG00000197859	597.0933997	0.970023091	0.083523381	11.61379102	3.51E-31	8.31E-30
ENSG00000132466	8479.880061	-0.59845236	0.051535075	-11.61252535	3.56E-31	8.43E-30
ENSG00000134905	2743.918432	0.626036793	0.053958688	11.60214999	4.02E-31	9.51E-30
ENSG00000267283	10.5454631	1.124394039	0.096966077	11.59574642	4.33E-31	1.02E-29
ENSG00000137812	916.4906631	-0.993214113	0.085666854	-11.59391369	4.42E-31	1.05E-29
ENSG00000075303	1311.310322	-0.498974153	0.043039126	-11.59350104	4.45E-31	1.05E-29
ENSG00000127419	1342.466121	0.641688153	0.055354863	11.59226335	4.51E-31	1.06E-29
ENSG00000113013	20307.52064	-0.500117299	0.043149874	-11.59023783	4.62E-31	1.09E-29
ENSG00000130592	4050.771845	0.948915431	0.081872685	11.59013453	4.62E-31	1.09E-29
ENSG00000074696	14142.25855	-0.710244222	0.061281347	-11.58989241	4.64E-31	1.09E-29
ENSG00000125753	6520.714105	0.5339596	0.046084299	11.58658402	4.82E-31	1.14E-29
ENSG00000164074	721.6854466	-0.456808784	0.039436273	-11.58346743	5.00E-31	1.18E-29
ENSG00000125901	2800.619053	0.710621745	0.061363301	11.58056587	5.17E-31	1.22E-29
ENSG00000139116	1786.743222	-0.848457992	0.07328932	-11.57682992	5.40E-31	1.27E-29
ENSG00000160447	662.1332811	0.796659013	0.068819243	11.57610826	5.45E-31	1.28E-29
ENSG00000198924	1173.490803	-0.53843003	0.046520255	-11.57409887	5.58E-31	1.31E-29
ENSG00000100348	4202.356406	0.53604316	0.046320601	11.57245701	5.68E-31	1.33E-29
ENSG00000272084	29.0311605	0.750465319	0.064858901	11.5707375	5.80E-31	1.36E-29
ENSG00000185633	1237.282293	1.36514721	0.118014843	11.56758905	6.01E-31	1.41E-29
ENSG00000167470	7458.311945	0.586999527	0.050746012	11.56740203	6.03E-31	1.41E-29
ENSG00000180694	2621.981912	-1.549629167	0.13398413	-11.5657665	6.14E-31	1.44E-29
ENSG00000105509	61.37521063	1.944867407	0.168172393	11.56472456	6.22E-31	1.46E-29
ENSG00000169972	784.4503738	0.778720836	0.067362336	11.56018153	6.56E-31	1.53E-29
ENSG00000102081	3542.127702	-0.492079981	0.042580332	-11.55650886	6.84E-31	1.60E-29
ENSG00000280193	55.28685956	-0.984084318	0.085169172	-11.5544662	7.01E-31	1.64E-29
ENSG00000152133	862.7147247	-0.43951325	0.038047887	-11.55158091	7.25E-31	1.69E-29
ENSG00000276075	48.4630084	1.249703056	0.10820616	11.54927826	7.44E-31	1.74E-29
ENSG00000185043	7372.916816	0.761743573	0.065966798	11.54737824	7.61E-31	1.78E-29
ENSG00000126267	9466.419556	0.689778776	0.059746111	11.54516609	7.81E-31	1.82E-29
ENSG00000165660	1608.904318	-0.389873658	0.033775806	-11.54298612	8.01E-31	1.87E-29
ENSG00000224094	33.2623275	0.888478596	0.076993764	11.5396177	8.33E-31	1.94E-29
ENSG00000137154	93053.27393	0.715780626	0.062033085	11.5386914	8.42E-31	1.96E-29
ENSG00000167985	984.0368795	0.558366623	0.048391575	11.53850902	8.44E-31	1.96E-29
ENSG00000167842	1244.593412	-0.428030508	0.037097544	-11.5379743	8.49E-31	1.98E-29
ENSG00000204348	924.1011155	0.607603482	0.052673193	11.53534554	8.75E-31	2.04E-29
ENSG00000119778	1377.067492	-0.588866704	0.051066314	-11.53141195	9.16E-31	2.13E-29
ENSG00000086504	3327.737711	0.731494501	0.063441148	11.53028469	9.28E-31	2.16E-29
ENSG00000155506	14365.45271	-0.427564628	0.037082106	-11.53021422	9.29E-31	2.16E-29
ENSG00000169223	10894.99721	0.613174429	0.053179737	11.53022681	9.29E-31	2.16E-29
ENSG00000169299	2216.686086	-0.534087966	0.04632288	-11.52967951	9.35E-31	2.17E-29
ENSG00000137601	1220.807559	-0.567716539	0.049249266	-11.52741118	9.60E-31	2.22E-29
ENSG00000001631	2163.957609	-0.451950267	0.039211489	-11.52596547	9.76E-31	2.26E-29
ENSG00000135655	2867.673469	-0.407985695	0.03539746	-11.52584676	9.77E-31	2.26E-29
ENSG00000130489	1110.981953	0.732270924	0.063560919	11.52077313	1.04E-30	2.40E-29
ENSG00000047410	11987.07711	-0.525608713	0.045625216	-11.52013642	1.04E-30	2.42E-29
ENSG00000075292	8380.322097	-0.371639974	0.032266206	-11.51793232	1.07E-30	2.48E-29
ENSG00000113712	7937.729441	-0.597614751	0.0518894	-11.51708739	1.08E-30	2.50E-29
ENSG00000250786	364.2542145	1.274951904	0.110700905	11.51708654	1.08E-30	2.50E-29
ENSG00000174197	3422.569891	-0.610623967	0.053026631	-11.51542073	1.10E-30	2.55E-29
ENSG00000134278	1737.829991	-0.794980873	0.069046683	-11.51367215	1.13E-30	2.60E-29
ENSG00000164070	858.9790434	-1.203792287	0.104578242	-11.51092488	1.16E-30	2.68E-29
ENSG00000173156	1813.612214	0.881161388	0.076559913	11.50943566	1.18E-30	2.72E-29
ENSG00000104976	1732.542826	0.731878282	0.06359195	11.50897686	1.19E-30	2.74E-29
ENSG00000167157	504.6270498	1.134361647	0.098590661	11.50577178	1.23E-30	2.84E-29
ENSG00000198586	4600.144763	-0.469137406	0.040789054	-11.50155144	1.30E-30	2.98E-29
ENSG00000177685	4229.383169	1.192843453	0.10371842	11.50078697	1.31E-30	3.01E-29
ENSG00000130770	4589.09102	0.638124488	0.05549919	11.49790631	1.35E-30	3.11E-29
ENSG00000172932	2513.588929	0.704273169	0.061253457	11.49768851	1.35E-30	3.11E-29
ENSG00000233836	294.745058	-1.210330274	0.105267587	-11.49765381	1.36E-30	3.11E-29
ENSG00000115364	2876.973367	-0.468970094	0.040801961	-11.49381259	1.42E-30	3.25E-29
ENSG00000114956	2482.319245	0.534256672	0.04648254	11.49370644	1.42E-30	3.25E-29
ENSG00000243477	495.9355684	0.634415332	0.055198303	11.4933847	1.42E-30	3.26E-29
ENSG00000167543	1893.665499	0.80074373	0.069698378	11.4886997	1.50E-30	3.44E-29
ENSG00000085449	3689.412301	-0.478928887	0.041700984	-11.48483418	1.57E-30	3.60E-29
ENSG00000163811	3215.118154	-0.519563141	0.045239252	-11.48478621	1.57E-30	3.60E-29
ENSG00000233223	339.6630839	1.008108213	0.087789678	11.48322025	1.60E-30	3.66E-29
ENSG00000186577	1707.141181	0.710590254	0.061882225	11.48294608	1.61E-30	3.67E-29
ENSG00000268297	3.107816668	2.85662642	0.248787727	11.48218383	1.62E-30	3.70E-29
ENSG00000108551	1386.456852	1.499455713	0.130630028	11.47864495	1.69E-30	3.86E-29
ENSG00000198917	1952.694393	0.492347908	0.042894708	11.47805712	1.70E-30	3.88E-29
ENSG00000251211	20.95612892	0.989194654	0.08618472	11.47761055	1.71E-30	3.90E-29
ENSG00000166169	1543.530552	0.514980924	0.044871215	11.47686612	1.72E-30	3.93E-29
ENSG00000161654	712.0504737	-0.474954257	0.041385367	-11.47638132	1.73E-30	3.95E-29
ENSG00000134109	5219.853439	-0.610398367	0.053189937	-11.4758242	1.75E-30	3.98E-29
ENSG00000198160	2972.911589	-0.477121473	0.041582832	-11.47400137	1.78E-30	4.06E-29
ENSG00000204120	5811.112875	-0.428106256	0.037319447	-11.47139875	1.84E-30	4.18E-29
ENSG00000275964	165.0314367	0.845873199	0.073740143	11.47100021	1.85E-30	4.20E-29
ENSG00000142544	167.3479853	0.871658473	0.075989312	11.47080354	1.85E-30	4.20E-29
ENSG00000125520	5130.08717	0.797149855	0.069495179	11.47057769	1.85E-30	4.21E-29
ENSG00000276728	65.28155522	0.86997278	0.075845304	11.47035791	1.86E-30	4.22E-29
ENSG00000226862	6.686917811	1.381622909	0.120478222	11.46782291	1.91E-30	4.34E-29
ENSG00000259792	5.857214546	1.194753928	0.104189371	11.4671383	1.93E-30	4.38E-29
ENSG00000160072	984.9112412	0.942598627	0.082201796	11.46688598	1.93E-30	4.39E-29
ENSG00000212694	537.7718959	0.90264255	0.07872103	11.46634578	1.95E-30	4.41E-29
ENSG00000145861	113.479409	1.293755697	0.112842484	11.46514731	1.97E-30	4.47E-29
ENSG00000125731	981.9953135	0.713119317	0.062218168	11.46159306	2.06E-30	4.66E-29
ENSG00000108510	7164.235384	-0.769397494	0.067136401	-11.46021366	2.09E-30	4.73E-29
ENSG00000149313	2567.081564	-0.535211396	0.046702101	-11.46011389	2.09E-30	4.73E-29
ENSG00000011478	906.4809742	0.667324235	0.05823113	11.45992255	2.10E-30	4.74E-29
ENSG00000175087	1552.280924	-0.546479054	0.047695869	-11.45757633	2.15E-30	4.87E-29
ENSG00000104738	8984.525711	-0.889628075	0.077663197	-11.45495047	2.22E-30	5.01E-29
ENSG00000144426	958.694331	-1.007279859	0.087965691	-11.45082641	2.33E-30	5.26E-29
ENSG00000240972	2462.620276	1.051676339	0.091858602	11.44886069	2.38E-30	5.37E-29
ENSG00000260428	78.18159423	1.438628047	0.125663423	11.44826408	2.40E-30	5.41E-29
ENSG00000146587	1727.754142	-0.48342467	0.042248466	-11.44241961	2.57E-30	5.78E-29
ENSG00000225830	1037.872907	-0.570913632	0.049895096	-11.44227951	2.57E-30	5.79E-29
ENSG00000101624	519.320725	-0.545724476	0.047696957	-11.4414945	2.59E-30	5.84E-29
ENSG00000177350	15.80465849	0.92353849	0.080767554	11.43452351	2.81E-30	6.32E-29
ENSG00000120705	8374.396383	-0.388116286	0.033950509	-11.43182513	2.90E-30	6.52E-29
ENSG00000221978	5110.11708	0.710628197	0.062162271	11.43182483	2.90E-30	6.52E-29
ENSG00000131023	2817.117582	-0.609545471	0.05335419	-11.42450985	3.15E-30	7.09E-29
ENSG00000174738	3282.19969	-0.646989135	0.056636486	-11.42353959	3.19E-30	7.16E-29
ENSG00000173918	1818.828205	1.015383817	0.088921285	11.4189063	3.36E-30	7.55E-29
ENSG00000105137	836.9526675	0.78705604	0.068929643	11.41825217	3.39E-30	7.60E-29
ENSG00000125656	2560.88327	0.632177357	0.055369064	11.41751931	3.42E-30	7.66E-29
ENSG00000120318	872.8671063	0.702466678	0.061540104	11.41477895	3.53E-30	7.90E-29
ENSG00000157637	7880.414058	0.615271134	0.05390491	11.41400905	3.56E-30	7.97E-29
ENSG00000243679	328.4690416	0.74705502	0.065464406	11.41162152	3.66E-30	8.19E-29
ENSG00000277383	15.52907702	1.290162764	0.11308461	11.40882714	3.78E-30	8.45E-29
ENSG00000196914	12799.23576	-0.641017546	0.056188365	-11.40836803	3.80E-30	8.49E-29
ENSG00000054611	1865.960498	0.455201477	0.03991063	11.40551978	3.92E-30	8.77E-29
ENSG00000260018	56.66158828	1.27066802	0.111411101	11.40521911	3.94E-30	8.80E-29
ENSG00000178188	3022.158445	0.610429517	0.053537723	11.40185798	4.09E-30	9.14E-29
ENSG00000163807	2070.224688	-0.439531987	0.038549346	-11.40180147	4.10E-30	9.14E-29
ENSG00000225663	4703.030572	0.791602306	0.069432018	11.40111337	4.13E-30	9.21E-29
ENSG00000104881	2946.302735	0.694634495	0.060941473	11.39838699	4.26E-30	9.49E-29
ENSG00000105662	1276.614812	0.566573006	0.049722026	11.39480941	4.44E-30	9.89E-29
ENSG00000111371	23363.92134	-0.973832362	0.085464568	-11.39457418	4.45E-30	9.91E-29
ENSG00000168701	2025.536026	0.703952824	0.061782384	11.39407019	4.48E-30	9.96E-29
ENSG00000257838	18.82097559	1.102650313	0.096774532	11.39401342	4.48E-30	9.96E-29
ENSG00000188157	16004.56186	0.764735924	0.067121584	11.39329374	4.52E-30	1.00E-28
ENSG00000131263	4861.993363	-0.494150641	0.043372412	-11.39320185	4.52E-30	1.00E-28
ENSG00000262814	1169.150633	1.067087783	0.093666396	11.39242915	4.56E-30	1.01E-28
ENSG00000142530	219.6302275	1.041217529	0.091396532	11.39230892	4.57E-30	1.01E-28
ENSG00000230202	344.086675	1.262742629	0.110851714	11.39127749	4.62E-30	1.03E-28
ENSG00000062582	370.8284801	0.967595397	0.084948898	11.39032313	4.67E-30	1.04E-28
ENSG00000218418	25.56716734	-0.941187845	0.082644686	-11.38836496	4.78E-30	1.06E-28
ENSG00000197779	506.2721599	-0.77777936	0.06831148	-11.38577824	4.92E-30	1.09E-28
ENSG00000251411	17.64513967	0.913625335	0.08024329	11.38569132	4.93E-30	1.09E-28
ENSG00000127743	44.04790053	1.785904431	0.156904975	11.38207648	5.14E-30	1.14E-28
ENSG00000260563	195.1496097	0.800763256	0.070353373	11.38201662	5.14E-30	1.14E-28
ENSG00000214535	79.49916308	0.804988974	0.070725125	11.38193787	5.14E-30	1.14E-28
ENSG00000279204	50.97670085	1.064606683	0.093562917	11.37851105	5.35E-30	1.18E-28
ENSG00000179094	2305.093339	1.034848809	0.090955116	11.37757677	5.41E-30	1.19E-28
ENSG00000134440	10417.69783	-0.478861661	0.042103844	-11.37334771	5.68E-30	1.25E-28
ENSG00000091157	1708.217896	-0.555136334	0.048813771	-11.37253535	5.73E-30	1.26E-28
ENSG00000122482	3183.722434	-0.57114674	0.050222494	-11.37232928	5.74E-30	1.27E-28
ENSG00000131374	4120.11918	-0.507365085	0.04461568	-11.37190065	5.77E-30	1.27E-28
ENSG00000115904	3902.490651	-0.556839771	0.048966603	-11.37182765	5.78E-30	1.27E-28
ENSG00000054267	4908.888398	-0.529645406	0.0465993	-11.36595199	6.18E-30	1.36E-28
ENSG00000113595	990.5157432	-0.59308505	0.052197747	-11.36227291	6.44E-30	1.42E-28
ENSG00000068976	59.49792153	1.030179349	0.09069848	11.35828681	6.75E-30	1.48E-28
ENSG00000213638	122.4234515	1.054814698	0.09287194	11.35773305	6.79E-30	1.49E-28
ENSG00000165671	6993.217617	-0.53668031	0.047255431	-11.35700802	6.84E-30	1.50E-28
ENSG00000134419	28207.78432	0.585001229	0.051515207	11.35589406	6.93E-30	1.52E-28
ENSG00000243517	29.43287809	0.998487536	0.087946021	11.35341348	7.13E-30	1.57E-28
ENSG00000110367	11514.83893	-0.460423015	0.040583901	-11.3449669	7.86E-30	1.72E-28
ENSG00000100299	2790.075804	0.771988671	0.068053452	11.34385769	7.96E-30	1.74E-28
ENSG00000184967	1268.128794	0.648265698	0.057153267	11.34258348	8.07E-30	1.77E-28
ENSG00000116670	1861.138993	0.759308061	0.066944297	11.3423861	8.09E-30	1.77E-28
ENSG00000135390	15891.87619	0.56413796	0.049737536	11.34229816	8.10E-30	1.77E-28
ENSG00000185453	561.4538946	0.742175668	0.065460127	11.33782815	8.52E-30	1.87E-28
ENSG00000105711	520.8380046	0.967211316	0.085327777	11.33524575	8.78E-30	1.92E-28
ENSG00000125743	8419.67011	0.616536391	0.054398663	11.33366802	8.94E-30	1.95E-28
ENSG00000260236	55.31546984	0.753282484	0.066473202	11.33212276	9.10E-30	1.99E-28
ENSG00000033100	4631.807039	0.5139368	0.045352555	11.33203636	9.11E-30	1.99E-28
ENSG00000132323	1430.006625	0.427890943	0.037760803	11.33161676	9.15E-30	2.00E-28
ENSG00000150551	100.5526538	1.360782543	0.120098861	11.33052001	9.27E-30	2.02E-28
ENSG00000086712	2257.598772	-0.528008628	0.046601047	-11.33040261	9.28E-30	2.02E-28
[truncated: 58,489 more rows]
